# Supplementary material for: (2S,3′S,3a’R,5′R,7a’R)-5′-[(E)-5-(Furan-3-yl)-2-methyl­pent-1-en-1-yl]-3-hy­droxy-3′,4,7′-trimethyl-1′,2′,3′,3a’,5′,7a’-hexa­hydro-5H-spiro­[furan-2,4′-inden]-5-one
Source: IUCrdata. 2020 Dec 11;5(Pt 12):x201578. doi: 10.1107/S2414314620015783 (PMC9462169; doi:10.1107/S2414314620015783)
Supplement: Supplementary file 1 [file x-05-x201578-sup1.cif]

##############################################################################
#                                                                            #
# This CIF contains the data for a data article accepted for                 #
# publication in IUCrData. It conforms to the requirements of                #
# Notes for Authors for IUCrData, and has been                               #
# peer reviewed under the auspices of IUCrData.                              #
#                                                                            #
# Full details of the Crystallographic Information File format               #
# are given in the paper "The Crystallographic Information File (CIF):       #
# a New Standard Archive File for Crystallography" by S. R. Hall, F. H.      #
# Allen and I. D. Brown [Acta Cryst. (1991), A47, 655-685].                  #
#                                                                            #
# The current version of the core CIF dictionary is obtainable from          #
# ftp://ftp.iucr.org/pub/cif_core.dic.                                       #
#                                                                            #
# Software is freely available for graphical display of the structure(s)     #
# in this CIF. For information consult the CIF software page                 #
# http://www.iucr.org/resources/cif/software.                                #
#                                                                            #
# This file may be used for bona fide research purposes within the           #
# scientific community so long as proper attribution is given to the data    # 
# article from which it was obtained.                                        #
#                                                                            #
##############################################################################
data_I
_database_code_depnum_ccdc_archive 'CCDC 2047802'
_audit_creation_method     'SHELXL-2018/3'
_chemical_name_systematic
;\
(2<i>S</i>,3'<i>S</i>,3a'<i>R</i>,5'<i>R</i>,7a'<i>R</i>)-5'-[(<i>E</i>)-5-\
(Furan-3-yl)-2-methylpent-1-en-1-yl]-3-hydroxy-3',4,7'-trimethyl-1',2',3',\
3a',5',7a'-hexahydro-5<i>H</i>-spiro[furan-2,4'-inden]-5-one
;
_chemical_name_common     Ircinianin
_chemical_formula_moiety     'C25 H32 O4'
_chemical_formula_sum     'C25 H32 O4'
_chemical_formula_iupac     'C25 H32 O4'
_chemical_formula_weight     396.50
_chemical_melting_point     ?
_chemical_absolute_configuration     rmad
_space_group_crystal_system     orthorhombic
_space_group_name_H-M_alt     'P 21 21 21'
_space_group_name_Hall     'P 2ac 2ab'
loop_
    _space_group_symop_operation_xyz
    'x, y, z'
    '-x+1/2, -y, z+1/2'
    '-x, y+1/2, -z+1/2'
    'x+1/2, -y+1/2, -z'
_cell_length_a     10.8217(2)
_cell_length_b     11.1644(2)
_cell_length_c     18.2804(5)
_cell_angle_alpha     90
_cell_angle_beta     90
_cell_angle_gamma     90
_cell_volume     2208.60(8)
_cell_formula_units_Z     4
_cell_measurement_reflns_used     58680
_cell_measurement_theta_min     2.42
_cell_measurement_theta_max     68.04
_cell_measurement_temperature     120(2)
_exptl_crystal_description     coloumn
_exptl_crystal_colour     colourless
_exptl_crystal_size_max     0.910
_exptl_crystal_size_mid     0.080
_exptl_crystal_size_min     0.080
_exptl_crystal_density_diffrn     1.192
_exptl_crystal_density_meas     ?
_exptl_crystal_density_method     ?
_exptl_crystal_F_000     856
_exptl_absorpt_coefficient_mu     0.631
_exptl_absorpt_correction_type     integration
_exptl_absorpt_process_details     ?
_exptl_absorpt_correction_T_min     0.9140
_exptl_absorpt_correction_T_max     0.9899
_diffrn_ambient_temperature     120(2)
_diffrn_source     'Incoatec microSource Cu'
_diffrn_radiation_type     CuK\a
_diffrn_radiation_wavelength     1.54186
_diffrn_measurement_device_type     'Stoe IPDS 2T'
_diffrn_measurement_method     'rotation method, \w scans'
_diffrn_detector_area_resol_mean     6.67
_diffrn_reflns_number     18913
_diffrn_reflns_av_R_equivalents     0.0178
_diffrn_reflns_av_unetI/netI     0.0084
_diffrn_reflns_theta_min     4.641
_diffrn_reflns_theta_max     67.782
_diffrn_reflns_theta_full     67.686
_diffrn_measured_fraction_theta_max     0.989
_diffrn_measured_fraction_theta_full     0.989
_diffrn_reflns_limit_h_min     -12
_diffrn_reflns_limit_h_max     12
_diffrn_reflns_limit_k_min     -13
_diffrn_reflns_limit_k_max     13
_diffrn_reflns_limit_l_min     -19
_diffrn_reflns_limit_l_max     21
_refine_special_details     ?
_reflns_number_total     3945
_reflns_number_gt     3849
_reflns_threshold_expression     'I > 2\s(I)'
_refine_ls_structure_factor_coef     Fsqd
_refine_ls_matrix_type     full
_refine_ls_R_factor_all     0.0330
_refine_ls_R_factor_gt     0.0320
_refine_ls_wR_factor_gt     0.0841
_refine_ls_wR_factor_ref     0.0856
_refine_ls_goodness_of_fit_ref     1.077
_refine_ls_restrained_S_all     1.077
_refine_ls_number_reflns     3945
_refine_ls_number_parameters     377
_refine_ls_number_restraints     0
_refine_ls_hydrogen_treatment     refall
_refine_ls_weighting_scheme     calc
_refine_ls_weighting_details
              'w=1/[\s^2^(Fo^2^)+(0.0583P)^2^+0.3312P] where P=(Fo^2^+2Fc^2^)/3'
_atom_sites_solution_hydrogens     difmap
_atom_sites_solution_primary     dual
_atom_sites_solution_secondary     ?
_refine_ls_shift/su_max     0.000
_refine_ls_shift/su_mean     0.000
_refine_diff_density_max     0.191
_refine_diff_density_min     -0.199
_refine_ls_extinction_method     none
_refine_ls_extinction_coef     .
_refine_ls_abs_structure_details
;
Flack <i>x</i> determined using 1639 quotients
[(<i>I</i>^+^)-(<i>I</i>^-^)]/[(<i>I</i>^+^)+(<i>I</i>^-^)]
(Parsons <i>et al.</i>,  2013)
;
_refine_ls_abs_structure_Flack     0.03(9)
loop_
    _atom_type_symbol
    _atom_type_description
    _atom_type_scat_dispersion_real
    _atom_type_scat_dispersion_imag
    _atom_type_scat_source
    'C' 'C' 0.0181 0.0091
                         'International Tables Vol C Tables 4.2.6.8 and 6.1.1.4'
    'H' 'H' 0.0000 0.0000
                         'International Tables Vol C Tables 4.2.6.8 and 6.1.1.4'
    'O' 'O' 0.0492 0.0322
                         'International Tables Vol C Tables 4.2.6.8 and 6.1.1.4'
_computing_data_collection
;
X-RED32 and X-Area (Stoe & Cie, 2019)
;
_computing_cell_refinement
;
X-RED32 and X-Area (Stoe & Cie, 2019)
;
_computing_data_reduction
;
X-RED32 and X-Area (Stoe & Cie, 2019)
;
_computing_structure_solution
;
SIR-2004 (Burla <i>et al.</i>,  2005)
;
_computing_structure_refinement
;
<i>SHELXL2018/3</i> (Sheldrick, 2015)
;
_computing_molecular_graphics
;
Platon (Spek, 2020)
;
_computing_publication_material     ?
loop_
    _atom_site_type_symbol
    _atom_site_label
    _atom_site_fract_x
    _atom_site_fract_y
    _atom_site_fract_z
    _atom_site_U_iso_or_equiv
    _atom_site_adp_type
    _atom_site_calc_flag
    _atom_site_occupancy
    _atom_site_disorder_assembly
    _atom_site_disorder_group
    C C1 0.49694(18) 0.41060(15) 0.47235(10) 0.0219(4) Uani d 1 . .
    H H1 0.428(2) 0.357(2) 0.4651(13) 0.030(6) Uiso d 1 . .
    C C2 0.56472(18) 0.37841(17) 0.54252(10) 0.0253(4) Uani d 1 . .
    H H2 0.513(2) 0.368(2) 0.5861(13) 0.025(5) Uiso d 1 . .
    C C3 0.68627(19) 0.36830(17) 0.55010(10) 0.0259(4) Uani d 1 . .
    C C4 0.76937(17) 0.38055(17) 0.48472(10) 0.0236(4) Uani d 1 . .
    H H4 0.786(2) 0.301(2) 0.4652(13) 0.030(6) Uiso d 1 . .
    C C5 0.89455(18) 0.4432(2) 0.49168(11) 0.0301(4) Uani d 1 . .
    H H5A 0.954(2) 0.393(2) 0.5169(13) 0.029(4) Uiso d 1 . .
    H H5AB 0.883(2) 0.521(2) 0.5200(13) 0.029(4) Uiso d 1 . .
    C C6 0.9310(2) 0.4654(2) 0.41093(12) 0.0380(5) Uani d 1 . .
    H H6A 0.993(3) 0.406(3) 0.3941(16) 0.052(5) Uiso d 1 . .
    H H6AB 0.967(3) 0.552(3) 0.4041(16) 0.052(5) Uiso d 1 . .
    C C7 0.81215(17) 0.45092(17) 0.36372(10) 0.0259(4) Uani d 1 . .
    H H7 0.815(3) 0.373(2) 0.3362(15) 0.042(7) Uiso d 1 . .
    C C8 0.70955(17) 0.44944(16) 0.42160(10) 0.0214(4) Uani d 1 . .
    H H8 0.694(2) 0.535(2) 0.4385(12) 0.024(5) Uiso d 1 . .
    C C9 0.58241(17) 0.39703(15) 0.40444(10) 0.0205(4) Uani d 1 . .
    C C10 0.44429(17) 0.53607(16) 0.48011(10) 0.0235(4) Uani d 1 . .
    H H10 0.500(2) 0.602(2) 0.4651(13) 0.030(6) Uiso d 1 . .
    C C11 0.33472(19) 0.56473(18) 0.50782(10) 0.0284(4) Uani d 1 . .
    C C12 0.2416(2) 0.4744(2) 0.53387(18) 0.0485(6) Uani d 1 . .
    H H12A 0.181(4) 0.508(5) 0.553(3) 0.111(9) Uiso d 1 . .
    H H12B 0.277(5) 0.402(4) 0.551(3) 0.111(9) Uiso d 1 . .
    H H12C 0.208(5) 0.437(4) 0.482(3) 0.111(9) Uiso d 1 . .
    C C13 0.2955(2) 0.69443(19) 0.51459(12) 0.0333(5) Uani d 1 . .
    H H13A 0.368(3) 0.746(3) 0.5061(17) 0.053(6) Uiso d 1 . .
    H H13B 0.260(3) 0.702(3) 0.5669(18) 0.053(6) Uiso d 1 . .
    C C14 0.1950(2) 0.7288(2) 0.45910(12) 0.0347(5) Uani d 1 . .
    H H14A 0.122(3) 0.665(3) 0.4642(16) 0.054(6) Uiso d 1 . .
    H H14B 0.158(3) 0.819(3) 0.4699(17) 0.054(6) Uiso d 1 . .
    C C15 0.2427(2) 0.7328(2) 0.38087(13) 0.0426(5) Uani d 1 . .
    H H15A 0.304(3) 0.814(3) 0.3804(18) 0.066(6) Uiso d 1 . .
    H H15B 0.280(3) 0.652(3) 0.3716(18) 0.066(6) Uiso d 1 . .
    C C16 0.1423(2) 0.7499(2) 0.32518(12) 0.0363(5) Uani d 1 . .
    C C17 0.1271(2) 0.6877(2) 0.26257(13) 0.0422(5) Uani d 1 . .
    H H17 0.169(2) 0.617(2) 0.2377(13) 0.033(6) Uiso d 1 . .
    O O18 0.02589(17) 0.72790(16) 0.22460(9) 0.0467(4) Uani d 1 . .
    C C19 -0.0236(2) 0.8178(2) 0.26580(14) 0.0444(6) Uani d 1 . .
    H H19 -0.103(3) 0.863(3) 0.2478(16) 0.049(8) Uiso d 1 . .
    C C20 0.0435(2) 0.8351(2) 0.32708(13) 0.0404(5) Uani d 1 . .
    H H20 0.029(3) 0.894(3) 0.3654(16) 0.044(7) Uiso d 1 . .
    C C21 0.7463(2) 0.3359(2) 0.62195(12) 0.0371(5) Uani d 1 . .
    H H21A 0.810(3) 0.393(3) 0.6351(16) 0.052(5) Uiso d 1 . .
    H H21B 0.791(3) 0.266(3) 0.6173(16) 0.052(5) Uiso d 1 . .
    H H21C 0.686(3) 0.331(3) 0.6612(17) 0.052(5) Uiso d 1 . .
    C C22 0.8012(2) 0.5468(2) 0.30527(13) 0.0395(5) Uani d 1 . .
    H H22A 0.727(3) 0.533(3) 0.2718(17) 0.053(4) Uiso d 1 . .
    H H22B 0.881(3) 0.544(3) 0.2759(17) 0.053(4) Uiso d 1 . .
    H H22C 0.792(3) 0.626(3) 0.3312(17) 0.053(4) Uiso d 1 . .
    O O23 0.59733(12) 0.26878(10) 0.39111(7) 0.0211(3) Uani d 1 . .
    C C24 0.55392(17) 0.24167(15) 0.32376(9) 0.0217(4) Uani d 1 . .
    C C25 0.50545(18) 0.34673(15) 0.28756(9) 0.0228(4) Uani d 1 . .
    C C26 0.52443(16) 0.43886(16) 0.33396(9) 0.0209(4) Uani d 1 . .
    O O27 0.56032(13) 0.13752(11) 0.30220(7) 0.0271(3) Uani d 1 . .
    C C28 0.4465(2) 0.34514(19) 0.21335(11) 0.0321(5) Uani d 1 . .
    H H28A 0.434(4) 0.417(4) 0.195(2) 0.077(6) Uiso d 1 . .
    H H28B 0.375(4) 0.296(3) 0.215(2) 0.077(6) Uiso d 1 . .
    H H28C 0.499(4) 0.307(3) 0.178(2) 0.077(6) Uiso d 1 . .
    O O29 0.50180(13) 0.55511(11) 0.32690(7) 0.0258(3) Uani d 1 . .
    H H29 0.481(3) 0.569(3) 0.2837(18) 0.048(8) Uiso d 1 . .
loop_
    _atom_site_aniso_label
    _atom_site_aniso_U_11
    _atom_site_aniso_U_22
    _atom_site_aniso_U_33
    _atom_site_aniso_U_12
    _atom_site_aniso_U_13
    _atom_site_aniso_U_23
    C1 0.0240(8) 0.0201(8) 0.0215(9) -0.0012(7) 0.0001(7) -0.0006(6)
    C2 0.0310(10) 0.0253(9) 0.0196(8) 0.0011(8) 0.0014(8) -0.0005(7)
    C3 0.0316(10) 0.0257(9) 0.0205(9) 0.0010(8) -0.0017(8) -0.0013(7)
    C4 0.0266(9) 0.0231(9) 0.0212(9) 0.0005(7) -0.0032(7) -0.0007(7)
    C5 0.0255(10) 0.0339(10) 0.0310(10) -0.0016(8) -0.0049(8) -0.0019(9)
    C6 0.0274(11) 0.0511(14) 0.0356(11) -0.0073(10) 0.0008(9) 0.0015(10)
    C7 0.0269(9) 0.0252(9) 0.0255(9) -0.0016(7) 0.0036(7) -0.0008(7)
    C8 0.0256(9) 0.0180(8) 0.0206(8) -0.0008(7) -0.0006(7) -0.0005(7)
    C9 0.0273(9) 0.0147(8) 0.0195(8) 0.0010(6) -0.0015(7) -0.0012(6)
    C10 0.0263(9) 0.0218(8) 0.0224(8) -0.0006(7) -0.0033(7) -0.0026(7)
    C11 0.0295(10) 0.0281(9) 0.0276(9) 0.0021(8) -0.0004(7) -0.0030(8)
    C12 0.0376(12) 0.0383(13) 0.0695(18) 0.0016(10) 0.0184(12) 0.0015(12)
    C13 0.0331(10) 0.0309(11) 0.0358(11) 0.0066(9) -0.0017(9) -0.0085(8)
    C14 0.0321(10) 0.0346(11) 0.0374(11) 0.0067(9) -0.0001(9) -0.0071(9)
    C15 0.0372(12) 0.0515(14) 0.0393(12) 0.0121(11) 0.0019(10) 0.0029(11)
    C16 0.0388(12) 0.0351(10) 0.0351(11) -0.0006(9) 0.0030(9) 0.0030(9)
    C17 0.0490(13) 0.0400(12) 0.0377(12) -0.0029(11) 0.0054(10) 0.0032(10)
    O18 0.0504(10) 0.0526(10) 0.0371(8) -0.0140(8) -0.0016(7) 0.0023(7)
    C19 0.0394(13) 0.0498(14) 0.0439(13) -0.0018(10) -0.0021(10) 0.0103(11)
    C20 0.0414(12) 0.0399(12) 0.0398(12) 0.0038(10) -0.0014(10) 0.0006(10)
    C21 0.0370(12) 0.0530(14) 0.0214(10) 0.0089(11) -0.0025(9) 0.0007(9)
    C22 0.0391(12) 0.0416(12) 0.0378(12) -0.0005(10) 0.0090(9) 0.0124(10)
    O23 0.0291(7) 0.0148(6) 0.0192(6) 0.0009(5) -0.0029(5) -0.0005(4)
    C24 0.0255(9) 0.0200(8) 0.0196(8) -0.0018(7) 0.0004(7) -0.0013(6)
    C25 0.0275(9) 0.0202(9) 0.0207(8) 0.0004(7) -0.0027(7) 0.0003(7)
    C26 0.0240(8) 0.0180(8) 0.0208(8) 0.0007(7) 0.0008(7) 0.0011(7)
    O27 0.0388(7) 0.0178(6) 0.0247(6) 0.0005(5) -0.0051(6) -0.0038(5)
    C28 0.0453(12) 0.0258(10) 0.0251(9) 0.0035(9) -0.0114(9) -0.0027(8)
    O29 0.0379(7) 0.0177(6) 0.0217(6) 0.0035(5) -0.0040(6) 0.0013(5)
_geom_special_details
;
 All esds (except the esd in the dihedral angle between two l.s. planes)
 are estimated using the full covariance matrix.  The cell esds are taken
 into account individually in the estimation of esds in distances, angles
 and torsion angles; correlations between esds in cell parameters are only
 used when they are defined by crystal symmetry.  An approximate (isotropic)
 treatment of cell esds is used for estimating esds involving l.s. planes.
;
loop_
    _geom_bond_atom_site_label_1
    _geom_bond_atom_site_label_2
    _geom_bond_site_symmetry_2
    _geom_bond_distance
    _geom_bond_publ_flag
    C1 C10 . 1.519(2) ?
    C1 C2 . 1.521(2) ?
    C1 C9 . 1.555(2) ?
    C1 H1 . 0.96(2) ?
    C2 C3 . 1.327(3) ?
    C2 H2 . 0.98(2) ?
    C3 C4 . 1.502(3) ?
    C3 C21 . 1.509(3) ?
    C4 C5 . 1.530(3) ?
    C4 C8 . 1.530(2) ?
    C4 H4 . 0.97(2) ?
    C5 C6 . 1.548(3) ?
    C5 H5A . 0.97(2) ?
    C5 H5AB . 1.02(3) ?
    C6 C7 . 1.557(3) ?
    C6 H6A . 0.99(3) ?
    C6 H6AB . 1.05(3) ?
    C7 C22 . 1.517(3) ?
    C7 C8 . 1.534(2) ?
    C7 H7 . 1.00(3) ?
    C8 C9 . 1.528(3) ?
    C8 H8 . 1.02(2) ?
    C9 O23 . 1.4613(19) ?
    C9 C26 . 1.507(2) ?
    C10 C11 . 1.329(3) ?
    C10 H10 . 0.99(3) ?
    C11 C12 . 1.503(3) ?
    C11 C13 . 1.514(3) ?
    C12 H12A . 0.83(5) ?
    C12 H12B . 0.95(5) ?
    C12 H12C . 1.10(5) ?
    C13 C14 . 1.536(3) ?
    C13 H13A . 0.98(3) ?
    C13 H13B . 1.03(3) ?
    C14 C15 . 1.521(3) ?
    C14 H14A . 1.07(3) ?
    C14 H14B . 1.10(3) ?
    C15 C16 . 1.502(3) ?
    C15 H15A . 1.12(3) ?
    C15 H15B . 1.01(3) ?
    C16 C17 . 1.349(3) ?
    C16 C20 . 1.431(3) ?
    C17 O18 . 1.372(3) ?
    C17 H17 . 1.01(3) ?
    O18 C19 . 1.365(3) ?
    C19 C20 . 1.349(3) ?
    C19 H19 . 1.05(3) ?
    C20 H20 . 0.98(3) ?
    C21 H21A . 0.97(3) ?
    C21 H21B . 0.92(3) ?
    C21 H21C . 0.97(3) ?
    C22 H22A . 1.02(3) ?
    C22 H22B . 1.02(3) ?
    C22 H22C . 1.01(3) ?
    O23 C24 . 1.352(2) ?
    C24 O27 . 1.230(2) ?
    C24 C25 . 1.445(2) ?
    C25 C26 . 1.349(3) ?
    C25 C28 . 1.499(2) ?
    C26 O29 . 1.327(2) ?
    C28 H28A . 0.88(4) ?
    C28 H28B . 0.95(4) ?
    C28 H28C . 0.96(4) ?
    O29 H29 . 0.84(3) ?
loop_
    _geom_angle_atom_site_label_1
    _geom_angle_atom_site_label_2
    _geom_angle_atom_site_label_3
    _geom_angle_site_symmetry_1
    _geom_angle_site_symmetry_3
    _geom_angle
    _geom_angle_publ_flag
    C10 C1 C2 . . 108.67(15) ?
    C10 C1 C9 . . 112.79(14) ?
    C2 C1 C9 . . 111.31(15) ?
    C10 C1 H1 . . 107.0(14) ?
    C2 C1 H1 . . 110.1(14) ?
    C9 C1 H1 . . 106.9(14) ?
    C3 C2 C1 . . 125.88(17) ?
    C3 C2 H2 . . 117.9(14) ?
    C1 C2 H2 . . 116.2(14) ?
    C2 C3 C4 . . 120.16(17) ?
    C2 C3 C21 . . 122.54(19) ?
    C4 C3 C21 . . 117.16(17) ?
    C3 C4 C5 . . 120.37(16) ?
    C3 C4 C8 . . 113.11(16) ?
    C5 C4 C8 . . 101.99(15) ?
    C3 C4 H4 . . 108.6(14) ?
    C5 C4 H4 . . 106.4(14) ?
    C8 C4 H4 . . 105.2(14) ?
    C4 C5 C6 . . 102.69(16) ?
    C4 C5 H5A . . 111.3(14) ?
    C6 C5 H5A . . 112.2(14) ?
    C4 C5 H5AB . . 108.8(13) ?
    C6 C5 H5AB . . 112.4(13) ?
    H5A C5 H5AB . . 109.3(19) ?
    C5 C6 C7 . . 107.52(16) ?
    C5 C6 H6A . . 111.3(17) ?
    C7 C6 H6A . . 108.5(18) ?
    C5 C6 H6AB . . 110.9(16) ?
    C7 C6 H6AB . . 109.8(16) ?
    H6A C6 H6AB . . 109(2) ?
    C22 C7 C8 . . 115.92(17) ?
    C22 C7 C6 . . 112.42(18) ?
    C8 C7 C6 . . 102.52(15) ?
    C22 C7 H7 . . 104.9(16) ?
    C8 C7 H7 . . 111.4(16) ?
    C6 C7 H7 . . 109.8(16) ?
    C9 C8 C4 . . 110.08(15) ?
    C9 C8 C7 . . 120.96(15) ?
    C4 C8 C7 . . 102.67(15) ?
    C9 C8 H8 . . 105.9(12) ?
    C4 C8 H8 . . 108.2(12) ?
    C7 C8 H8 . . 108.6(12) ?
    O23 C9 C26 . . 101.95(13) ?
    O23 C9 C8 . . 108.06(14) ?
    C26 C9 C8 . . 115.58(15) ?
    O23 C9 C1 . . 107.11(13) ?
    C26 C9 C1 . . 113.87(14) ?
    C8 C9 C1 . . 109.53(14) ?
    C11 C10 C1 . . 126.34(18) ?
    C11 C10 H10 . . 118.1(14) ?
    C1 C10 H10 . . 115.5(14) ?
    C10 C11 C12 . . 123.88(19) ?
    C10 C11 C13 . . 120.76(19) ?
    C12 C11 C13 . . 115.36(19) ?
    C11 C12 H12A . . 111(3) ?
    C11 C12 H12B . . 114(3) ?
    H12A C12 H12B . . 125(4) ?
    C11 C12 H12C . . 102(3) ?
    H12A C12 H12C . . 106(4) ?
    H12B C12 H12C . . 95(3) ?
    C11 C13 C14 . . 112.56(17) ?
    C11 C13 H13A . . 108.7(19) ?
    C14 C13 H13A . . 108.3(19) ?
    C11 C13 H13B . . 105.1(17) ?
    C14 C13 H13B . . 108.9(17) ?
    H13A C13 H13B . . 113(3) ?
    C15 C14 C13 . . 112.82(19) ?
    C15 C14 H14A . . 110.7(16) ?
    C13 C14 H14A . . 107.4(17) ?
    C15 C14 H14B . . 105.3(16) ?
    C13 C14 H14B . . 111.4(16) ?
    H14A C14 H14B . . 109(2) ?
    C16 C15 C14 . . 113.3(2) ?
    C16 C15 H15A . . 108.9(17) ?
    C14 C15 H15A . . 103.4(17) ?
    C16 C15 H15B . . 107(2) ?
    C14 C15 H15B . . 105.6(19) ?
    H15A C15 H15B . . 119(3) ?
    C17 C16 C20 . . 105.8(2) ?
    C17 C16 C15 . . 126.7(2) ?
    C20 C16 C15 . . 127.5(2) ?
    C16 C17 O18 . . 111.0(2) ?
    C16 C17 H17 . . 136.5(14) ?
    O18 C17 H17 . . 112.5(14) ?
    C19 O18 C17 . . 105.96(18) ?
    C20 C19 O18 . . 110.6(2) ?
    C20 C19 H19 . . 129.1(17) ?
    O18 C19 H19 . . 120.3(16) ?
    C19 C20 C16 . . 106.7(2) ?
    C19 C20 H20 . . 127.2(17) ?
    C16 C20 H20 . . 126.1(17) ?
    C3 C21 H21A . . 111.3(18) ?
    C3 C21 H21B . . 110.5(19) ?
    H21A C21 H21B . . 102(3) ?
    C3 C21 H21C . . 111.6(18) ?
    H21A C21 H21C . . 109(2) ?
    H21B C21 H21C . . 112(3) ?
    C7 C22 H22A . . 111.9(17) ?
    C7 C22 H22B . . 106.6(17) ?
    H22A C22 H22B . . 110(2) ?
    C7 C22 H22C . . 107.2(18) ?
    H22A C22 H22C . . 110(2) ?
    H22B C22 H22C . . 111(3) ?
    C24 O23 C9 . . 109.44(13) ?
    O27 C24 O23 . . 118.94(16) ?
    O27 C24 C25 . . 129.87(17) ?
    O23 C24 C25 . . 111.19(14) ?
    C26 C25 C24 . . 106.00(15) ?
    C26 C25 C28 . . 130.00(17) ?
    C24 C25 C28 . . 124.01(16) ?
    O29 C26 C25 . . 131.03(16) ?
    O29 C26 C9 . . 117.58(15) ?
    C25 C26 C9 . . 111.38(15) ?
    C25 C28 H28A . . 114(3) ?
    C25 C28 H28B . . 109(2) ?
    H28A C28 H28B . . 114(3) ?
    C25 C28 H28C . . 111(2) ?
    H28A C28 H28C . . 104(3) ?
    H28B C28 H28C . . 103(3) ?
    C26 O29 H29 . . 109(2) ?
loop_
    _geom_torsion_atom_site_label_1
    _geom_torsion_atom_site_label_2
    _geom_torsion_atom_site_label_3
    _geom_torsion_atom_site_label_4
    _geom_torsion_site_symmetry_1
    _geom_torsion_site_symmetry_2
    _geom_torsion_site_symmetry_3
    _geom_torsion_site_symmetry_4
    _geom_torsion
    _geom_torsion_publ_flag
    C10 C1 C2 C3 . . . . -109.2(2) ?
    C9 C1 C2 C3 . . . . 15.6(3) ?
    C1 C2 C3 C4 . . . . -4.4(3) ?
    C1 C2 C3 C21 . . . . 180.00(19) ?
    C2 C3 C4 C5 . . . . 142.7(2) ?
    C21 C3 C4 C5 . . . . -41.5(3) ?
    C2 C3 C4 C8 . . . . 21.9(3) ?
    C21 C3 C4 C8 . . . . -162.28(18) ?
    C3 C4 C5 C6 . . . . -165.52(18) ?
    C8 C4 C5 C6 . . . . -39.4(2) ?
    C4 C5 C6 C7 . . . . 16.7(2) ?
    C5 C6 C7 C22 . . . . 137.51(19) ?
    C5 C6 C7 C8 . . . . 12.3(2) ?
    C3 C4 C8 C9 . . . . -50.8(2) ?
    C5 C4 C8 C9 . . . . 178.42(14) ?
    C3 C4 C8 C7 . . . . 179.09(15) ?
    C5 C4 C8 C7 . . . . 48.36(17) ?
    C22 C7 C8 C9 . . . . 77.3(2) ?
    C6 C7 C8 C9 . . . . -159.85(17) ?
    C22 C7 C8 C4 . . . . -159.65(18) ?
    C6 C7 C8 C4 . . . . -36.81(18) ?
    C4 C8 C9 O23 . . . . -54.40(18) ?
    C7 C8 C9 O23 . . . . 65.0(2) ?
    C4 C8 C9 C26 . . . . -167.82(14) ?
    C7 C8 C9 C26 . . . . -48.4(2) ?
    C4 C8 C9 C1 . . . . 61.96(18) ?
    C7 C8 C9 C1 . . . . -178.59(15) ?
    C10 C1 C9 O23 . . . . -163.92(14) ?
    C2 C1 C9 O23 . . . . 73.62(17) ?
    C10 C1 C9 C26 . . . . -52.0(2) ?
    C2 C1 C9 C26 . . . . -174.48(14) ?
    C10 C1 C9 C8 . . . . 79.12(18) ?
    C2 C1 C9 C8 . . . . -43.34(18) ?
    C2 C1 C10 C11 . . . . -88.2(2) ?
    C9 C1 C10 C11 . . . . 147.88(19) ?
    C1 C10 C11 C12 . . . . -2.5(3) ?
    C1 C10 C11 C13 . . . . 177.95(18) ?
    C10 C11 C13 C14 . . . . 107.9(2) ?
    C12 C11 C13 C14 . . . . -71.7(3) ?
    C11 C13 C14 C15 . . . . -69.9(3) ?
    C13 C14 C15 C16 . . . . 172.2(2) ?
    C14 C15 C16 C17 . . . . -133.3(2) ?
    C14 C15 C16 C20 . . . . 46.9(3) ?
    C20 C16 C17 O18 . . . . 0.3(3) ?
    C15 C16 C17 O18 . . . . -179.6(2) ?
    C16 C17 O18 C19 . . . . -0.5(3) ?
    C17 O18 C19 C20 . . . . 0.5(3) ?
    O18 C19 C20 C16 . . . . -0.4(3) ?
    C17 C16 C20 C19 . . . . 0.1(3) ?
    C15 C16 C20 C19 . . . . 179.9(2) ?
    C26 C9 O23 C24 . . . . -0.34(18) ?
    C8 C9 O23 C24 . . . . -122.55(15) ?
    C1 C9 O23 C24 . . . . 119.52(15) ?
    C9 O23 C24 O27 . . . . 178.94(16) ?
    C9 O23 C24 C25 . . . . -0.9(2) ?
    O27 C24 C25 C26 . . . . -177.91(19) ?
    O23 C24 C25 C26 . . . . 2.0(2) ?
    O27 C24 C25 C28 . . . . 2.5(3) ?
    O23 C24 C25 C28 . . . . -177.65(18) ?
    C24 C25 C26 O29 . . . . 177.21(18) ?
    C28 C25 C26 O29 . . . . -3.2(4) ?
    C24 C25 C26 C9 . . . . -2.2(2) ?
    C28 C25 C26 C9 . . . . 177.4(2) ?
    O23 C9 C26 O29 . . . . -177.86(14) ?
    C8 C9 C26 O29 . . . . -61.0(2) ?
    C1 C9 C26 O29 . . . . 67.2(2) ?
    O23 C9 C26 C25 . . . . 1.60(19) ?
    C8 C9 C26 C25 . . . . 118.51(17) ?
    C1 C9 C26 C25 . . . . -113.39(17) ?
loop_
    _geom_hbond_atom_site_label_D
    _geom_hbond_atom_site_label_H
    _geom_hbond_atom_site_label_A
    _geom_hbond_site_symmetry_A
    _geom_hbond_distance_DH
    _geom_hbond_distance_HA
    _geom_hbond_distance_DA
    _geom_hbond_angle_DHA
    _geom_hbond_publ_flag
    O29 H29 O27 3_655 0.84(3) 1.80(3) 2.6207(18) 166(3) yes
_shelx_space_group_comment
;
The symmetry employed for this shelxl refinement is uniquely defined
by the following loop, which should always be used as a source of
symmetry information in preference to the above space-group names.
They are only intended as comments.
;
_shelx_estimated_absorpt_T_min     0.597
_shelx_estimated_absorpt_T_max     0.951
_shelx_hkl_file
;
  -6  -8   3   16.85    2.41   0
  -6  -8   8   51.95    1.70   0
  -4   2  -5 1187.44    1.08   0
  -3  -7   9  894.44    2.19   0
 -11  -6   2   21.55    1.50   0
 -11  -3  -3    3.20    1.68   0
  -8  -8   4   27.27    1.92   0
  -8  -8   5    5.81    1.76   0
  -8  -6  -3  108.13    3.11   0
  -7  -8   8   41.92    1.64   0
  -5  -8   3  162.99    2.55   0
  -4   0  -6  974.51    1.86   0
 -12  -4   0   73.71    1.46   0
 -12  -3  -1  111.71    1.40   0
  -4  -8   5   46.44    2.10   0
  -4  -8   6   35.41    1.81   0
  -3  -7   1  209.56    2.05   0
  -2  -6   0  173.31    1.68   0
 -10  -4  -4    4.61    1.81   0
  -8  -8   8  263.84    1.97   0
  -7  -4  -6   45.68    2.18   0
  -6  -1  -7  514.35    2.15   0
  -4  -8   3  102.87    2.53   0
  -2  -7   4  769.12    2.36   0
  -2  -7   5  268.80    1.64   0
  -1  -6   4  223.60    1.27   0
  -1  -6   5  541.34    1.48   0
 -11  -4  -3   84.98    1.77   0
  -8  -8   1   21.29    2.53   0
  -6  -2  -7  130.20    1.63   0
  -5  -8   9  193.10    1.68   0
  -5  -4  -6   77.16    1.90   0
  -3  -7   0 1074.83    3.20   0
  -2  -7   3  837.39    2.56   0
  -1  -6   3 1094.79    2.25   0
 -12  -4  -1    5.39    1.22   0
 -10  -6  -2   95.12    1.90   0
  -8  -6  -4   15.20    2.30   0
  -8  -4  -6   88.37    2.22   0
  -6  -3  -7  141.34    2.28   0
  -6   0  -7  231.80    1.33   0
  -5  -2  -7   69.36    1.71   0
  -5  -1  -7  373.26    1.80   0
  -4  -8   8 1039.10    2.75   0
  -2  -6  -1  194.01    2.10   0
  -9  -8   2    7.01    1.62   0
  -7  -3  -7 1051.93    3.33   0
  -1  -6   2 2319.25    3.19   0
   0  -3   0    3.24    0.67   0
 -10  -4  -5  140.61    2.16   0
  -9  -7  -2  124.57    2.19   0
  -8  -3  -7  346.29    2.66   0
  -7  -8  -1  504.08    3.32   0
  -7  -5  -6  233.55    2.63   0
  -6  -6  -5   20.13    2.37   0
  -5  -3  -7  556.00    2.37   0
  -5   0  -7  703.24    1.74   0
  -3  -8   4  181.08    2.03   0
  -3  -8   5  923.58    2.82   0
  -3  -7  -1  204.68    2.15   0
  -3  -1  -6  106.31    1.04   0
  -2  -4  -4   52.19    1.44   0
  -1  -5  -1 2213.32    3.19   0
   0  -4   1   16.70    0.85   0
 -11  -7   2   86.56    1.42   0
 -11  -6  -1   99.92    1.43   0
  -4  -8   0  121.73    2.33   0
  -4  -2  -7  241.15    1.81   0
  -3  -8   3  446.96    2.32   0
  -2  -7   1 2309.87    3.80   0
  -2  -1  -5  746.52    1.49   0
  -1  -6   1  782.56    2.18   0
 -11  -5  -3   60.00    1.35   0
 -11  -4  -4  129.06    1.66   0
  -9  -8   0    0.22    1.57   0
  -7  -9   4  217.76    2.05   0
  -7  -9   5   10.52    1.67   0
  -6  -9   3  114.35    2.41   0
  -6  -9   4  209.02    2.16   0
  -6  -9   6  317.88    2.16   0
  -4  -1  -7  340.65    1.60   0
  -3  -8   2  478.93    2.46   0
  -2  -6  -2  512.27    2.24   0
  -2  -3  -5  158.38    1.39   0
 -11  -7   1   17.37    1.07   0
 -10  -8   3    2.93    1.14   0
 -10  -3  -6   38.75    1.62   0
  -9  -7  -3    2.58    1.80   0
  -8  -7  -4   25.24    2.55   0
  -8  -4  -7    5.19    1.92   0
  -7  -9   6   10.22    1.42   0
  -6  -9   2  635.66    3.14   0
  -5  -9   4  150.53    2.27   0
  -4  -8  -1  208.75    2.47   0
  -4  -3  -7 1613.05    3.20   0
  -3  -8   1   84.34    2.23   0
  -3  -8   7   11.01    1.02   0
  -3   0  -6 3666.83    2.85   0
  -2  -7   0  484.41    2.18   0
   0  -5   3  188.81    0.99   0
 -10  -7  -2   49.92    1.47   0
 -10  -6  -4    2.84    1.66   0
  -9  -5  -6  179.10    2.45   0
  -9  -3  -7  271.30    2.03   0
  -8  -9   3   48.55    1.53   0
  -7  -9   1   34.57    2.26   0
  -7  -6  -6   45.57    2.28   0
  -7  -2  -8  120.06    1.85   0
  -6  -9   7    5.27    1.46   0
  -6  -6  -6 1282.04    4.07   0
  -6  -5  -7  153.37    2.68   0
  -6  -2  -8  217.00    1.74   0
  -5  -9   2  168.73    2.56   0
  -5  -9   6   29.07    1.56   0
  -1  -6   0  915.59    2.26   0
  -1  -5  -2 1179.17    2.43   0
  -1  -4  -3 2401.61    3.03   0
   0  -4   0   10.32    0.97   0
 -11  -7   0   23.95    1.08   0
 -10  -8   1  303.45    1.79   0
 -10  -4  -6   56.47    1.75   0
  -7  -8  -3   48.36    2.18   0
  -7  -3  -8  368.93    2.26   0
  -6  -8  -3   14.20    2.31   0
  -6  -7  -5  220.63    2.63   0
  -6  -3  -8  284.76    2.05   0
  -5  -2  -8  872.26    2.59   0
  -4  -4  -7  967.23    2.87   0
  -4   0  -7  637.53    1.50   0
  -3  -8   0  195.62    2.08   0
  -2  -7  -1 2335.76    4.11   0
  -2  -6  -3  279.53    1.99   0
  -2   0  -5  731.13    1.20   0
  -1  -2  -4  337.16    1.36   0
   0  -5   2   74.12    0.89   0
 -11  -5  -4  204.26    1.55   0
 -10  -8   0  308.19    1.89   0
  -9  -7  -4   39.51    1.73   0
  -8  -9   1  144.02    1.84   0
  -8  -5  -7  172.29    2.22   0
  -8  -3  -8  275.35    2.27   0
  -7  -9   0  217.82    2.36   0
  -6  -4  -8  200.08    2.52   0
  -5  -9   7   40.66    1.39   0
  -5  -3  -8  655.65    2.48   0
  -5  -1  -8  480.08    1.81   0
  -4  -9   3   71.78    2.00   0
  -4  -9   4  219.95    2.16   0
  -4  -9   5  273.03    2.14   0
  -1  -6  -1  757.70    2.33   0
  -1  -3  -4  534.91    1.60   0
 -11  -7  -1   15.75    1.14   0
 -11  -6  -3  109.94    1.29   0
 -10  -7  -3   37.87    1.35   0
  -8  -9   0    1.34    1.76   0
  -7  -4  -8  330.18    2.40   0
  -5  -9   0   54.36    2.15   0
  -4  -9   2  248.58    2.20   0
  -3  -8  -1   86.64    1.93   0
  -3  -3  -7  856.00    2.55   0
  -3  -2  -7  498.85    1.72   0
  -1  -7   4  387.63    1.56   0
   0  -5   1  239.72    1.22   0
 -10  -8  -1  308.86    1.83   0
 -10  -6  -5   43.17    1.56   0
  -9  -6  -6  136.80    2.18   0
  -8  -4  -8  156.36    2.23   0
  -7  -8  -4  160.22    2.42   0
  -6  -6  -7   78.21    2.24   0
  -5  -4  -8  332.83    2.26   0
  -4  -9   1    5.23    1.81   0
  -4  -9   6  653.91    2.26   0
  -4  -8  -3   89.23    2.31   0
  -4  -5  -7  190.93    2.12   0
  -2  -3  -6 2232.84    3.09   0
  -2  -2  -6 2667.12    3.00   0
  -1  -5  -3 5482.79    4.82   0
  -1  -4  -4 1250.60    2.56   0
   0  -4  -1   16.03    0.86   0
  -9  -9   1    9.18    1.19   0
  -9  -8  -3   18.78    1.42   0
  -9  -7  -5  135.71    2.08   0
  -9  -5  -7    6.26    1.56   0
  -8  -9  -1  144.36    1.85   0
  -7  -7  -6  121.96    2.29   0
  -7  -5  -8  114.51    2.46   0
  -6  -7  -6   46.88    2.27   0
  -6  -5  -8  235.40    2.66   0
  -4  -9   0  332.60    2.50   0
  -4  -3  -8  374.29    1.97   0
  -3  -8  -2  462.78    2.65   0
  -3  -7  -4  134.84    2.13   0
  -2  -8   1 1670.17    3.54   0
  -1  -7   1  500.31    2.01   0
  -1  -6  -2 2300.29    3.58   0
 -11  -5  -5   32.99    1.21   0
 -10  -7  -4  112.35    1.43   0
  -8  -7  -6  416.17    2.81   0
  -5  -7  -6   92.54    2.32   0
  -5  -5  -8  320.54    2.77   0
  -5   0  -8 1231.76    2.07   0
  -4  -4  -8  392.17    2.46   0
  -4  -1  -8  564.59    1.78   0
  -2  -8   0    2.18    1.83   0
  -2  -4  -6  622.89    2.17   0
  -2  -1  -6   76.51    0.87   0
 -11  -6  -4   24.16    1.02   0
  -9  -4  -8   23.90    1.63   0
  -8  -5  -8  327.83    2.30   0
  -7  -3  -9  195.70    2.06   0
  -7  -2  -9  324.07    1.95   0
  -6  -3  -9  363.32    2.11   0
  -6  -2  -9  579.73    2.26   0
  -4  -8  -4  828.37    3.33   0
  -3  -9   2   51.38    1.84   0
  -3  -9   3 1212.36    3.15   0
  -3  -9   4  348.60    2.02   0
  -2  -7  -3  801.64    2.73   0
  -9  -9  -1    9.86    1.12   0
  -9  -8  -4  129.62    1.58   0
  -7  -4  -9  306.26    2.43   0
  -6 -10   3   59.49    1.61   0
  -6  -4  -9  629.47    2.92   0
  -5  -3  -9  254.20    2.08   0
  -4  -7  -6    7.99    2.14   0
  -3  -9   1  119.98    1.83   0
  -3  -8  -3  417.65    2.63   0
  -1  -6  -3 1060.75    2.79   0
  -1  -5  -4 2509.86    3.49   0
  -1  -3  -5 1107.21    2.11   0
  -1  -2  -5 1024.16    1.79   0
   0  -5  -1  234.59    1.44   0
 -10  -8  -3    4.89    1.16   0
 -10  -6  -6   74.32    1.31   0
  -9  -7  -6  126.92    1.85   0
  -9  -6  -7   26.17    1.52   0
  -8  -9  -3   48.47    1.78   0
  -7 -10   2  196.69    1.78   0
  -7 -10   3  181.71    1.67   0
  -7  -7  -7  355.04    2.60   0
  -7  -6  -8  388.73    2.58   0
  -6 -10   4   34.90    1.42   0
  -6  -7  -7  377.96    2.74   0
  -6  -6  -8   20.06    1.98   0
  -5  -9  -3   17.15    2.01   0
  -5  -4  -9  654.07    2.86   0
  -4  -9  -2  259.19    2.43   0
  -4  -5  -8   98.14    1.90   0
  -3  -3  -8  174.69    1.81   0
  -1  -4  -5  562.93    1.89   0
 -10  -7  -5  164.09    1.40   0
 -10  -5  -7  479.95    2.02   0
  -9  -5  -8   37.77    1.62   0
  -8  -7  -7  113.11    2.13   0
  -8  -6  -8   70.87    2.05   0
  -8  -4  -9  359.47    2.36   0
  -7 -10   1   10.53    1.27   0
  -7  -8  -6   50.74    2.24   0
  -6  -8  -6  256.39    2.46   0
  -6  -5  -9  139.53    2.37   0
  -5 -10   2  112.68    1.86   0
  -5 -10   3  264.70    2.02   0
  -5  -7  -7  851.46    3.40   0
  -5  -6  -8  269.32    2.47   0
  -4  -8  -5   41.51    2.04   0
  -3  -9  -1  116.24    2.30   0
  -3  -8  -4  171.89    2.58   0
  -3  -2  -8 1329.75    2.48   0
  -2  -8  -2  242.72    2.32   0
  -2  -7  -4  761.43    2.75   0
  -9  -8  -5  107.38    1.61   0
  -7 -10   0    2.58    1.32   0
  -7  -5  -9  106.06    1.88   0
  -5 -10   0    9.91    1.92   0
  -5 -10   4  334.02    1.92   0
  -5  -9  -4  154.22    2.22   0
  -5  -8  -6  295.74    2.60   0
  -5  -5  -9  448.16    2.85   0
  -4  -9  -3   66.46    2.16   0
  -4  -3  -9  326.99    2.09   0
  -2  -4  -7  936.17    2.50   0
   0  -6   0 1958.84    2.79   0
   0  -5  -2   74.36    1.39   0
   0  -3  -3 4770.82    3.37   0
  -9  -9  -3   62.31    1.34   0
  -8 -10   0   71.61    1.40   0
  -8 -10   1   64.13    1.26   0
  -8  -9  -4  144.14    1.65   0
  -8  -8  -6   33.70    1.54   0
  -7 -10  -1    9.68    1.36   0
  -6 -10  -1  146.07    1.86   0
  -4  -7  -7  106.34    2.21   0
  -4  -6  -8  653.86    2.93   0
  -4  -2  -9  195.99    1.43   0
  -3  -9  -2   46.57    2.26   0
  -1  -6  -4  228.63    1.79   0
  -1  -1  -5  937.31    1.45   0
  -1   0  -4   54.14    0.51   0
   0  -2  -3  150.04    0.87   0
 -10  -8  -4   12.30    0.96   0
  -9  -7  -7   68.11    1.55   0
  -7  -7  -8  550.56    2.69   0
  -6  -9  -5   11.45    1.80   0
  -6  -7  -8 1128.31    3.63   0
  -6  -6  -9  454.00    2.92   0
  -6  -3 -10   78.56    1.80   0
  -5 -10  -1  104.53    1.90   0
  -4 -10   1  400.07    2.47   0
  -4 -10   2  547.44    2.48   0
  -4 -10   3  989.37    2.83   0
  -4  -8  -6   31.44    2.05   0
  -3  -8  -5  907.06    3.57   0
  -3  -1  -8  108.61    1.13   0
  -2  -8  -3  672.71    2.70   0
  -1  -7  -3  766.18    2.68   0
  -1  -3  -6  492.09    1.65   0
   0  -6  -1   54.13    1.35   0
   0  -6   5    6.25    0.45   0
   0   0   4 7810.21    3.09   0
 -10  -7  -6   24.20    1.00   0
  -9  -6  -8  110.45    1.48   0
  -8 -10  -1   63.61    1.24   0
  -7  -8  -7  146.30    1.99   0
  -7  -6  -9  264.34    2.17   0
  -7  -4 -10  200.33    2.05   0
  -6  -8  -7  211.32    2.22   0
  -5  -9  -5   94.67    2.13   0
  -5  -8  -7   43.14    2.39   0
  -5  -7  -8  706.85    3.14   0
  -4 -10   0  175.40    1.96   0
  -4  -5  -9  583.87    2.68   0
  -3  -9  -3 1227.92    3.80   0
   0  -5  -3  187.36    1.59   0
  -9  -9  -4  230.83    1.56   0
  -9  -8  -6  147.33    1.42   0
  -8  -9  -5   59.46    1.35   0
  -8  -7  -8  156.46    1.77   0
  -8  -6  -9  211.84    2.07   0
  -6 -10  -3   63.65    1.94   0
  -5  -4 -10  364.03    2.21   0
  -5  -3 -10  281.62    1.86   0
  -4 -10  -1  383.28    2.59   0
  -4  -1  -9  115.48    1.16   0
  -3  -7  -7  302.74    2.53   0
  -3  -3  -9  476.36    2.17   0
  -1  -6  -5  580.75    2.32   0
  -1  -2  -6 3747.01    3.23   0
   0  -6  -2 1372.87    2.68   0
  -9  -5  -9   47.87    1.36   0
  -8 -10  -2   29.84    1.11   0
  -8  -8  -7   28.68    1.38   0
  -7 -10  -3  185.81    1.71   0
  -5 -10  -3  276.83    2.50   0
  -5  -5 -10   80.94    2.20   0
  -5  -2 -10   88.33    1.47   0
  -4  -9  -5  260.11    2.39   0
  -4  -8  -7  677.69    3.34   0
  -4  -6  -9   43.13    2.36   0
  -3  -8  -6   79.94    2.48   0
  -2  -9  -1  444.22    2.31   0
  -2  -7  -6  547.19    2.64   0
  -2  -4  -8  527.35    2.13   0
  -2  -3  -8 1776.02    2.97   0
  -1  -7  -4  393.57    2.10   0
   0  -4  -4 1810.86    2.58   0
   0   0   3    0.39    0.15   0
  -7  -9  -6   12.43    1.46   0
  -7  -7  -9  418.33    2.58   0
  -5  -9  -6   29.99    1.91   0
  -4  -3 -10  144.78    1.87   0
  -3 -10   1  807.84    2.73   0
  -3 -10   2  354.21    2.10   0
  -3  -9  -4  349.87    2.45   0
  -3  -5  -9   99.90    1.80   0
  -2  -9  -2  107.74    2.13   0
  -2  -2  -8 1458.47    2.52   0
   0  -7   0   -0.83    1.20   0
   0  -5  -4  211.93    1.68   0
   0  -2  -4  114.84    0.90   0
  -9  -7  -8  172.66    1.56   0
  -8 -10  -3  191.01    1.46   0
  -8  -9  -6   67.85    1.44   0
  -8  -5 -10   91.57    1.67   0
  -7 -10  -4  119.75    1.68   0
  -7  -8  -8   35.24    1.57   0
  -6  -6 -10  107.99    2.13   0
  -5 -10  -4  352.24    2.55   0
  -5  -8  -8   33.85    1.88   0
  -5  -7  -9   33.57    1.90   0
  -4 -10  -3  976.48    3.45   0
  -3 -10   0  136.47    1.94   0
  -2  -8  -5  303.67    2.33   0
  -1  -4  -7  249.34    1.91   0
  -1  -3  -7  264.36    1.65   0
  -9  -9  -5   17.55    0.96   0
  -9  -8  -7  116.52    1.36   0
  -9  -6  -9  144.89    1.46   0
  -8  -7  -9    0.77    1.43   0
  -7  -6 -10  407.03    2.24   0
  -6  -9  -7   11.42    1.83   0
  -4  -9  -6  644.17    2.94   0
  -4  -5 -10 1194.58    3.35   0
  -4  -2 -10  477.22    1.94   0
  -3 -10  -1  812.14    2.79   0
  -3  -9  -5  238.63    2.28   0
  -3  -7  -8  229.45    2.32   0
  -3  -6  -9  288.65    2.64   0
  -2  -9  -3 1212.49    3.56   0
  -2  -7  -7   30.63    2.33   0
  -1  -8  -3  115.96    1.68   0
  -1  -7  -5  434.15    2.26   0
   0   0   2 1369.18    0.86   0
  -8 -10  -4   42.10    1.21   0
  -8  -8  -8  239.01    1.69   0
  -7  -9  -7   17.29    1.34   0
  -6 -10  -5  209.90    2.06   0
  -6  -4 -11   47.20    1.71   0
  -6  -3 -11  329.92    1.99   0
  -5  -9  -7   37.50    1.79   0
  -4  -8  -8  933.89    3.33   0
  -3 -10  -2  354.24    2.46   0
  -3  -8  -7   12.45    1.90   0
   0  -7  -2 4690.45    4.82   0
   0  -7   4    5.70    0.66   0
   0  -6  -4 1000.91    2.64   0
   0  -3  -5  252.56    1.27   0
   1  -4   0 2377.54    2.16   0
  -8  -6 -10   22.19    1.16   0
  -7 -10  -5   69.47    1.33   0
  -7  -4 -11   12.66    1.48   0
  -6 -11   0    1.60    1.15   0
  -6  -8  -9   -0.30    1.86   0
  -6  -5 -11  521.73    2.61   0
  -5 -10  -5   14.24    1.60   0
  -5  -4 -11  499.95    2.33   0
  -5  -3 -11  705.28    2.53   0
  -3  -4 -10  492.94    2.23   0
  -3  -3 -10 1381.70    3.03   0
  -2  -9  -4  210.01    2.42   0
  -2  -8  -6  539.24    2.72   0
  -2  -3  -9  420.82    2.01   0
  -2  -1  -8 1650.29    2.29   0
  -1  -8  -4  186.33    2.18   0
   0  -5  -5 3291.40    3.83   0
   1  -3   0  291.90    0.83   0
  -9  -5 -10    8.55    1.07   0
  -8  -9  -7   29.67    1.08   0
  -7  -8  -9  314.77    2.16   0
  -7  -7 -10   67.65    1.73   0
  -7  -5 -11  385.87    2.19   0
  -6  -7 -10  396.65    2.28   0
  -5 -11   1   20.12    1.23   0
  -5  -8  -9  174.34    2.06   0
  -5  -7 -10   73.63    1.79   0
  -4  -9  -7  210.21    2.25   0
  -3 -10  -3  173.91    1.92   0
  -3  -9  -6  708.93    3.04   0
  -3  -5 -10  141.41    1.89   0
  -1  -7  -6  343.98    2.21   0
   0  -7  -3    6.46    1.33   0
   0  -2  -5   15.42    0.83   0
   1  -5   0 2697.37    2.61   0
   1  -4  -1 1343.88    1.79   0
  -9  -7  -9  283.17    1.60   0
  -8 -10  -5   64.58    1.19   0
  -6 -10  -6   54.53    1.42   0
  -6  -9  -8  514.74    2.38   0
  -6  -6 -11    8.04    1.80   0
  -5  -9  -8  196.72    2.27   0
  -5  -2 -11   56.19    1.31   0
  -4 -10  -5  357.29    2.35   0
  -4  -4 -11   23.31    1.58   0
  -4  -3 -11  221.85    1.87   0
  -3  -8  -8  394.20    2.49   0
  -3  -7  -9  850.35    3.15   0
  -2  -7  -8  426.06    2.61   0
  -1  -9  -1  102.09    1.54   0
  -1  -4  -8  555.05    2.10   0
  -1  -3  -8  900.20    2.33   0
   1  -3  -1 2188.90    1.91   0
  -9  -8  -8   58.37    1.06   0
  -8  -8  -9   67.86    1.32   0
  -8  -7 -10   10.04    1.24   0
  -7 -10  -6   48.16    1.16   0
  -7  -9  -8   72.89    1.35   0
  -7  -6 -11   27.64    1.55   0
  -6 -11  -3    3.15    1.23   0
  -5 -11  -2   85.41    1.37   0
  -5 -10  -6  157.83    1.83   0
  -4 -11   0   46.32    1.33   0
  -4 -11   1   13.97    1.16   0
  -4  -5 -11   16.40    1.72   0
  -3 -10  -4   89.23    1.78   0
  -3  -6 -10   28.71    1.88   0
  -2 -10  -1  216.74    1.96   0
  -1  -9  -2   76.04    1.62   0
  -1  -8  -5   99.61    1.88   0
   0  -8   0   22.75    1.25   0
   0  -7  -4    6.33    1.38   0
   0  -1  -4   20.32    0.59   0
   1  -4  -2  275.29    1.13   0
  -5 -11  -3   45.41    1.44   0
  -4 -11   2  144.53    1.33   0
  -4  -9  -8   97.26    1.82   0
  -4  -6 -11  759.19    3.14   0
  -3  -9  -7   88.22    1.92   0
  -2 -10  -2  418.13    2.35   0
  -1  -9  -3  435.67    2.49   0
  -1  -7  -7   12.73    1.74   0
  -1  -1  -7  389.54    1.30   0
   0  -8  -1   58.60    1.29   0
   1  -5  -2 1141.89    2.01   0
  -8  -9  -8   20.98    1.10   0
  -6 -11  -4  339.36    1.83   0
  -6 -10  -7  121.99    1.49   0
  -6  -7 -11   41.09    1.74   0
  -6  -4 -12  297.42    1.99   0
  -5 -10  -7  144.17    1.93   0
  -5  -8 -10  588.61    2.62   0
  -3  -8  -9  230.13    2.52   0
  -3  -4 -11  625.80    2.62   0
  -2 -10  -3  515.20    2.58   0
  -2  -9  -6  108.07    1.97   0
  -2  -5 -10  279.03    2.33   0
  -1  -8  -6   80.39    1.87   0
   0  -8  -2   38.90    1.33   0
   0  -7  -5 2387.50    4.04   0
   1  -5  -3 5531.05    4.36   0
   1  -4  -3 2315.04    2.58   0
  -8  -6 -11   -1.79    0.93   0
  -7 -10  -7   80.63    1.28   0
  -7  -8 -10  103.79    1.39   0
  -7  -7 -11   39.66    1.39   0
  -6  -9  -9  112.38    1.51   0
  -6  -5 -12  822.15    2.79   0
  -5 -11  -4   -0.72    1.16   0
  -5  -9  -9   22.00    1.51   0
  -5  -5 -12   94.05    1.92   0
  -4 -11  -3   84.22    1.42   0
  -3  -7 -10  537.68    2.73   0
  -3  -5 -11  264.21    2.13   0
  -3  -3 -11  218.22    1.85   0
  -2  -8  -8  312.16    2.38   0
  -2  -7  -9   35.45    1.89   0
  -2  -3 -10  154.22    1.49   0
  -1  -9  -4 1002.23    3.03   0
   0  -8  -3  699.25    2.34   0
   0  -4  -7 1643.48    2.84   0
  -7  -9  -9    2.29    1.01   0
  -7  -5 -12  132.83    1.54   0
  -5  -3 -12   83.39    1.57   0
  -4 -10  -7   19.44    1.55   0
  -4  -8 -10   35.16    1.70   0
  -4  -7 -11  220.68    2.35   0
  -3 -11  -1   12.55    1.32   0
  -3 -11   0   68.09    1.32   0
  -3 -10  -6  160.81    1.89   0
  -3  -6 -11  375.76    2.65   0
  -3  -1 -10   97.00    1.09   0
  -2 -10  -4  129.47    1.78   0
  -2  -6 -10  122.75    1.92   0
  -2  -1  -9  494.14    1.53   0
  -1  -3  -9  256.03    1.80   0
   1  -5  -4 2469.71    3.23   0
   1  -2   0  433.27    0.70   0
  -8  -8 -10   91.21    1.19   0
  -6 -11  -5   13.17    1.04   0
  -4 -11  -4  166.04    1.58   0
  -4  -9  -9  110.16    1.73   0
  -4  -5 -12   86.79    1.71   0
  -4  -4 -12   12.76    1.46   0
  -3 -11  -2   22.93    1.46   0
  -3 -11   1   11.41    1.04   0
  -2  -9  -7  648.57    2.82   0
  -1  -9  -5  592.34    2.59   0
  -1  -8  -7  571.83    2.70   0
  -1   0  -6 1936.74    1.73   0
   0  -8  -4   73.67    1.56   0
   0  -7  -6  140.97    1.77   0
   0  -1  -5 2357.55    2.05   0
  -8  -7 -11   52.57    1.13   0
  -6 -10  -8  134.37    1.38   0
  -6  -8 -11  386.21    2.12   0
  -5 -10  -8   82.93    1.45   0
  -4  -6 -12   62.55    2.03   0
  -4  -3 -12  104.08    1.68   0
  -3 -11  -3   86.11    1.64   0
  -3  -8 -10   32.32    1.76   0
  -3  -2 -11   45.79    1.32   0
   1  -7  -1  501.00    1.80   0
   1  -7   0   75.75    1.09   0
   1  -6  -4  220.05    1.74   0
   1  -3   3  351.98    0.38   0
  -7 -10  -8   13.25    0.86   0
  -6 -11  -6   32.18    1.17   0
  -6  -9 -10    8.30    1.10   0
  -5 -11  -6   40.70    1.30   0
  -5  -9 -10   39.55    1.40   0
  -4 -11  -5  116.38    1.49   0
  -4 -10  -8  159.82    1.74   0
  -3 -10  -7  358.89    2.24   0
  -3  -7 -11  297.98    2.28   0
  -2  -9  -8  418.56    2.70   0
  -2  -5 -11   66.67    1.72   0
  -2  -4 -11  144.92    1.71   0
  -1 -10  -2   57.30    1.61   0
  -1 -10   0   46.06    1.36   0
  -1  -9  -6   32.79    1.73   0
  -1  -7  -9  159.01    2.45   0
  -1  -2  -9 2065.30    2.91   0
   0  -9  -1  392.57    1.96   0
   0  -4  -8  446.24    1.93   0
   0  -2  -7  802.34    1.84   0
   1  -7  -2 1395.27    2.62   0
   1  -5  -5  187.34    1.45   0
   1  -4  -5  582.72    1.73   0
  -7  -8 -11   48.08    1.09   0
  -6  -7 -12   19.83    1.23   0
  -5  -7 -12  178.53    1.79   0
  -4  -9 -10  372.43    2.38   0
  -4  -8 -11   68.88    1.64   0
  -3 -11  -4   59.18    1.37   0
  -3  -5 -12  126.06    1.87   0
  -2 -10  -6  729.90    2.74   0
  -2  -6 -11  296.90    2.28   0
  -1 -10  -3  437.34    2.31   0
  -1 -10   1  669.61    2.00   0
  -1  -8  -8  204.40    2.17   0
  -1  -4 -10  284.45    1.84   0
   0  -9   0   -1.59    1.18   0
   0  -7  -7  109.02    1.82   0
   1  -6  -5  551.39    2.25   0
   1  -3  -5 1116.32    2.05   0
  -7  -7 -12   40.42    1.16   0
  -5 -10  -9  185.96    1.68   0
  -5  -5 -13  365.23    2.16   0
  -4  -2 -12  209.79    1.51   0
  -3 -11  -5  119.12    1.71   0
  -3  -3 -12  181.93    1.81   0
  -1  -9  -7  234.53    2.40   0
  -1  -3 -10  314.67    1.68   0
   0  -9  -3   14.59    1.43   0
   0  -9   1  382.29    1.57   0
   0  -8  -6  265.88    2.09   0
   0  -1  -6  515.46    1.28   0
   1  -7  -4  392.09    2.08   0
   1  -5  -6  847.38    2.27   0
   1  -4  -6    4.24    1.40   0
  -5 -11  -7  161.38    1.48   0
  -5  -6 -13  108.36    1.76   0
  -4 -10  -9   17.41    1.51   0
  -4  -5 -13  487.72    2.49   0
  -3  -8 -11  116.30    1.82   0
  -2 -11  -2  114.12    1.53   0
  -2 -11  -1  151.42    1.47   0
  -2 -11   0   37.39    1.21   0
  -2 -10  -7  165.94    2.10   0
  -2  -8 -10  322.43    2.32   0
  -2  -7 -11  169.74    2.10   0
   0  -9  -4  466.39    2.24   0
   1  -6  -6  588.39    2.44   0
   1  -2  -4  317.18    1.05   0
  -6 -11  -7  156.62    1.27   0
  -6  -8 -12  165.78    1.51   0
  -5  -9 -11  292.06    1.88   0
  -5  -8 -12  286.04    1.97   0
  -4 -11  -7   47.49    1.38   0
  -4  -4 -13  136.41    1.60   0
  -3  -9 -10   15.29    1.48   0
  -3  -7 -12  415.60    2.34   0
  -2 -11  -3   88.16    1.51   0
  -2  -5 -12  366.93    2.54   0
  -2  -2 -11  328.95    1.73   0
  -2  -1 -10  841.52    1.89   0
  -1  -7 -10  205.39    2.15   0
   0  -9  -5   82.80    2.01   0
   0  -8  -7   74.37    1.85   0
   1  -8  -1  229.94    1.53   0
   1  -7  -5  450.96    2.04   0
   1  -3  -6  517.37    1.59   0
  -6  -9 -11   82.46    1.15   0
  -4  -8 -12  146.89    1.70   0
  -4  -6 -13   15.61    1.47   0
  -4  -3 -13  388.20    2.00   0
  -3  -2 -12  203.02    1.58   0
  -3  -1 -11  112.45    1.07   0
  -2  -6 -12   96.24    2.17   0
  -2  -4 -12  874.70    2.70   0
  -1  -9  -8  136.59    1.94   0
  -1  -4 -11  954.37    2.70   0
  -1  -2 -10  218.60    1.56   0
  -1   0  -7 2794.37    2.18   0
  -1   1  -3  414.99    0.30   0
   0  -3  -9  313.35    1.63   0
   0  -2  -8  487.81    1.56   0
   1  -8  -3  126.02    1.69   0
   1  -4  -7  258.72    1.58   0
  -7  -8 -12   17.10    1.00   0
  -7  -6 -13   44.66    1.04   0
  -6  -7 -13    1.26    1.16   0
  -5 -10 -10  263.87    1.53   0
  -5  -7 -13  464.30    2.06   0
  -3  -4 -13  400.09    2.32   0
  -3   1  -8  106.82    0.46   0
  -2 -11  -5  216.79    1.82   0
  -2 -10  -8  243.27    1.92   0
  -2  -3 -12  185.24    1.80   0
  -1 -10  -6   98.55    1.67   0
  -1  -6 -11  429.21    2.46   0
   0  -9  -6  509.79    2.66   0
   0  -8  -8  465.81    2.78   0
   1  -8  -4  180.80    1.62   0
   1  -7  -6  337.52    2.01   0
   1  -2  -5 1060.57    1.69   0
  -6 -10 -10   27.18    0.92   0
  -4 -10 -10  196.52    1.56   0
  -4  -7 -13  131.81    1.66   0
  -3 -11  -7  387.40    1.90   0
  -3  -8 -12  180.72    1.82   0
  -3  -6 -13  847.83    2.89   0
  -2  -9 -10   56.43    1.65   0
  -2  -7 -12  526.96    2.80   0
  -2   0  -9 1981.15    2.13   0
  -1  -8 -10   69.58    1.97   0
  -1  -3 -11  249.04    1.66   0
   0  -5 -10   13.62    1.65   0
   0  -1  -7  825.34    1.53   0
   1  -8  -5   97.35    1.95   0
   1  -7   3  726.47    1.25   0
   1  -3  -7  277.28    1.44   0
  -5  -5 -14   11.98    1.32   0
  -3  -3 -13  315.19    1.98   0
  -2 -11  -6   65.56    1.56   0
  -1 -10  -7  130.57    1.74   0
  -1  -9  -9  879.68    3.04   0
  -1  -7 -11  582.88    2.72   0
   0 -10  -3   29.07    1.49   0
   0 -10  -2  654.46    2.28   0
   0  -9  -7  200.97    2.31   0
   1  -2  -6 3808.00    3.20   0
   2  -5  -3  219.36    1.40   0
   2  -5  -1  586.50    1.48   0
  -6  -5 -14    1.45    1.01   0
  -5  -9 -12  118.92    1.26   0
  -5  -8 -13  219.11    1.61   0
  -5  -6 -14   58.29    1.39   0
  -4  -5 -14  521.61    2.36   0
  -3 -10 -10  140.59    1.54   0
  -3  -7 -13  112.35    1.71   0
  -2 -10  -9  180.81    1.78   0
  -1 -11  -2  152.67    1.42   0
  -1  -5 -12    5.69    1.68   0
   0 -10  -4  197.91    1.89   0
   0 -10   0 3546.32    4.00   0
   0  -8  -9   57.85    1.84   0
   0  -7 -10   31.14    2.19   0
   0  -3 -10  272.59    1.65   0
   0  -2  -9    9.05    1.03   0
   1  -8  -6   79.95    1.70   0
   2  -6  -1  183.39    1.19   0
   2  -5  -4  317.61    1.48   0
   2  -4  -3  190.69    1.11   0
   2  -4  -2    6.33    0.76   0
   2  -4  -1 1686.50    1.95   0
  -6  -9 -12   16.11    0.86   0
  -6  -8 -13  171.03    1.33   0
  -6  -6 -14    9.25    1.01   0
  -5 -11  -9   79.00    1.14   0
  -5 -10 -11   97.72    1.20   0
  -4  -8 -13   92.37    1.38   0
  -4  -6 -14   61.13    1.42   0
  -4  -4 -14    5.30    1.41   0
  -2 -11  -7  157.32    1.68   0
  -2  -9 -11  260.96    1.97   0
  -2  -8 -12  165.93    1.87   0
  -2  -6 -13  142.21    1.98   0
  -2  -2 -12   70.06    1.37   0
  -2  -1 -11  420.57    1.53   0
  -1 -11  -3   -0.78    1.01   0
  -1 -11  -1    9.08    1.01   0
  -1  -6 -12  122.76    1.97   0
  -1  -4 -12  201.77    1.85   0
  -1  -2 -11  811.22    2.24   0
  -1   0  -8 1113.23    1.59   0
   1  -9  -3  461.66    2.18   0
   1  -9  -2   80.07    1.48   0
   1  -7  -8  158.67    1.88   0
   2  -5  -5  492.56    1.97   0
   2  -5   0    1.99    0.70   0
  -4 -11  -9   74.66    1.12   0
  -4 -10 -11   32.80    1.03   0
  -3  -9 -12  364.99    2.11   0
  -3  -5 -14    8.56    1.70   0
  -1 -11  -5   73.47    1.50   0
  -1 -11   0  212.13    1.32   0
  -1  -9 -10  363.16    2.26   0
  -1  -7 -12 1177.31    3.62   0
  -1  -1 -10  227.80    1.30   0
   0  -4 -11  103.23    1.62   0
   0   0  -5    2.42    0.45   0
   1  -9  -4 1047.99    2.79   0
   1  -8  -7  593.66    2.51   0
   1  -2  -7 3302.73    3.21   0
   1  -1  -3  416.57    0.86   0
   2  -7  -3  807.20    2.29   0
   2  -7  -2   65.99    1.29   0
   2  -6  -5 1022.86    2.44   0
   2  -4  -5  756.42    1.86   0
   2  -4   0 2052.72    1.91   0
  -4  -7 -14  159.18    1.52   0
  -3 -12  -5   36.39    1.11   0
  -3  -8 -13  157.75    1.67   0
  -3  -6 -14  378.21    2.11   0
  -3  -4 -14  115.79    1.77   0
  -3  -2 -13   99.49    1.35   0
  -3  -1 -12  353.35    1.38   0
  -2  -7 -13  123.29    1.80   0
  -2  -3 -13  347.87    1.89   0
  -1  -3 -12  411.38    1.94   0
   0 -10  -6  639.35    2.47   0
   0  -8 -10    6.77    1.76   0
   1  -9  -5  597.79    2.37   0
   1  -9   0  129.99    1.18   0
   2  -7  -4  734.39    2.20   0
   2  -7  -1 2243.78    2.94   0
   2  -5  -6   60.30    1.34   0
   2  -3  -3  368.64    1.26   0
   2  -3  -2  715.14    1.38   0
  -3  -7 -14   52.22    1.69   0
  -2 -11  -8   22.92    1.14   0
  -1 -11  -6   94.79    1.55   0
  -1 -10  -9   93.07    1.61   0
   0  -9  -9   82.59    1.76   0
   0  -2 -10   15.82    1.07   0
   1  -8  -8  208.58    2.06   0
   1  -7  -9  168.17    2.05   0
   1  -3  -9  277.76    1.84   0
   2  -7  -5  259.06    1.75   0
   2  -6  -6  496.47    2.02   0
   2  -5   1  584.31    1.14   0
   2  -4  -6  634.79    1.88   0
   2  -3  -4 2497.93    2.57   0
  -5  -9 -13   79.32    1.13   0
  -3  -3 -14   52.58    1.48   0
  -2  -9 -12  179.40    1.69   0
  -2   0 -10  563.96    1.29   0
  -1  -9 -11  331.58    2.14   0
  -1  -8 -12   59.05    1.72   0
  -1  -6 -13 1644.51    3.86   0
   1  -2  -8  253.98    1.52   0
   1  -1  -5  946.57    1.43   0
   2  -7  -6  555.53    2.46   0
   2  -7   0  481.66    1.47   0
   2  -6  -7   19.57    1.80   0
   2  -6   1  186.25    0.88   0
   2  -3  -5  164.44    1.16   0
   2  -3  -1 2595.35    2.05   0
  -5  -8 -14   39.19    1.06   0
  -5  -5 -15   44.59    1.10   0
  -4 -10 -12    2.76    0.97   0
  -4  -8 -14  202.87    1.45   0
  -4  -5 -15  162.24    1.59   0
  -2 -12  -4   66.55    1.14   0
  -2 -11  -9    5.70    1.21   0
  -2  -6 -14  746.90    2.70   0
   0  -6 -12  607.41    2.73   0
   0  -4 -12  623.34    2.43   0
   0  -1  -9  754.18    1.67   0
   1  -9  -7  229.44    2.00   0
   1  -9   1  102.97    1.00   0
   2  -8  -4   83.88    1.70   0
   2  -8  -3  714.62    2.31   0
   2  -4  -7 1062.26    2.41   0
   2  -4   1 1715.48    1.57   0
  -4  -6 -15   55.67    1.35   0
  -3 -11 -10   81.01    1.10   0
  -3  -9 -13   13.50    1.08   0
  -3  -8 -14   85.83    1.51   0
  -2 -12  -5   40.29    1.09   0
  -2  -2 -13  370.39    1.82   0
  -2  -1 -12  619.26    1.77   0
  -1 -10 -10   25.99    1.36   0
  -1  -1 -11   40.80    1.13   0
   0 -10  -8  539.51    2.35   0
   0  -9 -10  509.62    2.45   0
   1  -8   3  115.31    0.66   0
   2  -8  -5  314.31    2.18   0
  -3 -10 -12   45.67    1.01   0
  -3  -5 -15  131.10    1.57   0
  -2  -3 -14  575.11    2.34   0
  -1 -11  -8  128.52    1.37   0
   0 -11  -4    2.75    1.18   0
   0 -11  -3   30.94    1.15   0
   0 -11  -2  378.96    1.68   0
   0  -2 -11  137.33    1.34   0
   1 -10  -3  447.25    2.00   0
   1 -10  -2   63.35    1.38   0
   1  -6 -11  435.54    2.48   0
   1  -5 -11   -0.80    1.66   0
   1  -3 -10  347.06    1.82   0
   2  -8  -6  574.95    2.62   0
   2  -8  -1 1678.21    2.73   0
   2  -7   1 2258.33    2.47   0
   2  -3   0 1544.18    1.47   0
  -5  -7 -15   56.42    1.04   0
  -4  -7 -15   22.66    1.02   0
  -3  -4 -15  209.43    1.85   0
  -3   1  -9 1105.94    1.10   0
  -2 -12  -6   20.61    0.90   0
  -2  -9 -13   18.21    1.19   0
  -1  -8 -13  204.86    1.85   0
   0 -11  -5   10.07    1.24   0
   0  -5 -13 1586.97    3.87   0
   0   0  -7    2.26    0.58   0
   1 -10  -5  170.34    1.62   0
   1  -8 -10   73.81    1.83   0
   1  -1  -7  412.41    1.38   0
  -4  -9 -14   62.73    1.06   0
  -3  -7 -15  136.81    1.40   0
  -2 -12  -7   69.73    1.13   0
  -2 -10 -12   78.96    1.20   0
  -1 -11  -9   36.76    1.29   0
  -1 -10 -11    7.38    1.21   0
  -1  -4 -14  338.13    2.08   0
   0 -11  -6  312.93    1.83   0
   0 -11  -1   81.84    1.07   0
   0  -4 -13   16.07    1.93   0
   0  -1 -10  511.84    1.68   0
   1 -10  -6  103.54    1.53   0
   1 -10  -1  696.17    1.93   0
   1  -9  -9  890.58    2.93   0
   2  -8  -7   49.92    1.67   0
   2  -8   0    2.03    0.83   0
   2  -6   2  503.26    1.02   0
   2  -5   2  120.72    0.58   0
   2  -2  -5  824.12    1.60   0
   2  -2  -4 2143.65    2.19   0
   2  -2  -3  926.32    1.42   0
  -3 -11 -11   -0.05    0.84   0
  -2  -6 -15  510.35    2.27   0
  -2   0 -11   48.61    0.77   0
  -1  -2 -13  467.47    2.02   0
   0 -11  -7   17.22    1.32   0
   0  -2   4  114.10    0.32   0
   1  -5 -12   10.52    2.08   0
   1  -3 -11  270.23    1.75   0
   2  -9  -5   56.04    1.72   0
   2  -9  -4  228.33    1.87   0
   2  -9  -3 1308.76    2.88   0
   2  -2  -6 2884.39    2.98   0
  -2  -4 -15  162.65    1.59   0
  -1  -9 -13  253.72    1.91   0
  -1   0 -10   16.38    0.75   0
  -1   0   2 1356.57    1.09   0
   0   0  -8   28.48    0.80   0
   1 -10   0   45.32    1.00   0
   1  -4 -12  214.17    2.24   0
   1  -2 -10  222.19    1.46   0
   2  -9  -6  112.89    1.89   0
   3  -6  -5 1149.19    2.75   0
   3  -6  -3  238.24    1.54   0
   3  -5  -5  106.29    1.59   0
  -4  -5 -16   59.09    1.12   0
  -2 -11 -11    8.98    0.99   0
  -2  -2 -14  600.82    2.09   0
  -1 -10 -12   49.14    1.34   0
  -1  -8 -14  432.33    2.12   0
  -1  -1 -12 1499.62    2.59   0
   0  -9 -12  292.67    1.96   0
   1 -10  -8  138.02    1.61   0
   3  -6  -2  753.86    1.90   0
   3  -5  -6 2670.39    3.66   0
   3  -5  -2 2493.12    2.84   0
  -3  -6 -16  300.75    1.74   0
  -3  -5 -16   64.20    1.39   0
  -2 -10 -13   52.80    1.09   0
  -2  -3 -15   70.65    1.51   0
  -2  -1 -13  349.78    1.48   0
  -2   1   0  350.16    0.63   0
  -1  -6 -15  350.60    2.11   0
   0 -10 -11   48.81    1.49   0
   2  -9  -1  467.04    1.64   0
   2  -8   1 1675.17    2.19   0
   2  -7   2   64.70    0.64   0
   2  -4   2    5.99    0.38   0
   3  -7  -6  393.18    2.26   0
   3  -7  -5  389.12    1.90   0
   3  -7  -4  136.55    1.45   0
   3  -7  -3  543.65    1.97   0
   3  -6  -7 1695.41    3.53   0
   3  -4  -5 2655.30    3.20   0
   3  -4  -3  296.22    1.25   0
  -4  -7 -16   25.01    0.97   0
  -2  -8 -15   31.48    1.11   0
  -1  -7 -15  101.53    1.56   0
   0  -4 -14  310.48    2.11   0
   1  -5 -13   56.13    1.84   0
   1  -3 -12  414.33    2.04   0
   2  -9  -8  432.83    2.22   0
   2  -5 -11   76.99    1.90   0
   3  -7  -2   46.05    1.22   0
   3  -6  -1  453.55    1.45   0
   3  -5  -1  154.06    1.03   0
   3  -4  -6  585.75    1.92   0
   3  -4  -2  615.42    1.53   0
  -3  -7 -16  165.69    1.26   0
  -2  -6 -16   46.62    1.45   0
  -2  -5 -16  294.83    1.97   0
   0   0  -9   -0.73    0.84   0
   1 -11  -5   74.00    1.28   0
   1 -11  -4   14.36    1.06   0
   3  -8  -5  942.33    2.80   0
   3  -8  -4  185.71    1.79   0
  -3  -9 -15   41.86    0.98   0
  -2  -7 -16    9.96    1.21   0
  -1  -2 -14   63.74    1.50   0
  -1   0 -11 1972.28    2.47   0
   0  -8 -14  279.68    1.92   0
   0  -3 -14    6.31    1.76   0
   0  -2 -13 1067.99    2.57   0
   1 -11  -6   98.91    1.34   0
   2 -10  -5   47.76    1.49   0
   2 -10  -4  130.45    1.51   0
   2  -9  -9    5.81    1.55   0
   2  -9   0  123.87    1.06   0
   2  -2  -9  284.46    1.74   0
   3  -8  -6   82.28    1.89   0
   3  -8  -3  453.16    1.95   0
   3  -7  -1  203.69    1.26   0
   3  -3  -5  223.95    1.28   0
  -2  -4 -16   97.11    1.35   0
  -1  -3 -15 1408.52    3.22   0
   0 -10 -12    3.03    1.05   0
   0  -6 -15   30.41    1.54   0
   1 -11  -7   17.37    1.18   0
   1  -1 -10  237.70    1.32   0
   1   0  -4   58.32    0.66   0
   2 -10  -6  774.06    2.42   0
   2 -10  -3  525.52    1.90   0
   3  -8  -7   13.93    1.58   0
   3  -4  -1 3779.69    2.87   0
   3  -3  -6  312.48    1.51   0
   3  -3  -3   24.75    0.85   0
  -3  -8 -16    0.31    0.76   0
  -2 -10 -14   92.25    1.06   0
  -1  -6 -16   47.09    1.36   0
   0  -4 -15   78.30    1.96   0
   0  -1 -12  610.67    1.82   0
   1 -11  -2  151.28    1.14   0
   2 -10  -7  172.11    1.59   0
   2 -10  -2  445.85    1.70   0
   2  -2   0   46.05    0.49   0
   2  -1  -4 2608.47    2.22   0
   3  -8  -2  480.86    1.79   0
   3  -6   0  151.34    0.94   0
  -2  -8 -16   34.78    1.05   0
  -1 -11 -12   36.17    0.98   0
  -1  -7 -16   40.23    1.38   0
  -1  -4 -16   90.22    1.69   0
   0   0 -10 2987.22    2.96   0
   1  -4 -14  350.33    2.21   0
   1   0  -3  166.92    0.63   0
   2  -2 -10  399.08    1.81   0
   3  -6 -10   30.29    1.82   0
   3  -5 -10  165.70    1.99   0
   3  -3  -2 1756.53    2.01   0
  -3  -6 -17    7.08    0.95   0
  -3  -5 -17  151.26    1.25   0
   0 -11 -11   12.35    1.00   0
   1  -1 -11   45.38    1.34   0
   2  -8   2  245.48    0.80   0
   3  -9  -6  759.28    2.63   0
   3  -9  -5  258.62    1.69   0
   3  -9  -4  364.19    1.91   0
   3  -8  -1   83.65    1.07   0
   3  -7   0 1048.38    1.86   0
  -2  -6 -17    2.76    1.06   0
  -2  -5 -17  493.76    1.95   0
  -2   1  -1 3509.31    1.70   0
  -1 -10 -14   21.54    0.81   0
   0  -2 -14  574.40    2.14   0
   2 -10  -1  222.20    1.23   0
   2  -6   3  278.10    0.57   0
   3  -9  -3 1265.49    2.68   0
   3  -4   0  240.31    0.91   0
  -1  -8 -16   51.53    1.05   0
  -1  -2 -15   25.72    1.16   0
  -1  -1   3  419.77    0.72   0
  -1   0 -12  793.14    1.72   0
   0  -6 -16   -2.07    1.31   0
   0  -5 -16   50.85    1.48   0
   1 -10 -12   43.49    1.16   0
   2  -9   1  453.17    1.16   0
   3  -3  -1  321.68    1.05   0
   3  -2  -4  639.97    1.47   0
   4  -6  -6   40.34    1.47   0
   4  -6  -5  454.67    1.96   0
   4  -6  -4  124.81    1.55   0
   4  -5  -6 1044.99    2.76   0
   4  -5  -5  209.86    1.53   0
  -2   1 -10  861.95    1.15   0
  -1  -3 -16  444.20    1.95   0
  -1  -1 -14   56.05    1.19   0
   0  -4 -16   40.74    1.68   0
   1 -11 -10   15.91    0.90   0
   3  -9  -2   52.62    1.12   0
   3  -6   1  451.50    1.14   0
   4  -7  -6    6.51    1.50   0
   4  -7  -5 1863.91    3.53   0
   4  -6  -7  539.66    2.28   0
   4  -6  -3   48.54    1.30   0
   4  -5  -4 1016.24    2.27   0
  -1  -6 -17   33.81    1.09   0
  -1  -5 -17  167.59    1.42   0
   0 -11 -12   50.24    0.93   0
   2 -11  -6   66.83    1.15   0
   2 -11  -5  218.74    1.35   0
   3  -8 -11  121.58    1.84   0
   3  -8   0  196.10    1.08   0
   3  -5   1  159.01    0.75   0
   4  -7  -7  112.06    1.78   0
   4  -7  -4   89.64    1.32   0
   4  -5  -3  642.47    1.79   0
   4  -4  -6  816.96    2.29   0
   4  -4  -5 1280.62    2.51   0
   4  -4  -4   92.10    1.41   0
  -1  -7 -17    0.65    0.88   0
  -1  -4 -17   67.78    1.42   0
   0 -10 -14   28.21    0.86   0
   0  -8 -16   26.58    1.03   0
   0   1  -6  545.36    0.89   0
   2 -11  -7  156.33    1.31   0
   2 -11  -4   32.18    0.94   0
   2 -10 -11   16.64    1.11   0
   2  -4 -14    7.41    1.68   0
   2  -1 -10  884.72    2.14   0
   3  -9 -10   20.05    1.45   0
   3  -7   1  199.48    0.94   0
   3  -4 -12   46.35    1.79   0
   4  -7  -3  466.89    1.92   0
   4  -6  -2   94.84    1.22   0
  -1  -9 -16   66.11    0.91   0
   0  -3 -16   12.05    1.57   0
   1  -3 -15 1410.72    3.35   0
   1  -2 -14   61.78    1.43   0
   2 -11  -8   25.08    1.06   0
   2  -9 -13   20.06    1.21   0
   2  -3   2  732.62    0.74   0
   3 -10  -7  378.25    1.92   0
   3 -10  -5  713.13    2.19   0
   3 -10  -4   93.16    1.34   0
   3  -9  -1  117.60    1.11   0
   4  -8  -4  911.89    2.57   0
   4  -4  -3 1159.38    2.10   0
  -1  -8 -17  191.10    1.27   0
   0  -5 -17    2.62    1.38   0
   3 -10  -8   14.74    1.11   0
   3  -7 -13  119.35    1.77   0
   3  -3   0 2105.50    1.87   0
   0  -7 -17   50.56    1.07   0
   0   1  -8    2.11    0.54   0
   1  -4 -16   94.10    1.61   0
   1  -1 -13  452.50    1.83   0
   2  -2 -13  363.54    1.99   0
   3 -10  -3  186.69    1.31   0
   4  -8  -3  101.65    1.39   0
   4  -5 -11   18.96    2.17   0
   4  -4  -2  342.66    1.40   0
   4  -3  -4  506.80    1.61   0
   0  -9 -16    5.90    0.79   0
   0  -4 -17  121.97    1.44   0
   1   0 -11 2042.74    2.87   0
   2   0  -7 6123.14    3.93   0
   2   0  -6  150.50    0.94   0
   2   0  -5  762.49    1.46   0
   3  -2 -11   53.92    1.49   0
   3  -1  -7  914.06    1.97   0
   3  -1  -5 5125.03    3.63   0
   4  -6  -1  439.92    1.47   0
  -1  -6 -18   66.16    1.09   0
  -1  -5 -18   57.53    1.11   0
   0  -8 -17   91.16    1.10   0
   0  -3   4 3049.02    1.72   0
   1  -2 -15   23.65    1.67   0
   2  -8 -15   34.36    1.16   0
   2  -1 -12  678.83    2.31   0
   2   0  -8 3536.86    3.24   0
   3  -2  -1 1152.52    1.51   0
   4  -9  -5  278.40    1.77   0
   4  -8  -2  373.51    1.59   0
   4  -7  -1  779.51    1.84   0
   4  -6 -12   66.63    2.17   0
  -2   1  -2 2778.55    1.38   0
   0   0 -13   -0.72    1.15   0
   2 -10 -13   49.12    0.97   0
   2  -3 -15   67.47    1.69   0
   2   0  -4 1488.38    1.67   0
   3 -10  -2  353.73    1.34   0
   3  -8   1   83.01    0.70   0
   3  -2 -12  226.60    2.13   0
   3  -1  -9 1234.52    2.49   0
   4  -9  -9  119.19    1.74   0
   4  -9  -4  222.44    1.57   0
   4  -8 -11   71.44    1.62   0
   0  -3 -17  468.96    2.09   0
   0  -1 -15    6.45    1.24   0
   1  -7 -17    0.77    0.96   0
   1  -4 -17   69.80    1.64   0
   1  -1 -14   60.53    1.33   0
   1   0 -12  814.49    2.11   0
   2  -7 -16    8.10    1.15   0
   3  -9 -13   12.15    1.24   0
   4  -4 -12   15.20    1.73   0
   4  -4  -1 1883.13    2.26   0
   4  -3  -2 1583.05    2.21   0
   5  -6  -6  213.97    1.85   0
   5  -6  -5  109.06    1.82   0
   5  -5  -7  221.33    1.86   0
   5  -5  -6  480.28    2.11   0
   0  -6 -18   66.37    1.01   0
   0  -5 -18  138.59    1.36   0
   0   1 -10  533.99    1.28   0
   1  -9 -16   64.91    1.00   0
   2  -9 -15    8.98    0.98   0
   3  -6   2  728.84    1.09   0
   3  -1  -3 3238.23    2.58   0
   4  -9 -10  386.63    1.93   0
   4  -9  -3   68.25    1.15   0
   4  -6 -13   15.27    1.64   0
   4  -6   0   81.75    0.94   0
   5  -7  -8  787.38    2.98   0
   5  -7  -7  925.46    2.83   0
   5  -7  -6   99.21    1.56   0
   5  -7  -5  559.58    2.37   0
   5  -6  -9  142.29    1.96   0
   5  -6  -4  195.79    1.76   0
   5  -5  -5  397.11    1.88   0
   0  -7 -18   48.34    0.90   0
   1  -8 -17  206.19    1.31   0
   2  -8 -16   38.20    1.00   0
   3 -11  -8  200.98    1.29   0
   3  -1 -11  128.30    1.76   0
   4  -5   0  135.04    0.94   0
   5  -7  -9   36.66    1.68   0
   5  -7  -4  137.22    1.66   0
   5  -5  -4 1646.60    2.92   0
   5  -4  -8  395.49    2.17   0
   0  -4 -18   86.46    1.13   0
   1  -3 -17  399.18    2.15   0
   1  -2 -16  848.54    2.52   0
   1   1  -8  152.11    0.98   0
   1   1  -6  181.85    0.76   0
   2 -10 -14   90.71    1.00   0
   2  -6 -17    6.53    1.32   0
   2  -4   3  205.58    0.31   0
   2  -3 -16  185.77    2.04   0
   2   0 -11   48.10    1.38   0
   4 -10  -8  167.10    1.43   0
   4 -10  -7   18.71    1.13   0
   4 -10  -6   53.93    1.17   0
   5  -8  -8   34.67    1.70   0
   5  -8  -7   47.75    1.69   0
   5  -7 -10   72.77    2.00   0
   5  -6  -3  265.35    1.65   0
   5  -5  -3  262.39    1.64   0
   5  -4  -4  507.45    1.98   0
   0   1 -11   10.46    0.79   0
   0   1  -3   78.24    0.33   0
   1   0 -13  258.29    1.59   0
   1   1  -9 1417.88    2.05   0
   3  -3   1  319.66    0.78   0
   4 -10  -9   16.10    1.13   0
   4 -10  -5  359.91    1.66   0
   4  -6 -14   64.98    1.65   0
   4  -3  -1 1742.73    2.14   0
   4  -2  -3 1344.08    2.06   0
   5  -8  -5   39.82    1.47   0
   5  -7  -3  339.01    1.76   0
   1  -7 -18   73.14    1.06   0
   2  -4 -17  290.03    1.89   0
   2  -1 -14  759.45    2.45   0
   2  -1   0  384.77    0.73   0
   3  -7   2   42.04    0.44   0
   3  -3 -15  159.52    1.90   0
   3  -2 -14  874.92    2.87   0
   3  -1 -12  371.45    1.98   0
   4  -4   0  581.68    1.33   0
   5  -8  -4  273.58    1.72   0
   5  -4  -3  306.25    1.65   0
   5  -3  -5 1190.02    2.53   0
   1  -4 -18  116.27    1.47   0
   1   1 -10  232.74    1.22   0
   2   0 -12  610.70    1.97   0
   3  -4 -16  496.56    2.37   0
   3   0  -6 3783.71    3.29   0
   4 -10 -10  193.46    1.40   0
   4  -2 -12  230.45    2.07   0
   5  -5  -2  406.65    1.64   0
   3  -1 -13  641.98    2.61   0
   3   0  -5  140.51    1.02   0
   4  -6 -15   56.77    1.48   0
   4  -5 -15  163.06    1.84   0
   4  -2  -2  488.41    1.33   0
   4  -1  -5 4088.37    3.66   0
   5  -9  -7   40.03    1.39   0
   5  -9  -6   31.33    1.27   0
   5  -7  -2  304.79    1.65   0
   5  -3  -4    3.83    1.13   0
   0   1 -12  603.02    1.52   0
   1   0 -14 1131.70    2.57   0
   2  -3 -17  396.48    2.01   0
   3  -9 -15   47.56    0.89   0
   3  -3 -16   46.14    1.83   0
   3   0 -10   48.04    1.22   0
   4  -7 -15   27.61    1.20   0
   4  -2 -13    1.41    2.02   0
   5  -9  -9   29.06    1.35   0
   5  -8  -3  148.76    1.36   0
   5  -4  -2  646.43    1.85   0
  -2   0   0 5000.42    2.42   0
   1  -3 -18  284.13    1.71   0
   1   1 -11   39.55    0.99   0
   2  -6 -18   48.45    1.00   0
   2  -1 -15   56.91    1.50   0
   2   0 -13 1428.14    2.84   0
   3  -6 -17    4.95    1.06   0
   3  -5 -17  162.63    1.56   0
   3   0  -4 2035.02    2.22   0
   4  -6   1  435.71    1.12   0
   4  -1 -11  358.82    2.02   0
   4  -1  -4 1436.37    2.20   0
   5  -9 -10   46.97    1.33   0
   5  -9  -5   88.57    1.26   0
   5  -3 -12   97.84    2.26   0
   5  -3  -3  238.78    1.35   0
   6  -6  -8   20.28    1.64   0
   6  -6  -7   84.28    1.73   0
   6  -5  -8  237.56    2.40   0
   6  -5  -7  154.95    1.88   0
   2  -7 -18   20.12    0.96   0
   2  -4 -18  173.47    1.61   0
   2   1  -9  522.80    1.66   0
   2   1  -6   77.89    0.99   0
   3  -4 -17   14.21    1.32   0
   4 -10 -12    2.05    0.93   0
   4  -9  -1    6.18    0.71   0
   4  -8 -15   29.58    1.13   0
   4  -6 -16   24.96    1.41   0
   4  -5 -16   61.24    1.71   0
   4  -5   1  159.19    0.79   0
   4  -3   0  401.47    1.16   0
   5  -9  -4  144.50    1.35   0
   5  -6 -14   58.70    1.79   0
   5  -6  -1   84.20    1.07   0
   5  -5 -14    5.73    1.81   0
   5  -5  -1  396.96    1.49   0
   6  -5  -6 1087.85    2.94   0
   6  -5  -5  431.25    2.26   0
   6  -4  -8  215.99    2.37   0
   6  -4  -7  496.32    2.56   0
   1  -5 -19   32.45    1.02   0
   2   1 -10  913.86    2.10   0
   3   0 -12  138.95    1.75   0
   4  -7 -16   27.11    1.20   0
   4  -2 -14 1053.49    3.15   0
   4  -2  -1 1165.61    1.80   0
   4  -1 -12  156.52    1.80   0
   4  -1  -3  189.86    1.10   0
   5  -9 -11  286.72    1.57   0
   5  -8 -13  236.38    1.73   0
   5  -8  -2   85.55    1.19   0
   5  -3 -13  380.75    2.73   0
   5  -2 -11   63.83    1.86   0
   5  -2  -4 1402.93    2.61   0
   6  -7  -9    3.58    1.46   0
   6  -7  -6   45.25    1.41   0
   6  -5 -10  191.50    2.05   0
   6  -4  -9  680.33    2.73   0
   6  -4  -6  153.68    1.71   0
  -2   1  -3   97.33    0.28   0
   1   1 -12 1468.78    2.45   0
   2  -2 -17  622.17    2.43   0
   2   0 -14  454.35    2.12   0
   2   1  -5  739.67    1.36   0
   3  -2 -16  260.16    2.15   0
   3   0  -3   23.42    0.78   0
   4  -4 -16    5.92    1.48   0
   5  -4 -14   59.67    1.76   0
   5  -4  -1  118.48    1.14   0
   5  -3  -2 1279.87    2.20   0
   6  -7 -10  442.53    2.25   0
   6  -7  -5  216.06    1.69   0
   6  -6 -11    6.56    1.56   0
   6  -6  -4  165.20    1.78   0
   6  -5 -11  563.06    2.63   0
   6  -5  -4   49.61    1.57   0
   6  -4 -10   15.29    1.80   0
   6  -4  -5  248.37    1.76   0
   2  -3 -18   31.51    1.33   0
   2  -1 -16  304.32    1.96   0
   2   1 -11  445.26    1.76   0
   3  -3 -17   15.35    1.35   0
   4  -4   1 1847.87    1.95   0
   4  -1 -13  312.49    2.14   0
   4   0  -9  159.34    1.80   0
   4   0  -8  394.18    1.75   0
   4   0  -7  660.32    1.93   0
   5  -9 -12  115.05    1.16   0
   5  -6 -15   23.01    1.49   0
   5  -2 -12  222.11    2.16   0
   6  -8  -9   -0.88    1.45   0
   6  -8  -8   49.77    1.34   0
   6  -8  -7  221.50    1.81   0
   6  -7 -11   42.84    1.47   0
   6  -7  -4  536.83    2.15   0
   6  -6 -12    7.12    1.82   0
   6  -4 -11   46.82    1.95   0
   6  -4  -4  290.05    1.90   0
   6  -3  -8  318.19    2.16   0
   6  -3  -7  148.75    1.78   0
   6  -3  -6  251.77    2.09   0
   1   1  -3  438.44    0.78   0
   3  -5 -18   19.79    1.01   0
   3  -1 -15  587.89    2.39   0
   3   0 -13  505.84    2.11   0
   4  -8 -16   23.04    0.93   0
   4  -6 -17   69.77    1.31   0
   4  -5 -17   47.14    1.44   0
   4  -3 -16  414.15    2.24   0
   4  -2 -15  271.15    2.10   0
   4   0 -10   91.16    1.49   0
   4   0  -6  978.12    2.11   0
   5 -10  -8   78.59    1.11   0
   5  -8 -14   42.27    1.18   0
   5  -3 -14  348.33    2.37   0
   5  -2  -3 1343.54    2.32   0
   6  -8 -10   58.52    1.50   0
   6  -8  -6  264.66    1.66   0
   6  -6  -3  395.75    1.91   0
   6  -5  -3    1.08    1.33   0
   6  -3 -10   91.07    1.97   0
   1   1 -13  450.60    1.61   0
   2   1  -4 2669.57    2.22   0
   3  -4 -18   45.89    1.16   0
   4   0 -11  960.58    2.83   0
   4   0  -5 2129.40    2.74   0
   5  -2 -13  536.46    2.61   0
   5  -1 -10   48.04    1.69   0
   5  -1  -5 1564.47    2.85   0
   6  -8  -5  106.16    1.48   0
   6  -7 -12   21.88    1.35   0
   6  -6 -13   80.75    1.81   0
   6  -5 -13   45.64    1.91   0
   6  -3 -11  366.20    2.40   0
   2  -4 -19  160.78    1.30   0
   2   0 -15  957.24    2.67   0
   2   0  -1  444.20    0.86   0
   2   1 -12  611.60    1.88   0
   3  -2 -17   49.68    1.62   0
   3   1  -9 1117.69    2.29   0
   3   1  -7  860.51    1.89   0
   4  -7 -17   39.66    0.91   0
   4  -4 -17  368.40    1.97   0
   4  -1 -14  919.47    2.93   0
   5  -9 -13   75.93    1.01   0
   5  -5   0  840.30    1.76   0
   5  -3  -1   79.59    1.11   0
   5  -1 -11  241.35    2.02   0
   6  -4  -3  655.35    2.03   0
   6  -3  -4  103.55    1.64   0
   3  -3 -18   44.14    1.36   0
   3  -1 -16  218.85    1.97   0
   3   0 -14  364.03    2.00   0
   3   1 -10   97.29    1.27   0
   3   1  -6  106.90    1.09   0
   4  -2 -16   75.68    1.86   0
   4   0 -12  350.51    2.30   0
   4   0  -4   32.11    1.03   0
   5  -6 -16  230.11    1.56   0
   5  -5 -16  307.32    1.85   0
   5  -3 -15  265.02    2.08   0
   5  -2 -14  223.10    2.10   0
   5  -1 -12  662.79    2.98   0
   5  -1  -4  582.22    1.96   0
   6  -9  -8  513.12    1.88   0
   6  -8  -4   26.92    1.19   0
   6  -7 -13    2.96    1.12   0
   6  -2 -10  238.18    2.23   0
   1  -3   3  365.81    0.40   0
   2  -2 -18   38.26    1.25   0
   2   1 -13  340.52    1.77   0
   3  -1   0   13.03    0.57   0
   4  -2   0  318.24    1.01   0
   5  -7 -16   52.38    1.08   0
   5  -4 -16  582.38    2.39   0
   5  -4   0  271.29    1.20   0
   6  -9  -9  107.67    1.23   0
   6  -9  -7    7.87    1.00   0
   6  -6 -14   12.51    1.23   0
   6  -6  -2   44.22    1.23   0
   6  -5 -14    0.07    1.38   0
   6  -5  -2   34.61    1.04   0
   6  -3 -13   89.01    2.19   0
   7  -6  -7  368.35    2.36   0
   7  -5  -8  111.68    1.86   0
   7  -5  -7  450.26    2.61   0
   3   1  -5 5065.73    3.65   0
   4  -5 -18  372.89    1.75   0
   4  -3   1 1707.94    1.87   0
   4  -1 -15  256.82    2.04   0
   4   0 -13  586.90    2.66   0
   5  -1 -13  542.98    2.61   0
   6  -9 -10    4.75    0.84   0
   6  -4 -14   37.29    1.56   0
   6  -4  -2  425.23    1.81   0
   6  -3  -3   90.67    1.29   0
   7  -6 -10  443.02    2.27   0
   7  -6  -6   48.87    1.77   0
   7  -5 -10   63.28    1.79   0
   7  -4  -9  321.51    2.28   0
   7  -4  -8  336.17    2.31   0
   7  -4  -7  604.25    2.62   0
   3   0 -15    3.33    1.58   0
   3   1 -12  368.23    1.99   0
   4  -6 -18   46.61    0.94   0
   4  -1  -1   48.02    0.82   0
   5  -3 -16   17.32    1.46   0
   5  -2 -15   79.12    1.75   0
   5  -1  -3   87.64    1.17   0
   5   0 -10  521.53    2.54   0
   6  -9 -11   79.11    1.15   0
   6  -8 -13  178.29    1.29   0
   6  -8  -3   13.75    1.08   0
   6  -7  -2  253.27    1.41   0
   6  -5 -15   57.97    1.59   0
   6  -3 -14   41.56    1.99   0
   6  -2  -4 2439.77    3.52   0
   7  -7  -9  414.07    2.05   0
   7  -7  -7  376.71    2.17   0
   7  -6 -11   29.34    1.49   0
   7  -6  -5  143.70    1.83   0
   7  -5 -11  425.16    2.39   0
   7  -5  -5  628.06    2.61   0
   7  -4 -10  211.23    2.10   0
   7  -4  -6   39.99    1.65   0
   3  -4 -19    1.65    0.99   0
   3   1  -4  631.28    1.59   0
   4  -2 -17   11.35    1.53   0
   4   1  -8  617.21    2.17   0
   5  -6 -17   64.25    1.16   0
   5  -2  -1 1740.43    2.45   0
   5  -1 -14   28.42    2.04   0
   5   0 -11 1126.40    3.33   0
   5   0  -6 4218.42    4.39   0
   6  -9  -5   10.17    0.90   0
   6  -6 -15   63.39    1.19   0
   6  -4 -15   51.53    1.74   0
   6  -1  -9   43.98    1.81   0
   7  -7 -10   68.78    1.37   0
   7  -7  -6  124.00    1.70   0
   7  -4  -5  156.51    2.06   0
   7  -3  -8  397.85    2.44   0
   7  -3  -7 1071.81    3.37   0
   3  -2 -18   11.49    1.02   0
   3   1 -13  613.60    2.34   0
   4  -5   2  434.13    0.92   0
   4   0 -14   13.70    1.54   0
   4   1 -10  262.80    1.68   0
   4   1  -7  348.74    1.63   0
   5  -4 -17   67.66    1.29   0
   5  -3   0   12.57    0.92   0
   5   0  -5   56.46    1.61   0
   6  -5  -1  262.69    1.47   0
   6  -3  -2  248.62    1.46   0
   6  -1 -11 1166.87    3.63   0
   7  -6 -12    1.08    1.26   0
   7  -5  -4   11.51    1.66   0
   7  -4 -12  176.61    1.94   0
   7  -3 -11   61.27    2.24   0
   7  -3 -10 1188.71    3.51   0
   7  -3  -6  140.43    1.90   0
   2   2  -9  255.92    1.38   0
   2   2  -8 1461.85    2.25   0
   3  -3 -19  117.78    1.22   0
   4  -3 -18  236.51    1.54   0
   4   1 -11  331.09    2.08   0
   4   1  -6  459.17    1.66   0
   6  -8 -14   97.38    1.08   0
   6  -7 -15   35.98    0.97   0
   6  -6  -1  150.99    1.21   0
   6  -4  -1  407.83    1.69   0
   6  -3 -15  176.70    1.85   0
   6  -2 -14  248.16    2.37   0
   6  -1  -5    9.23    1.46   0
   7  -8  -9  311.67    1.73   0
   7  -8  -8   36.53    1.25   0
   7  -8  -7  135.24    1.39   0
   7  -6 -13   51.44    1.48   0
   7  -6  -4  122.32    1.50   0
   7  -5 -13   49.66    1.48   0
   7  -4  -4   23.28    1.70   0
   7  -3  -5 1049.19    3.09   0
   2   2  -7  962.93    1.83   0
   3   0 -16  373.27    2.06   0
   4  -6   2   88.86    0.49   0
   5  -5   1  381.28    1.21   0
   5  -3 -17   76.20    1.37   0
   5  -1 -15   88.65    1.98   0
   5  -1  -2  738.58    1.80   0
   5   0  -4 1522.67    2.74   0
   6  -5 -16   20.55    1.10   0
   6  -4 -16   51.57    1.52   0
   6  -1 -12  272.32    2.27   0
   7  -8 -10   98.81    1.27   0
   7  -4 -13  108.07    1.69   0
   7  -3 -12  147.05    1.99   0
   7  -2 -10  540.05    2.98   0
   7  -2  -9  361.14    2.44   0
   7  -2  -8  121.30    1.99   0
   7  -2  -7   46.16    2.14   0
   3   1 -14  396.51    2.11   0
   3   1  -3 3119.07    2.73   0
   4  -4   2  341.46    0.89   0
   4   0 -15  161.99    1.73   0
   4   1  -5 3854.08    3.68   0
   5   0 -13  147.35    1.94   0
   6  -1 -13  143.11    2.32   0
   6  -1  -4 1740.92    3.06   0
   7  -8 -11   46.56    1.12   0
   7  -8  -6   49.90    1.17   0
   7  -7 -13   25.94    1.15   0
   7  -6  -3   74.16    1.48   0
   7  -5 -14   32.30    1.44   0
   7  -5  -3  167.72    1.75   0
   7  -3 -13   12.04    1.92   0
   7  -3  -4  654.77    2.57   0
   7  -2 -11  431.43    2.84   0
   7  -2  -6  751.45    2.65   0
  -2   1  -4 2435.04    1.26   0
   4  -2 -18   11.57    1.27   0
   4  -2   1 1174.39    1.64   0
   4  -1 -17   90.26    1.60   0
   5  -5 -18   13.61    0.88   0
   5  -4   1  119.18    0.91   0
   6  -3 -16  197.51    1.93   0
   6  -3  -1  575.72    1.89   0
   6  -2 -15   67.51    1.65   0
   6  -2  -2  105.11    1.26   0
   6   0  -9 2072.65    4.00   0
   7  -6 -14   24.05    1.07   0
   3   2 -10 1743.65    3.01   0
   3   2  -9  328.11    1.54   0
   3   2  -8 1353.95    2.40   0
   4  -1   0 1250.39    1.77   0
   4   1  -4 1370.61    2.30   0
   5  -2 -17  195.35    1.66   0
   5  -2   0    1.71    0.97   0
   5  -1 -16  263.42    2.17   0
   5   1 -10   42.21    1.90   0
   5   1  -9  436.75    2.09   0
   5   1  -8  500.92    2.15   0
   5   1  -7  392.64    2.18   0
   6   0 -10 1284.85    3.43   0
   7  -2 -12    9.33    1.73   0
   7  -2  -5  461.51    2.23   0
   8  -5 -10   96.55    1.92   0
   8  -5  -9   55.94    1.60   0
   8  -5  -7  183.35    2.13   0
   2   2  -5  795.13    1.59   0
   3   2  -7  501.24    1.60   0
   4  -3 -19   37.35    1.06   0
   5  -3 -18   17.39    1.17   0
   5  -1  -1 1858.46    2.53   0
   5   1 -11  211.22    2.21   0
   6  -5 -17   35.45    0.98   0
   6  -5   0   28.26    1.06   0
   6  -4 -17    9.43    1.15   0
   7  -7 -14   22.30    1.05   0
   7  -5  -2  191.04    1.63   0
   7  -3 -14   36.76    1.53   0
   7  -3  -3   38.32    1.35   0
   7  -2 -13  166.71    2.00   0
   7  -2  -4  510.52    2.41   0
   7  -1 -10 1050.99    3.35   0
   7  -1  -8  753.93    2.90   0
   8  -6  -9  211.26    1.71   0
   8  -6  -8   70.39    1.48   0
   8  -5  -6  878.76    3.02   0
   8  -4 -10   17.43    1.68   0
   8  -4  -7    6.20    1.66   0
   4   1 -14  914.29    2.93   0
   5  -3   1   82.82    0.93   0
   5   1  -6  930.65    2.44   0
   6  -2 -16  213.92    1.99   0
   6   0 -12  163.29    2.05   0
   7  -6 -15    0.58    0.87   0
   7  -4 -15   21.57    1.24   0
   7  -4  -2  281.36    1.85   0
   7  -1 -11  243.43    2.29   0
   7  -1  -6  148.57    2.26   0
   8  -6 -11    1.64    1.33   0
   8  -4 -11  249.52    2.08   0
   8  -3 -10  232.53    2.49   0
   8  -3  -9  139.74    2.03   0
   8  -3  -8  276.22    2.28   0
   3   1  -2 3595.30    2.92   0
   3   2 -12  203.02    1.66   0
   4   0  -1  588.31    1.47   0
   4   1  -3  185.64    1.44   0
   5   0 -15   85.11    1.69   0
   5   1 -12  627.53    2.59   0
   6  -1 -15   92.78    1.71   0
   6   0 -13  123.27    2.27   0
   7  -3 -15  172.84    1.69   0
   7  -2 -14  122.33    2.07   0
   7  -1 -12  215.59    2.17   0
   8  -7  -9    1.94    1.18   0
   8  -5 -12   77.78    1.47   0
   8  -5  -5  292.77    2.15   0
   8  -4 -12   81.38    1.60   0
   8  -4  -5   51.39    1.94   0
   8  -3  -7  328.48    2.32   0
   8  -3  -6 1492.17    3.85   0
   3   2  -5  809.40    1.91   0
   4  -1 -18   30.32    1.21   0
   4   2 -10  506.23    2.23   0
   4   2  -8 1142.65    2.54   0
   5  -1 -17   99.52    1.62   0
   5   1 -13  554.42    2.74   0
   6   0  -4 1005.02    2.57   0
   7  -5 -16   97.21    1.22   0
   7  -3  -2  190.17    1.74   0
   7  -1  -5 1584.77    3.41   0
   8  -6 -12    3.56    1.00   0
   8  -6  -5  113.91    1.69   0
   8  -5 -13  141.10    1.60   0
   8  -3 -12   61.04    1.99   0
   2  -4   3  198.71    0.33   0
   2   2  -4 2059.17    2.21   0
   4  -2 -19    7.13    1.01   0
   4   1 -15  248.85    1.98   0
   4   2 -11 1145.68    2.99   0
   4   2  -7  236.19    1.57   0
   5   1  -4  581.97    2.14   0
   6  -3   0  824.98    1.92   0
   6   0 -14  123.49    2.12   0
   7  -4 -16   82.90    1.19   0
   7  -1 -13   52.27    1.81   0
   8  -4 -13   41.97    1.35   0
   8  -4  -4   18.82    1.78   0
   8  -3  -5  598.63    2.60   0
   8  -2  -9  249.41    2.29   0
   8  -2  -8  712.50    2.95   0
   8  -2  -7  902.32    3.16   0
   4   2  -6  391.04    1.70   0
   5   0 -16   35.91    1.68   0
   6  -2 -17  182.94    1.66   0
   6  -1 -16  239.00    2.08   0
   6   1 -10   11.44    1.69   0
   7  -5  -1   67.12    1.26   0
   7  -2 -15  137.17    1.65   0
   7  -1  -4  828.96    2.60   0
   7   0  -9  435.78    2.58   0
   7   0  -8  743.47    2.98   0
   8  -6 -13   37.40    1.03   0
   8  -3 -13   79.44    1.55   0
   8  -2 -11  306.61    2.29   0
   8  -2  -6  687.50    2.83   0
   3   2  -4  634.95    1.72   0
   5   1 -14   25.43    1.61   0
   6   1 -11 1120.35    3.32   0
   7  -1 -14   85.96    1.74   0
   7   0 -11   24.36    1.85   0
   7   0  -6   39.84    2.17   0
   8  -6  -4   11.07    1.30   0
   8  -5 -14   12.78    0.99   0
   8  -4 -14   51.40    1.22   0
   8  -3  -4  111.71    1.79   0
   8  -2 -12   13.67    1.67   0
   4  -1   1   52.49    0.91   0
   4   1  -2  426.74    1.48   0
   5  -2   1 1721.15    2.35   0
   5   1  -3   93.59    1.59   0
   5   2 -10   90.85    1.95   0
   5   2  -9  263.55    1.89   0
   5   2  -8  859.71    2.77   0
   6  -3 -18   29.16    1.00   0
   6   0 -15   43.31    1.87   0
   7   0 -12  336.39    2.45   0
   8  -6 -14   26.41    1.06   0
   8  -3 -14    9.74    1.25   0
   8  -1 -10  108.87    2.35   0
   8  -1  -9  497.25    2.73   0
   8  -1  -8  147.99    2.16   0
   4   2 -13    1.16    1.36   0
   5   0  -1  370.83    1.52   0
   5   2 -11   55.85    2.00   0
   5   2  -7   69.85    1.55   0
   6  -2   0  181.60    1.26   0
   7  -4 -17   38.53    0.98   0
   7  -2 -16    5.01    1.19   0
   7  -1 -15    2.30    1.68   0
   7   0 -13    0.71    2.00   0
   8  -1 -11   44.84    1.83   0
   8  -1  -7  234.06    2.29   0
   9  -5  -9   48.50    1.57   0
   9  -4  -9  241.15    2.17   0
   5  -4   2  606.04    1.30   0
   5   0 -17   -0.71    1.28   0
   5   1 -15   84.68    1.58   0
   5   2  -6 1457.15    2.99   0
   6  -4   1  400.09    1.42   0
   6  -1 -17  100.71    1.51   0
   6   0  -2 1693.59    3.10   0
   7  -3 -17   56.56    1.17   0
   8  -7  -4   23.52    1.12   0
   8  -5 -15    2.23    0.88   0
   8  -4 -15    0.62    0.93   0
   8  -2 -14  140.69    1.88   0
   8  -1 -12   10.70    1.62   0
   8  -1  -6  766.44    2.98   0
   9  -5 -10    6.93    1.17   0
   9  -5  -8   38.47    1.33   0
   9  -5  -7   11.60    1.60   0
   9  -4 -11   88.56    1.68   0
   9  -4  -7  200.36    2.16   0
   9  -3  -9  508.51    2.76   0
   2   2  -3  935.64    1.51   0
   4   2  -4  535.24    1.76   0
   5   2 -12  204.02    1.97   0
   6   0 -16    7.10    1.51   0
   7  -2  -1 1303.87    2.89   0
   7   0 -14   13.51    1.85   0
   7   0  -4 3658.10    4.83   0
   7   1  -9   76.00    2.40   0
   7   1  -8  746.23    3.26   0
   8  -3 -15   16.36    1.12   0
   8  -1  -5   59.54    1.87   0
   9  -6 -10    4.66    1.11   0
   9  -6  -9  145.84    1.46   0
   9  -6  -8  109.35    1.46   0
   9  -5 -11   12.84    1.08   0
   9  -4  -6   50.00    1.84   0
   9  -3 -10   94.45    1.75   0
   9  -3  -8   23.23    1.65   0
   9  -3  -7  267.98    2.16   0
   3   2  -3 1349.70    2.09   0
   5   1  -2  745.37    2.03   0
   5   2 -13  502.86    2.60   0
   5   2  -5 1092.26    2.64   0
   7   1 -11  244.66    2.63   0
   7   1  -7  380.09    2.45   0
   8  -2  -3  187.98    2.18   0
   8  -1 -13   22.06    1.60   0
   8   0  -9  751.16    3.09   0
   8   0  -8  823.58    3.44   0
   9  -6 -11   43.58    1.14   0
   9  -4 -12    9.43    1.18   0
   9  -3  -6  292.74    2.47   0
  -1   0  -1 1283.34    0.84   0
   5  -3   2 1325.62    1.90   0
   6   2 -10  204.89    2.13   0
   6   2  -9  597.23    2.61   0
   7  -5   0   75.12    1.07   0
   7  -1 -16    7.63    1.18   0
   7   0  -3  368.99    2.35   0
   8  -3  -2  518.31    2.42   0
   9  -4 -13   11.91    1.20   0
   9  -4  -5  270.70    1.99   0
   9  -2 -11   98.38    2.00   0
   9  -2  -8  120.97    1.94   0
   9  -2  -7   59.41    1.88   0
   4   2  -3 1217.40    2.32   0
   4   3 -10  153.38    1.84   0
   4   3  -9  305.10    1.99   0
   5  -1   1 1802.78    2.53   0
   5   0   0    2.38    1.30   0
   6  -1   0  378.22    1.62   0
   6   0  -1   69.37    1.59   0
   6   1  -3    0.21    1.51   0
   6   2 -11  271.03    2.25   0
   7  -3   0  375.40    1.65   0
   7   0 -15    1.35    1.36   0
   8  -3 -16  106.75    1.30   0
   8  -1 -14   28.13    1.45   0
   8   0 -12   26.39    2.00   0
   8   0  -6   -0.61    1.90   0
   9  -5 -13    7.87    1.03   0
   9  -3 -13   25.88    1.34   0
   9  -3  -5  433.14    2.36   0
   9  -2  -6  167.66    2.10   0
   0  -3   2 9810.35    3.71   0
   4   3 -11  216.13    1.95   0
   6  -2   1  126.22    1.33   0
   6   0 -17    1.69    1.22   0
   6   2 -12   64.82    1.81   0
   7  -1  -1  178.61    1.83   0
   7   1 -13   54.98    1.76   0
   8  -6  -2    7.39    1.01   0
   8  -2  -2   66.09    1.93   0
   8  -1  -3  608.73    2.83   0
   8   0  -5 1226.27    3.69   0
   9  -4  -4   96.46    1.80   0
   9  -1  -8  162.97    2.41   0
   2   0   1  430.75    0.81   0
   7  -6   0    8.52    0.86   0
   7   0  -2  214.02    2.05   0
   8  -2 -16   42.77    1.21   0
   8  -1 -15   28.54    1.43   0
   8   0 -13    0.41    1.57   0
   9  -5  -4  271.58    1.88   0
   9  -4 -14   89.90    1.12   0
   9  -3  -4   59.41    1.72   0
   9  -2 -13   37.56    1.47   0
   9  -1 -11   38.67    1.92   0
   4   0   1  577.80    1.57   0
   4   3 -12  100.74    1.77   0
   5  -2   2   21.19    0.87   0
   5   1  -1 1853.49    2.84   0
   5   2  -3 1364.80    2.77   0
   5   3 -10  288.01    2.30   0
   5   3  -9  250.86    1.97   0
   5   3  -8  657.53    2.69   0
   6   1  -2  536.18    2.11   0
   7   0 -16   32.18    1.40   0
   8  -3  -1   19.69    1.59   0
   8   1 -10   98.36    2.38   0
   8   1  -9  492.20    2.77   0
   8   1  -8  141.64    2.51   0
   9  -3 -14   33.44    1.01   0
   9  -1  -6  275.94    2.35   0
  -2   0  -3 8484.27    3.32   0
   3  -3   3   20.84    0.29   0
   4   2  -2  472.22    1.70   0
   5   2 -15   69.83    1.64   0
   5   3 -11  696.39    2.88   0
   5   3  -7  516.30    2.25   0
   7   2  -9  319.96    2.47   0
   7   2  -7   49.84    2.40   0
   8   0 -14   45.94    1.48   0
   8   1 -11   45.23    1.82   0
   8   1  -7  219.06    2.33   0
   9  -4  -3    4.24    1.57   0
   9  -3  -3   10.01    1.78   0
   9  -2 -14    7.39    1.23   0
   9  -1  -5  139.41    2.39   0
   2   1   0  355.58    0.93   0
   4  -1   2  415.24    1.13   0
   4   1   0 1256.55    2.12   0
   4   3  -5 1500.39    2.80   0
   5   3 -12   95.60    2.00   0
   5   3  -6  283.86    1.94   0
   7   1  -3 1078.54    3.04   0
   7   2 -11  396.76    2.52   0
   7   2  -6  768.69    3.26   0
   8  -2  -1    1.08    1.71   0
   9  -1 -13    6.14    1.29   0
   9   0 -10   24.76    2.06   0
   9   0  -9    9.06    1.77   0
   9   0  -8  302.08    2.42   0
  10  -4 -10   20.82    1.26   0
  10  -4  -8   13.63    1.42   0
  10  -3  -9   41.53    1.61   0
   3   3  -4  985.61    2.20   0
   4  -4   3 1065.73    0.99   0
   6  -3   2  257.85    1.35   0
   6  -1   1 1667.34    2.74   0
   7  -3   1  112.08    1.37   0
   7   1 -15    1.26    1.31   0
   8   0  -3  120.95    1.89   0
   9  -3 -15  182.46    1.30   0
   9  -2  -3  168.33    2.23   0
   9  -1  -4  322.12    2.65   0
   9   0 -11  119.95    1.83   0
  10  -4 -11   24.40    1.14   0
  10  -3 -11   20.02    1.34   0
  10  -3 -10   74.83    1.36   0
  10  -3  -7   38.66    1.72   0
   4  -3   3 2372.09    1.84   0
   4   3  -4  493.18    1.91   0
   5   0   1  361.49    1.49   0
   5   2  -2   18.66    1.39   0
   5   3  -5 1098.76    2.82   0
   6   1  -1 1668.23    3.10   0
   6   3 -10   84.39    2.00   0
   6   3  -9  366.19    2.40   0
   6   3  -8  278.76    2.22   0
   6   3  -7  134.15    2.30   0
   7   2 -13  168.68    2.20   0
   7   2  -5  501.09    2.64   0
   8   0 -15   41.89    1.25   0
   8   1 -13   21.62    1.57   0
   9  -2 -15   25.32    1.12   0
   9   0 -12  439.35    2.53   0
  10  -5  -7  482.68    1.99   0
  10  -4  -6   55.99    1.57   0
  10  -3  -6   42.20    1.80   0
  10  -2  -9   70.83    1.57   0
  10  -2  -7   29.64    1.94   0
   5  -1   2  757.59    1.80   0
   6   3 -11  334.70    2.30   0
   7  -5   1   62.48    0.90   0
   7  -2   1 1308.35    2.81   0
   7   1  -2  396.97    2.20   0
   8  -3   0  427.30    2.09   0
   8  -1  -1   14.93    1.81   0
   9  -3  -2  158.45    1.71   0
  10  -4 -12   72.11    1.13   0
  10  -3 -12   25.08    1.05   0
  10  -2 -11  226.67    1.72   0
  -1   1  -3  410.85    0.34   0
   3   2  -1 1051.58    1.89   0
   6  -5   2   33.25    0.63   0
   6  -2   2  105.88    1.22   0
   6   3 -12  184.47    1.99   0
   7   1 -16    3.76    1.25   0
   8   1 -14   25.23    1.40   0
   8   2 -10  161.14    2.49   0
   8   2  -9  220.47    2.34   0
   8   2  -8  653.42    3.06   0
   9   0 -13   -1.09    1.28   0
  10  -3  -5  297.18    2.04   0
  10  -2 -12  135.97    1.52   0
  10  -2  -6  212.45    2.00   0
  10  -1 -10   27.21    1.74   0
  10  -1  -9  171.95    2.13   0
  10  -1  -8    4.77    1.94   0
   0   3  -8    6.69    0.32   0
   4   3  -3 2327.86    3.42   0
   6   3  -5  139.31    2.00   0
   8  -5   0    1.43    1.04   0
   8  -2   0   76.40    1.42   0
   8   0 -16    0.91    1.12   0
   8   1  -3  607.95    2.99   0
   8   2 -11  297.01    2.33   0
   8   2  -7  844.59    3.28   0
   9  -1 -15    8.71    1.11   0
   9   0  -4    2.52    1.87   0
   9   1 -10  381.78    2.49   0
   9   1  -9   91.13    1.94   0
   9   1  -8  153.98    2.18   0
   9   1  -7  763.87    3.19   0
  10  -3 -13  164.48    1.31   0
  10  -1 -11  108.11    1.71   0
   5   2  -1 1790.26    3.07   0
   6   1   0  376.20    2.16   0
   6   3 -13   82.06    1.70   0
   7  -1   1  175.24    1.84   0
   7   1  -1  179.16    2.15   0
   7   3  -7 1025.91    3.71   0
   8   2 -12   14.34    1.63   0
   9   0 -14    0.53    1.10   0
   9   1 -11   31.97    1.69   0
   9   1  -6  266.50    2.47   0
  10  -4  -4    2.41    1.37   0
  10  -3  -4  307.59    2.25   0
   3  -2   3 1396.07    1.24   0
   4  -2   3 1307.88    1.59   0
   4   1   1   52.01    1.28   0
   5  -3   3  234.04    0.99   0
   7   3 -11   52.03    1.84   0
   8  -1   0  310.60    2.28   0
   8   0  -1   22.56    1.66   0
   8   1 -15   24.11    1.17   0
   8   2  -5  543.78    2.83   0
   9  -1  -2  102.55    1.90   0
  10  -1 -12   30.82    1.16   0
  10  -1  -5   82.48    2.15   0
  10   0  -9   45.49    1.93   0
  10   0  -8    4.49    1.99   0
   4   0   2  394.66    1.30   0
   6  -1   2  541.19    1.79   0
   6   3 -14   37.64    1.68   0
   7   2 -15  130.39    1.46   0
   7   3 -12  148.85    1.91   0
   9  -2  -1  476.36    2.57   0
   9   1 -13    6.58    1.50   0
  10   0 -10    1.46    1.40   0
   5  -4   3  279.61    0.78   0
   5  -2   3 1299.45    2.00   0
   5   0   2 1303.63    2.42   0
   5   4 -11  500.89    2.62   0
   7   3  -5 1062.55    3.45   0
   8  -3   1   17.83    1.52   0
   8   2  -4  254.34    2.45   0
  10  -1  -4  147.31    2.25   0
  10   0 -11  108.60    1.55   0
   4   2   0  304.03    1.55   0
   6   4 -10    9.78    2.13   0
   6   4  -9  620.75    2.83   0
   6   4  -8  192.47    2.21   0
   7  -2   2   87.23    1.42   0
   7   0   1   81.62    1.81   0
   7   3 -13   15.58    1.54   0
   8  -2   1    1.08    1.49   0
   8   3  -9  147.43    2.53   0
   8   3  -8  268.50    2.81   0
   9   2 -10  109.61    1.92   0
   9   2  -9   80.33    1.94   0
   9   2  -8  120.19    2.11   0
   9   2  -7   51.00    2.02   0
  10   0 -12    0.51    1.14   0
   5   2   0    0.27    1.36   0
   5   4  -5   68.34    1.73   0
   6   4 -11   49.99    2.05   0
   6   4  -7  438.56    2.53   0
   8   2  -3  192.27    2.33   0
   8   3 -10  223.68    2.22   0
   9   1 -14    2.92    1.07   0
   9   2 -11   90.98    1.78   0
   9   2  -6  168.59    2.36   0
  10  -1  -3   49.33    2.08   0
  10   1  -9  174.47    2.18   0
  11  -2  -9   48.97    1.33   0
  11  -2  -8  127.97    1.58   0
   0  -2   1  123.61    0.40   0
   4  -1   3  187.03    0.98   0
   6   0   2 1731.39    3.13   0
   6   1   1 1714.50    3.20   0
   6   4  -6  140.83    2.07   0
   7   2 -16    5.00    1.14   0
   8   3  -6 1449.84    4.06   0
   9   2 -12  175.99    2.01   0
   9   2  -5  128.46    2.64   0
  10   0 -13   52.60    1.14   0
  10   1 -10   28.17    1.49   0
  11  -2 -10  169.16    1.41   0
   5  -1   3   90.89    1.10   0
   5   4  -4  478.36    2.37   0
   6  -3   3   93.03    0.96   0
   6   2   0  183.07    1.87   0
   6   4 -12  293.04    2.32   0
   6   4  -5  237.71    2.24   0
   7  -1   2  389.94    1.83   0
   7   4  -9  290.47    2.78   0
   7   4  -8  322.06    2.87   0
   8  -1   1   12.54    1.42   0
   8   2  -2   64.33    2.37   0
   9  -2   0  110.44    1.70   0
  10   1 -11  108.69    1.57   0
  11  -1  -9   40.93    1.25   0
  11  -1  -8   96.86    1.47   0
  11  -1  -7   52.47    1.67   0
   2   4  -5  701.69    1.78   0
   5   3  -1   82.83    1.68   0
   9  -1   0  557.06    2.79   0
   9   1 -15    4.05    1.11   0
  10  -4  -2   82.84    1.34   0
  10   0  -3  181.12    2.44   0
  11  -3  -5  101.29    1.47   0
  11  -2  -5   50.98    1.60   0
  11  -1 -10  312.82    1.72   0
  11  -1  -6  270.78    2.13   0
   1   3  -3  368.43    1.06   0
   4   1   2  421.83    1.51   0
   5   1   2  755.09    2.27   0
   7   1   1  181.47    2.17   0
   7   4 -11   13.60    1.73   0
   7   4  -6   41.92    2.10   0
   8   1   0  305.03    2.59   0
   8   3  -4  114.48    2.29   0
  11  -1 -11    8.95    0.98   0
   4   2   1 1156.40    2.31   0
   5   2   1 1695.45    3.03   0
   5   4  -3  303.69    2.16   0
   6  -1   3    5.29    1.21   0
   7   0   2  212.04    2.00   0
   7   2   0   76.03    1.89   0
   7   4 -12  166.49    2.19   0
   7   4  -5  135.74    2.24   0
   8   0   1   24.94    1.68   0
   9   3  -9  493.61    2.67   0
  10   2  -9   71.66    1.71   0
  10   2  -8  183.60    2.06   0
  11  -1  -5   83.68    1.60   0
  11   0 -10   74.66    1.41   0
  11   0  -9    9.98    1.17   0
  11   0  -8   -0.22    1.26   0
  11   0  -7   79.71    1.58   0
   6   1   2  537.97    2.35   0
   8  -3   2  510.27    1.99   0
   8  -2   2   62.71    1.55   0
   8   3 -14    8.87    1.35   0
   8   3  -3  136.80    2.37   0
   8   4  -8  151.09    2.60   0
   9   1  -1   95.07    2.09   0
   9   2 -14    5.46    1.03   0
   9   3 -11   -0.61    1.49   0
  10  -2  -1  248.45    1.91   0
  10   2 -10   86.51    1.62   0
  11   0 -11   13.11    1.16   0
  11   0  -6   20.02    1.51   0
  -1   0  -2 1372.36    1.03   0
   3   1   2 3486.53    2.94   0
   3   2   1 1102.88    2.00   0
   4   3   0  383.97    2.07   0
   5   0   3  432.35    1.57   0
   5   3   0   14.23    1.61   0
   6   2   1  134.12    1.83   0
   7   4  -4   18.08    2.18   0
   8   4 -10   17.53    1.76   0
   9  -3   1   68.46    1.55   0
   9  -2   1  473.61    2.36   0
   9   2  -2  110.52    2.64   0
   9   3  -5  426.05    2.81   0
  10  -1  -1  258.50    2.10   0
  10   1  -3   51.21    1.94   0
  10   2  -5   74.41    2.36   0
  11  -1  -4  222.47    1.87   0
  11   0  -5   21.53    1.84   0
   4   4  -2  335.73    1.91   0
   6   0   3   73.10    1.55   0
   6   5  -9  139.01    2.41   0
   7  -3   3   37.00    1.02   0
   7  -2   3  472.06    1.85   0
   8   3  -2  516.44    2.98   0
   9  -1   1   97.83    2.06   0
   9   3  -4   59.40    2.59   0
  11   1  -9   37.93    1.46   0
  11   1  -7   50.56    1.76   0
   1   4  -6    3.92    0.58   0
   3   5  -7  583.84    2.14   0
   6   5  -6 1001.98    3.75   0
   7  -1   3 1079.25    2.76   0
   7   1   2  415.44    2.50   0
   7   2   1 1368.11    3.73   0
   7   4  -3  379.78    2.78   0
   9   1   0  554.39    3.15   0
  10   0  -1   -2.09    2.08   0
  10   1  -2  630.72    3.26   0
  11   0  -4   40.06    1.63   0
  11   1 -10  304.09    1.75   0
  11   1  -6  269.77    2.31   0
   3   0   3   22.02    0.84   0
   3   3   0 1923.89    2.74   0
   3   5  -6 2325.68    3.58   0
   6   5  -5  403.50    3.08   0
   7   5  -8  112.57    2.56   0
   8   0   2  280.64    2.12   0
   9   2  -1  464.02    3.16   0
   9   3 -13   25.97    1.19   0
  10  -2   0  133.05    1.89   0
  10   3  -8  127.38    2.17   0
  11   1 -11    8.64    1.13   0
   4   2   2  481.75    1.99   0
   5   5  -4 1514.61    3.89   0
   7   3   0  426.80    2.68   0
   7   4  -2  278.46    2.63   0
   7   5 -10   61.46    2.10   0
   7   5  -9  102.53    2.04   0
   7   5  -7  405.39    2.79   0
   7   5  -6  208.16    2.92   0
   8   3  -1   17.73    2.16   0
   9   4  -9  231.26    2.22   0
   9   4  -7  190.11    2.29   0
  10  -3   0    2.66    1.33   0
  10  -1   0  353.97    2.43   0
  10   3 -10   65.12    1.68   0
  10   3  -9   40.51    1.58   0
  10   3  -7   32.95    1.79   0
  11   0  -3   -1.31    1.81   0
   4   4  -1 1787.40    3.28   0
   5   1   3   90.47    1.34   0
   5   3   1   78.99    1.72   0
   6   2   2  109.50    1.79   0
   7   0   3  361.61    2.00   0
   7   5  -5  613.26    3.53   0
   9   4 -10    7.08    1.52   0
   9   4  -6   46.18    2.07   0
  10   1  -1  262.04    2.71   0
  10   3 -11   17.55    1.40   0
  10   3  -5  302.24    2.72   0
  11  -1  -2    7.51    1.63   0
  11   1  -4  229.24    2.10   0
  11   2  -8  128.77    1.79   0
   4   1   3  194.92    1.33   0
   4   3   1 1739.78    3.05   0
   5   5  -3  249.30    2.55   0
   9  -2   2  122.23    1.86   0
   9   1   1   99.56    2.48   0
   9   2   0  119.48    2.65   0
   9   4 -11   87.97    1.76   0
  10   0   0   81.80    1.93   0
  10   2  -2  514.80    2.89   0
  11   2  -9   46.43    1.25   0
  11   2  -7   75.84    1.56   0
  11   2  -6   44.70    1.84   0
   2   5  -7   56.73    1.12   0
   3   5  -4  438.74    2.09   0
   6   5  -3    2.83    2.01   0
   7   5  -4    7.88    2.28   0
   8  -2   3  185.31    1.60   0
   8  -1   3  648.39    2.57   0
   8   5  -9   56.84    1.89   0
   8   5  -8  326.12    2.50   0
   8   5  -7  166.56    2.41   0
   9  -1   2   96.37    1.97   0
   9   4  -4   91.15    2.27   0
  10   3  -4  299.58    2.52   0
  11   0  -2  114.38    1.79   0
  11   1  -3    5.85    1.63   0
  11   2 -10  176.11    1.48   0
  11   2  -5   51.61    1.96   0
  12  -1  -6   15.43    1.23   0
  -1  -1  -2 5322.01    2.87   0
   2   3   0 1506.57    2.23   0
   2   4  -2    6.33    1.02   0
   3   2   2 6279.81    4.42   0
   7   1   3 1062.11    3.06   0
   7   3   1  123.37    2.21   0
   7   5 -12  125.00    1.60   0
   8   5 -10   92.36    1.81   0
   8   5  -5  276.60    3.06   0
   9  -3   2  162.78    1.47   0
   9   3  -1   66.71    2.26   0
   9   4 -12    9.57    1.17   0
  10   1   0  345.59    2.82   0
  10   3  -3  764.19    3.56   0
  11   2 -11   59.96    1.19   0
  12  -1  -5   40.91    1.32   0
  12   0  -7    1.56    1.05   0
  12   0  -6   13.03    1.27   0
   2   5  -6   56.89    1.09   0
   3   3   1  302.00    1.58   0
   4   4   0  579.82    2.29   0
   5  -3   4    1.59    0.51   0
   5   5  -2  406.49    2.52   0
   6   0   4  990.63    2.59   0
   7   5  -3  162.71    2.57   0
   8  -3   3  137.08    1.25   0
   8   0   3  125.40    1.77   0
   8   5 -11  126.44    1.93   0
  10  -2   1  256.10    1.91   0
  10  -1   1  269.30    2.23   0
  10   2  -1  256.08    2.49   0
  10   4  -8   15.48    1.83   0
  11  -2  -1   69.18    1.45   0
  11  -1  -1   53.58    1.39   0
  11   1  -2    6.12    1.92   0
  11   2  -4   82.64    1.78   0
   2   5  -5  439.73    1.70   0
   5   2   3 1280.51    2.85   0
   5   3   2 1318.68    3.12   0
   6  -3   4   98.95    0.85   0
   6   2   3  190.89    2.26   0
   7  -1   4  846.12    2.48   0
   8   2   2   63.01    2.14   0
   8   4  -1  168.27    2.57   0
   8   5  -4  213.67    2.69   0
   9   2   1  480.07    3.24   0
  10   0   1   -2.40    1.96   0
  10   4  -9   99.92    1.61   0
  10   4  -7   42.28    1.70   0
  11   0  -1   80.71    1.96   0
  11   2  -3   53.88    2.08   0
  11   3  -8  102.14    1.66   0
  11   3  -7   57.21    1.66   0
  12  -1  -4   42.66    1.37   0
  12   0  -5  193.77    1.56   0
   4   0   4   32.80    0.93   0
   4   2   3 1311.41    2.78   0
   6   6  -8   21.19    1.86   0
   6   6  -7   73.56    2.10   0
   7  -2   4  527.21    1.77   0
   7   5  -2  199.71    2.60   0
   8   1   3  686.64    3.20   0
   8   5 -12   72.13    1.51   0
   8   5  -3 1585.98    4.87   0
   9   5  -8   37.52    1.76   0
   9   5  -7    6.06    1.89   0
  11   3  -9  139.94    1.46   0
  11   3  -6   92.77    1.62   0
  12   0  -4   73.32    1.49   0
  12   1  -8   30.63    1.20   0
  12   1  -7   39.86    1.18   0
  12   1  -6   20.81    1.34   0
   4   6  -6   36.40    1.89   0
   5   1   4  585.24    2.21   0
   5   5  -1  397.28    2.63   0
   6   1   4 1763.10    3.54   0
   7   0   4 3454.95    4.67   0
   7   2   3  501.05    2.65   0
   7   3   2  195.96    2.36   0
   7   6  -8  390.43    2.91   0
   7   6  -7  356.44    3.04   0
   9   5  -5  182.97    2.72   0
  10   2   0  129.53    2.19   0
  11   1  -1   48.81    2.04   0
  11   3 -10   23.01    1.24   0
  11   3  -5  105.29    1.75   0
  12   1  -5   43.08    1.41   0
   0  -2   0  495.87    0.87   0
   1   4  -3 2318.34    2.51   0
   2   4  -1 1640.43    2.56   0
   4   4   1 1883.03    3.51   0
   4   5  -1  165.12    1.96   0
   6   6  -4  158.87    2.92   0
   7   4   1  363.65    3.29   0
   7   6  -5  146.90    2.91   0
   9  -1   3 1412.09    3.50   0
   9   5  -4  286.83    2.98   0
  10   3  -1  148.57    2.31   0
  11  -1   0  276.52    2.01   0
  11   2  -2   87.22    1.87   0
  11   3  -4  119.27    1.89   0
  -1   0  -3  157.25    0.48   0
   4   1   4 1480.11    2.68   0
   7   1   4  885.04    3.13   0
   7   6 -10  414.17    2.54   0
   9  -2   3  161.93    1.72   0
   9   2   2  118.27    2.75   0
   9   5 -11   12.70    1.39   0
  10  -1   2  644.45    2.69   0
  11   0   0   -0.43    1.38   0
  12   0  -3  169.33    1.52   0
  12   1  -4   43.89    1.28   0
   2   3   1 2380.46    2.84   0
   3   3   2 1683.87    2.82   0
   6   3   3   94.26    2.05   0
   6   6  -3  384.08    2.97   0
   7  -3   4  642.02    1.56   0
   7   6  -4  119.96    2.54   0
   8  -1   4  581.64    2.38   0
   8   0   4   10.92    1.88   0
   8   6  -8   68.66    1.93   0
   8   6  -7   99.11    2.13   0
   8   6  -6  119.60    2.27   0
   9   5  -3  326.18    2.85   0
  11   2  -1   74.10    2.11   0
  11   3  -3    4.57    1.63   0
  12   2  -7   23.45    1.12   0
  12   2  -6   82.42    1.30   0
   5   2   4 1382.35    3.25   0
   6   2   4 2485.60    4.24   0
   7   5   0   79.89    2.67   0
   8  -2   4  274.94    1.65   0
   8   4   1  166.84    2.69   0
   8   5  -1   31.72    2.38   0
   9   1   3 1468.30    4.00   0
   9   4   0   -1.19    2.20   0
  10   4  -2   87.44    2.17   0
  10   5  -8  127.13    1.85   0
  10   5  -7  501.52    2.52   0
  10   5  -6   22.52    1.93   0
  11   1   0  268.01    2.13   0
  11   4  -8  107.84    1.56   0
  11   4  -6   62.81    1.67   0
  12   0  -2   93.35    1.51   0
  12   1  -3   -0.33    1.17   0
  12   2  -5  109.45    1.41   0
   3   4   1 3685.85    4.25   0
   3   6  -5  980.49    2.63   0
   4   3   3 2464.06    3.74   0
   4   5   0  142.41    2.00   0
   5   6  -2  452.48    3.15   0
   8   6 -10   25.59    1.63   0
   8   6  -4   13.10    2.26   0
   9   5  -2  278.30    2.77   0
  10   1   2  632.74    2.97   0
  10   5  -9  342.05    2.10   0
  10   5  -5  220.53    2.20   0
  11   4  -9  109.78    1.48   0
  11   4  -5  119.27    1.70   0
  12   2  -4  122.65    1.64   0
   1   4  -2  279.83    1.34   0
   2   4   0 2036.37    2.91   0
   4   4   2  347.55    2.20   0
   5   0   5   53.52    1.38   0
   6  -1   5   10.14    1.12   0
   6   0   5   46.11    1.52   0
   7   6  -2  308.77    3.00   0
   8   6  -3  104.58    2.91   0
   9   3   2  171.51    2.56   0
  10   5  -4  103.08    2.03   0
  11  -1   1   50.38    1.45   0
  11   2   0  167.03    2.30   0
  11   4  -4  124.00    2.00   0
  12   1  -2   14.38    1.41   0
   1   3   0  302.42    1.22   0
   4   6  -2   90.55    1.93   0
   7   5   1   73.77    3.19   0
   8   3   3  145.65    2.54   0
   8   4   2   95.66    3.06   0
   8   6 -11   -2.00    1.35   0
   9   2   3  164.18    2.49   0
   9   5  -1   96.29    2.41   0
   9   6  -8  113.03    1.75   0
   9   6  -7   26.93    1.68   0
   9   6  -5   32.87    2.36   0
  10   2   2  553.08    3.24   0
  10   3   1  154.07    2.70   0
  10   5  -3  195.99    2.58   0
  11   3  -1  112.35    2.21   0
  12   2  -3   96.55    1.46   0
  12   3  -6  124.17    1.53   0
  -1   1  -5  956.94    1.05   0
   3   6  -3  229.58    2.12   0
   5   1   5 1519.42    3.12   0
   5   6  -1   85.09    2.24   0
   6   1   5    9.92    1.47   0
   7   6  -1   72.14    2.65   0
   8   2   4  281.12    2.62   0
   9   6  -9  145.95    1.67   0
   9   6  -4   28.26    2.43   0
  12   0  -1    0.48    1.30   0
  12   3  -5    0.89    1.15   0
  -1   0  -4   54.17    0.41   0
   0   2  -1  132.34    0.59   0
   5   3   4   -0.83    1.78   0
   6  -2   5    3.66    0.80   0
   7   1   5 1628.59    3.68   0
   7   3   4  696.58    3.55   0
   7   4   3  397.84    2.95   0
   7   7  -7  364.47    2.96   0
   7   7  -6  121.48    2.60   0
   8   5   1   33.27    2.51   0
   9   5   0   11.36    2.69   0
   9   6 -10    2.75    1.35   0
   9   6  -3   91.50    2.60   0
  10  -1   3   52.33    1.54   0
  10   4   0    8.70    1.98   0
  10   5  -2   42.64    2.04   0
  11   4  -2   31.40    1.92   0
  12   1  -1  146.15    1.68   0
  12   2  -2   21.82    1.44   0
  12   3  -4    8.42    1.33   0
   2   3   2  752.56    1.97   0
   2   5  -1  594.78    2.24   0
   3   4   2  622.47    2.30   0
   3   6  -2  714.57    2.78   0
   4   6  -1  441.01    2.56   0
   6   2   5    5.43    2.08   0
   8   0   5 1301.86    3.47   0
   8   6  -1  458.37    3.27   0
   9   3   3    6.68    2.69   0
  11   3   0  375.81    2.46   0
   1   4  -1 1383.42    2.20   0
   1   5  -4 2473.00    2.85   0
   2   4   1 1676.43    2.83   0
   2   6  -5  981.93    2.39   0
   4   4   3 1185.74    3.19   0
   4   7  -7  105.10    1.93   0
   4   7  -6    8.05    1.97   0
   4   7  -5 1728.74    4.15   0
   5   2   5 1143.21    2.97   0
   6   7  -3   28.60    2.39   0
   7  -2   5  485.90    1.62   0
   7   7  -9  408.08    2.46   0
   7   7  -4  268.72    2.82   0
   8   1   5   63.24    2.26   0
   8   4   3   46.75    2.50   0
   8   7  -7  107.73    2.24   0
   8   7  -6  403.60    2.95   0
   9   6  -2  312.01    2.72   0
  10   5  -1  253.09    2.73   0
  11   5  -7   -0.37    1.13   0
  11   5  -6    1.99    1.16   0
  11   5  -5   34.26    1.54   0
  12   3  -3   59.56    1.33   0
   0  -2  -1  121.62    0.57   0
   2   6  -4  179.60    1.63   0
   4   6   0   80.57    2.49   0
   7   7  -3  652.70    3.62   0
   8   5   2  137.26    3.29   0
   8   7  -8  160.94    2.10   0
   8   7  -5  170.49    2.37   0
   9   2   4   61.60    2.17   0
   9   5   1   98.85    2.89   0
  10   6  -8   16.03    1.40   0
  10   6  -5   39.32    1.60   0
  11  -1   2    5.96    1.45   0
  11   4  -1   18.54    1.64   0
  11   5  -4  211.36    1.81   0
  12   2  -1    0.46    1.19   0
   3   6  -1  450.37    2.58   0
   5   7  -2  304.58    3.20   0
   6   7  -2  254.01    2.95   0
   7   4   4   21.19    2.94   0
   7   6   1   82.10    3.22   0
   7   7  -2  415.22    3.65   0
   8   7  -9    2.27    1.49   0
   9   6  -1  121.90    2.40   0
  10   6  -4    4.53    1.60   0
  11   3   1  115.71    2.23   0
  11   5  -3   57.95    1.77   0
  12   1   0   15.29    1.38   0
  12   3  -2   80.73    1.42   0
  12   4  -5   47.95    1.32   0
   1   5  -3 5488.21    4.28   0
   2   6  -3  266.98    1.88   0
   4   7  -3  430.86    2.62   0
   6   3   5  140.58    2.19   0
   7   3   5 1141.17    4.10   0
   8   7  -3  245.00    2.67   0
  10   5   0   71.15    2.16   0
  10   6  -3  144.45    2.03   0
  11   2   2   95.51    2.05   0
  12   4  -4   29.76    1.32   0
   5   3   5 1192.75    3.36   0
   6   7  -1  381.09    3.21   0
   8   6   1  464.97    3.44   0
   9   7  -6  130.87    1.82   0
  10   3   3  814.09    3.46   0
  11   5  -2   82.18    1.68   0
  -3  -4   9    3.23    0.62   0
  -1  -3  12  396.64    1.78   0
   0  -8  14  269.56    1.50   0
   0  -3  13    3.85    1.24   0
   0  -2  12 1288.47    2.73   0
   0   0   7    1.57    0.72   0
   1  -6  15  349.17    1.95   0
   1  -1  11   40.66    1.23   0
   2  -8  15   32.18    1.16   0
   2  -3  14  537.00    2.37   0
   2  -2  13  358.75    1.99   0
   4  -8  15   32.62    1.07   0
   4  -3  14  194.82    1.91   0
   4  -2  13   -1.02    1.57   0
   6  -5  14   -0.57    1.25   0
   6  -1  10    6.78    1.55   0
  -2  -1   3   93.96    0.28   0
  -1  -4  13 1065.07    2.68   0
   0  -4  14  298.99    2.12   0
   1  -5  15  244.55    1.83   0
   1  -3  14  307.42    2.27   0
   1  -2  13  460.04    2.31   0
   1   0   9 2817.97    3.08   0
   2  -4  15  156.58    1.85   0
   2   1   3   94.61    0.59   0
   3  -4  15  207.61    1.90   0
   3   0  10   50.78    1.41   0
   4  -1  12  166.15    2.10   0
   4   1   4 1333.65    1.75   0
   5  -7  15   61.09    1.09   0
   5  -5  15   45.76    1.68   0
   5   0   9  182.63    1.63   0
   6  -8  14  102.43    1.00   0
   6  -3  13   77.64    1.56   0
   6  -2  12   69.41    1.56   0
   7  -3  12  142.91    1.76   0
   8  -6  12    3.90    0.96   0
  -2  -1   5  684.72    0.92   0
  -1  -1   9 1313.82    2.01   0
   0   0   8   27.68    1.07   0
   1  -8  15   54.80    1.16   0
   4   0  10   90.45    1.43   0
   5  -3  14  333.43    2.15   0
   5  -2  13  504.24    2.41   0
   6   0   0   17.43    0.21   0
   7  -4  13  107.77    1.48   0
   7  -2  11  402.89    2.14   0
   8  -7  12   76.49    0.94   0
   8  -5  12   76.71    1.25   0
  -3  -3   8  165.57    0.78   0
  -2  -3  11  163.54    1.27   0
  -1  -6  14   27.58    1.36   0
   0  -6  15   31.24    1.50   0
   0  -1  11   12.13    1.13   0
   1  -4  15  804.35    2.73   0
   2   1   6   69.31    0.89   0
   3  -3  15  162.86    2.28   0
   3  -2  14  828.40    2.92   0
   5  -4  15  287.90    2.08   0
   5  -1  12  627.69    2.76   0
   6  -1  11 1075.78    3.02   0
  -2  -1   6   72.15    0.63   0
  -1  -7  14   58.73    1.17   0
  -1  -5  14  140.12    1.64   0
   1   0  10   18.03    1.22   0
   2  -7  16    7.67    1.29   0
   2  -5  16  299.66    2.27   0
   2  -2  14  579.86    2.54   0
   2   1   7 2545.39    2.82   0
   4  -6  16   28.36    1.24   0
   4  -5  16   66.12    1.79   0
   4  -3  15  102.95    1.88   0
   4  -2  14 1057.75    3.19   0
   4   1   7  343.16    1.61   0
   6  -7  15   40.71    1.08   0
   6  -6  15   69.85    1.17   0
   6  -5  15   62.86    1.56   0
   7  -7  14   24.37    1.00   0
   7  -6  14   25.25    0.98   0
   7  -5  14   28.02    1.33   0
   8  -4  12   86.64    1.38   0
  -1   0   4   54.70    0.45   0
   0  -2  13  986.95    2.64   0
   0   0   9   -0.87    1.01   0
   1   1   5  952.72    1.49   0
   3  -4  16  511.91    2.71   0
   3   1   8  108.87    1.29   0
   4  -1  13  317.75    2.24   0
   4   0  11  944.63    2.72   0
   5  -2  14  231.58    2.43   0
   5   1   4  562.22    1.34   0
   5   1   5 1390.44    2.13   0
   6  -2  13  640.90    2.57   0
   7  -3  13   12.75    1.36   0
   7   0   5    2.55    0.75   0
   7   0   6   34.98    0.98   0
   8  -2  10  165.15    1.62   0
   9  -4  10    6.89    1.04   0
  -3  -6  11  358.04    1.25   0
  -3  -4  10  507.26    1.36   0
  -2  -6  13  147.72    1.28   0
  -2  -5  13   52.16    1.37   0
  -2  -2  10  348.97    1.31   0
  -2  -1   7 2531.23    2.25   0
  -1  -4  14  342.99    2.09   0
  -1  -2  12  989.01    2.36   0
  -1   0   6 1966.30    1.90   0
   1  -3  15 1334.57    3.42   0
   1  -2  14   61.28    1.73   0
   1   1   6  179.74    1.01   0
   2  -4  16  102.31    1.79   0
   2   1   8 1645.72    2.61   0
   3  -8  16    0.51    0.91   0
   4  -4  16    6.83    1.57   0
   4   1   8  588.74    1.90   0
   5  -7  16   53.27    1.18   0
   5  -6  16  254.58    1.62   0
   5  -5  16  327.46    1.95   0
   5  -3  15  271.26    2.15   0
   6  -4  15   47.84    1.50   0
   6  -1  12  263.13    2.28   0
   7  -4  14   38.79    1.53   0
   7  -2  12    6.98    1.34   0
   8  -5  13  145.59    1.34   0
  -3  -3   9  479.76    1.29   0
  -2  -7  13  121.40    1.14   0
  -1   0   3  154.35    0.45   0
  -1   0   7 2974.66    2.66   0
   0  -1  12  603.49    2.12   0
   1  -1  13  466.74    2.20   0
   1   1   7  403.52    1.41   0
   3  -2  15  504.77    2.96   0
   3   1   9 1218.27    2.79   0
   4  -8  16   28.33    0.96   0
   5  -1  13  541.93    2.60   0
   5   0  11 1057.33    2.91   0
   6   0  10 1240.92    3.13   0
   8  -3  12   59.47    1.45   0
   9  -5  11   12.06    0.92   0
  -3  -2   5  807.30    0.86   0
  -2  -3  12  194.30    1.51   0
  -2  -1   8 1714.59    2.16   0
   0   0  10 2996.94    3.52   0
   1  -4  16   92.40    1.78   0
   2  -2  15  132.80    1.97   0
   2   1   9  527.58    1.94   0
   3  -3  16   47.73    1.80   0
   3  -1  14  402.02    2.54   0
   4  -2  15  262.10    2.32   0
   4   0  12  360.83    2.24   0
   4   1   9  120.37    1.51   0
   5  -4  16  611.27    2.54   0
   5   1   8  499.58    2.02   0
   6  -2  14  248.92    2.32   0
   7  -1  11  235.44    1.80   0
   8  -4  13   42.71    1.26   0
  -3  -2   6  772.12    1.04   0
  -2  -4  13   73.92    1.39   0
  -1  -1  11   41.39    1.18   0
  -1   0   8 1143.72    2.04   0
   0  -6  16    0.60    1.36   0
   0  -2  14  559.23    2.45   0
   1   1   8  143.18    1.28   0
   2  -3  16  181.14    2.06   0
   2  -1  14  768.28    2.92   0
   3  -6  17    5.71    1.17   0
   3  -5  17  165.33    1.73   0
   4  -1  14  936.31    3.24   0
   6  -6  16   22.74    1.13   0
   6  -3  15  177.67    1.89   0
   7  -6  15    1.52    0.88   0
   7  -5  15  110.56    1.41   0
   7  -2  13  171.75    1.98   0
   8  -2  11  292.77    1.71   0
  -3  -2   4  630.07    0.54   0
  -2  -2  11  336.19    1.47   0
  -1  -5  15  250.22    1.87   0
  -1  -3  14  313.63    1.96   0
  -1  -2  13  457.06    2.02   0
   0  -5  16   50.91    1.46   0
   2  -5  17  516.16    2.35   0
   3  -7  17  152.60    1.33   0
   4  -7  17   48.27    1.21   0
   4   1  10  272.12    1.88   0
   5  -3  16   17.67    1.62   0
   5  -1  14   27.33    2.20   0
   5   0  12   15.72    1.73   0
   5   1   9  437.91    1.96   0
   6  -1  13  140.09    1.90   0
   6   0  11   94.99    1.73   0
   6   1   5   10.34    0.87   0
   6   1   6  487.30    1.68   0
   7   0   9  432.29    2.12   0
  -3  -4  11  617.84    1.63   0
  -3  -3  10 1377.06    2.21   0
  -3  -2   7  484.55    1.05   0
  -2  -1   9  498.54    1.56   0
  -1  -7  15   95.57    1.33   0
  -1   0   9 2873.73    3.27   0
   0   0  11    5.47    1.33   0
   1  -1  14   58.58    1.89   0
   1   1   9 1453.96    2.67   0
   4   0  13  607.22    2.82   0
   5  -5  17   33.24    1.41   0
   6   1   7  481.10    1.88   0
   7  -4  15   24.36    1.19   0
   7  -1  12  211.32    1.85   0
  -2  -6  14  726.09    2.12   0
  -2  -3  13  354.22    1.93   0
  -1  -1  12 1414.02    2.93   0
   0   1   5 2457.30    2.23   0
   0   1   6  537.69    1.37   0
   2  -2  16    6.13    1.89   0
   2  -1  15   56.83    2.48   0
   3  -1  15  591.06    2.89   0
   4  -2  16   60.50    1.96   0
   4  -1  15  288.17    2.84   0
   5   1  10   43.45    1.59   0
   6  -2  15   73.73    2.05   0
   6   1   8  755.16    2.36   0
   8  -2  12   13.55    1.20   0
   8  -1  10  101.55    1.55   0
  -3  -2   8 1376.29    1.81   0
  -2  -2  12   69.25    1.45   0
   0  -2  15 3092.27    5.03   0
   0   1   4   20.04    0.80   0
   1  -7  17    3.04    1.16   0
   1   0  13  265.58    2.14   0
   2  -3  17  428.79    2.79   0
   5  -4  17   72.71    1.50   0
   5   0  13  143.86    2.10   0
   6  -3  16  208.10    2.09   0
   6  -1  14  325.75    2.55   0
   7  -3  15  165.07    1.81   0
   7  -2  14  118.87    1.64   0
   8  -4  14   46.01    1.07   0
  -3  -5  12  138.70    1.12   0
  -2  -4  14    6.21    1.34   0
  -2  -1  10  866.29    1.98   0
  -1  -2  14   64.40    1.68   0
  -1   0  10   17.31    1.15   0
   0  -3  16   14.65    1.70   0
   0  -1  14 1839.00    3.90   0
   0   0  12   32.77    1.52   0
   1  -2  16  846.06    3.22   0
   3  -5  18   25.52    1.50   0
   5  -1  15   97.84    2.09   0
   5   1  11  228.78    2.38   0
   6   1   9   41.14    1.35   0
   7  -5  16  108.17    1.36   0
   7  -1  13   52.83    1.83   0
   8  -1  11   43.14    1.51   0
  -3  -3  11  222.10    1.36   0
  -3  -2   9  332.37    1.27   0
  -1  -1  13  467.31    2.41   0
   0   1   9  765.81    2.07   0
   1  -3  17  402.67    2.74   0
   3  -4  18   50.83    1.79   0
   3   2   6  741.80    2.06   0
   4  -6  18   54.21    1.31   0
   4  -5  18  402.84    2.00   0
   4   1  12  164.95    2.12   0
   5  -3  17   80.80    1.66   0
   6  -5  17   39.60    1.11   0
   7  -4  16   94.51    1.44   0
   7   0  11   18.51    1.50   0
  -3  -4  12   42.32    1.07   0
  -2  -1  11  432.08    1.89   0
  -1  -6  16   43.30    1.39   0
  -1  -5  16  327.17    1.99   0
  -1   0  11 2030.66    3.32   0
   0  -6  17   29.57    1.29   0
   2  -6  18   57.41    1.26   0
   2   2   6 2866.52    3.27   0
   2   2   7  977.00    2.37   0
   3  -1  16  216.92    2.40   0
   4  -4  18    9.55    1.37   0
   4  -1  16   17.24    1.95   0
   4   2   6  393.30    1.59   0
   5   0  14  354.15    2.58   0
   5   1   1 1889.28    1.44   0
   6  -2  16  223.73    2.25   0
   6   0  13  125.56    1.97   0
   9  -3  12   56.48    1.23   0
  -2  -3  14  570.66    2.38   0
  -2  -2  13  366.55    2.08   0
  -1  -4  16   96.96    1.83   0
   0   1   3   79.21    0.60   0
   0   1  10  521.93    2.03   0
   2   2   5  818.15    1.76   0
   2   2   8 1482.55    2.85   0
   3   2   9  337.14    2.03   0
   4   0  15  180.14    2.80   0
   4   2   5 1144.56    2.08   0
   4   2   8 1174.16    2.71   0
   5   1  12  647.95    2.89   0
   6  -1  15   88.73    1.86   0
   6   1  11 1170.89    3.47   0
   7  -2  15  140.32    1.65   0
   7   0  12  345.32    2.35   0
   8  -4  15    0.59    1.09   0
   8  -1  12   11.12    1.44   0
  -3  -2  10 1741.96    2.55   0
  -2  -5  15  295.56    1.82   0
  -1  -2  15   27.31    2.03   0
   0  -1  15    5.74    1.89   0
   1  -4  18  118.85    1.96   0
   2  -3  18   33.65    2.02   0
   2   2   9  281.76    1.93   0
   3   2  10 1833.26    3.97   0
   4  -3  18  250.72    2.00   0
   4   1  13  326.08    2.63   0
   4   2   4  556.57    1.54   0
   4   2   9  201.87    1.80   0
   5  -4  18   40.52    1.24   0
   5  -2  17  208.31    2.05   0
   5  -1  16  273.63    2.31   0
   5   2   7   71.82    1.53   0
   6  -3  17   33.74    1.36   0
   7  -3  16    2.50    1.16   0
   7  -1  14   81.44    1.66   0
   7   1   8  731.96    2.37   0
  -2  -4  15  161.17    1.80   0
  -2  -1  12  659.60    2.36   0
  -2   0   6  151.10    0.94   0
  -2   0   8 3666.31    3.40   0
  -1  -3  16  458.98    2.58   0
  -1  -1  14   57.64    1.81   0
  -1   0  12  767.54    2.49   0
   0  -3  17  470.45    2.53   0
   0   1  11    8.05    1.56   0
   2   2   4 2157.74    2.38   0
   4   2  10  522.04    2.47   0
   5   1  13  576.26    3.26   0
   6   0  14  126.02    1.99   0
   6   1   2  550.00    1.00   0
   7   1   9   76.58    1.70   0
  -3  -3  12  179.84    1.31   0
  -2   0   9 2073.40    2.93   0
  -1   1   6  183.14    1.22   0
  -1   1   7  388.78    1.41   0
  -1   1   8  151.90    1.52   0
   0   0  14 1376.94    3.66   0
   1   0  15   19.47    2.12   0
   2  -1  17   81.01    2.50   0
   3  -2  18   11.32    2.08   0
   3   1  14  409.42    2.85   0
   3   2  11   52.23    2.01   0
   4  -1  17   98.29    2.05   0
   5  -3  18   23.10    1.36   0
   5   2   9  280.65    1.99   0
   6   1  12  263.81    2.23   0
   7   0  13    5.03    1.78   0
   7   1  10 1023.71    3.06   0
  -3  -2  11   50.37    1.11   0
  -2  -2  14  593.05    2.57   0
  -2   0   5  750.42    1.24   0
  -1   1   9 1376.30    2.62   0
   1   2   5 1070.41    1.94   0
   2  -2  18   44.65    1.94   0
   3  -5  19  121.69    1.40   0
   3  -4  19    3.80    1.44   0
   3   0  16  395.35    2.87   0
   3   2   3 1405.60    1.85   0
   4  -5  19   59.84    1.36   0
   4  -2  18   15.74    1.62   0
   4   0  16  142.89    2.36   0
   4   2  11 1196.97    3.46   0
   5   2  10   97.00    1.89   0
   6  -4  18   69.52    1.36   0
   6  -2  17  197.04    1.84   0
   6  -1  16  245.15    2.13   0
   7  -4  17   41.99    1.13   0
   7  -1  15    0.01    1.62   0
   8   0  11  238.71    1.94   0
  -2  -3  15   66.03    1.72   0
  -2   0  10  568.07    2.03   0
  -1  -5  17  171.88    1.73   0
  -1  -4  17   70.44    1.83   0
  -1   0  13  261.63    2.02   0
  -1   1   5  939.57    1.55   0
   0  -5  18  145.69    1.64   0
   0  -4  18   88.75    1.76   0
   0  -2  17   16.47    1.81   0
   2  -4  19  181.22    1.70   0
   4  -4  19    6.87    1.14   0
   5   1  14   28.94    2.07   0
   5   2   4 1403.41    2.18   0
   6   0  15   43.22    1.84   0
   6   1  13  142.01    2.41   0
  -3  -1   7  866.31    1.51   0
  -3  -1   8  110.75    1.03   0
  -2  -1  13  344.32    2.01   0
  -1  -1  15 1370.32    3.68   0
   1  -2  18   70.66    2.27   0
   1   1  14   63.66    2.23   0
   2  -3  19   57.35    1.84   0
   2   2   3  939.20    1.54   0
   3  -3  19  148.86    1.74   0
   3   1  15  579.81    3.24   0
   4   2  12  226.72    2.48   0
   5   0  16   40.59    1.94   0
   6  -3  18   33.02    1.24   0
   6   2   6  340.13    1.64   0
   6   2   7  130.96    1.36   0
   6   2   9  627.82    2.65   0
   7  -3  17   56.05    1.20   0
   7   0  14   13.78    1.85   0
   8  -2  15   24.72    1.25   0
  -3  -3  13  313.10    1.74   0
  -3  -2  12  210.24    1.63   0
  -3  -1   9 1157.92    2.10   0
  -2   0  11   46.72    1.34   0
  -1  -3  17  400.27    2.51   0
   0  -3  18  126.10    2.06   0
   1  -5  19   33.05    1.38   0
   1  -4  19  121.56    1.72   0
   2   1  15   53.81    2.33   0
   3  -1  18  139.56    2.11   0
   3   0  17   81.51    2.57   0
   4  -1  18   33.57    2.09   0
   5  -4  19   16.62    1.11   0
   5   2  12  218.80    2.72   0
   6   2  10  227.88    2.32   0
   7   1  12  210.38    2.19   0
   8   0  12   26.49    1.52   0
  -3  -1   6  109.24    0.71   0
  -2  -4  16   97.38    1.62   0
  -2  -2  15  135.20    2.02   0
  -2   0   4 1541.22    1.48   0
  -1   0  14 1117.54    3.38   0
   0   2   6 1946.78    2.65   0
   2  -1  18    4.69    1.88   0
   2   0  17   72.53    2.23   0
   3  -2  19  224.12    2.26   0
   4   2  13    0.24    2.24   0
   5   1  15   96.83    2.21   0
   6  -1  17  104.46    1.68   0
   6   1  14  332.11    2.46   0
  -3  -1  10  100.79    1.24   0
  -2  -1  14  766.47    2.95   0
  -2   0  12  622.83    2.53   0
  -1  -1  16  154.93    2.49   0
  -1   1  12 1475.32    3.41   0
   0   0  16  116.25    2.71   0
   0   1  14 1882.61    4.37   0
   0   2  10   17.89    1.63   0
   1  -3  19   25.76    1.47   0
   4  -2  19    9.90    1.40   0
   5  -1  18   68.92    1.72   0
   5   0  17   -0.87    2.09   0
   5   2   3 1361.17    1.91   0
   5   2  13  541.44    3.33   0
   6  -2  18   76.75    1.42   0
   6   2  11  286.02    2.26   0
   7  -2  17  112.53    1.36   0
  -3  -4  14  111.17    1.28   0
  -2  -3  16  183.91    1.92   0
   0  -2  18  881.52    3.21   0
   1   0  17   23.06    2.17   0
   2   1  16  315.99    2.87   0
   3   2  14  874.66    3.71   0
   3   3   7  849.18    2.49   0
   3   3   8  158.53    1.84   0
   3   3   9  451.75    2.43   0
   4   1  16   11.77    2.07   0
   4   2  14 1067.65    3.94   0
   4   3   8  398.02    2.43   0
   7   1  13   53.46    1.71   0
   8   0  13   -1.80    1.36   0
  -3  -2  13  100.78    1.47   0
  -3  -1  11  112.45    1.41   0
   2   3   7 2333.42    3.59   0
   2   3   8 1908.73    3.55   0
   2   3   9  446.34    2.44   0
   3  -4  20   35.66    1.25   0
   3  -1  19  181.75    2.34   0
   3   3   6  306.65    1.72   0
   3   3  10 1344.43    3.60   0
   4   2   2  504.39    1.10   0
   4   3   9  323.49    2.22   0
   4   3  10  157.47    2.48   0
   5  -2  19  197.67    1.70   0
   5   1  16  276.16    2.86   0
   6   1  15   85.59    1.98   0
   8  -1  15   24.15    1.24   0
  -3  -3  14   52.62    1.30   0
  -2   0  13 1448.97    3.43   0
  -1  -4  18  118.49    1.58   0
   0  -4  19   38.80    1.48   0
   0   1  15    6.95    2.18   0
   1   1  16  159.16    2.54   0
   2  -4  20  144.24    1.49   0
   2  -3  20   14.74    1.49   0
   2  -1  19   76.25    2.17   0
   2   0  18  230.26    2.45   0
   2   3   6 2340.50    3.51   0
   3   1  17    4.07    2.54   0
   3   3  11  224.43    2.43   0
   4  -3  20   15.35    1.34   0
   4  -1  19   93.66    1.72   0
   4   3   6  114.59    1.43   0
   4   3  11  242.77    2.86   0
   6  -1  18   37.65    1.57   0
   6   0  17   -0.07    1.76   0
  -3  -1  12  368.31    1.92   0
  -2  -2  16    4.93    1.74   0
  -2  -1  15   54.86    1.83   0
  -2   1   7 2672.87    3.06   0
  -2   1   8 1744.66    2.68   0
  -2   1   9  520.77    1.89   0
  -2   1  10  912.55    2.64   0
  -1  -3  18  291.31    2.16   0
   0  -3  19   41.13    1.64   0
   0  -1  18  119.18    2.46   0
   2   1  17   80.36    2.28   0
   2   2  15  131.12    2.61   0
   3   3   5  225.61    1.68   0
   4   1  17   96.27    2.20   0
   4   2  15  263.96    2.78   0
   5   3   7  570.76    2.38   0
   5   3   8  668.11    2.47   0
   5   3   9  257.20    2.05   0
   5   3  10  308.40    2.64   0
   6   2  13  665.94    3.01   0
   7  -1  17   12.81    1.17   0
   7   0  16   30.85    1.59   0
   8   0  14   47.54    1.40   0
  -2   0  14  467.19    2.79   0
  -2   1  11  443.04    2.36   0
  -1  -1  17   74.14    1.93   0
  -1   1  14   52.17    2.09   0
  -1   2   7 3308.53    3.73   0
  -1   2   8  238.70    1.64   0
  -1   2   9 2066.07    3.43   0
  -1   2  10  224.83    1.90   0
   1  -1  19   -0.03    2.02   0
   1   0  18   23.83    2.07   0
   1   3   7  280.27    1.87   0
   2  -2  20   51.15    1.71   0
   3  -2  20   29.12    1.36   0
   4   3   5 1595.59    2.73   0
   4   3  12  112.05    2.39   0
   5  -1  19   34.71    1.42   0
   5   3   6  291.26    1.83   0
   5   3  11  743.74    3.45   0
   6   1  16  250.70    2.45   0
  -3  -2  14  837.07    2.58   0
  -2  -4  17  269.39    1.80   0
  -2   1   6   78.57    1.14   0
  -1  -2  18   66.11    1.98   0
  -1   1   3  426.26    0.95   0
  -1   2  11  845.08    2.85   0
   0  -2  19  273.75    2.30   0
   0   1  16  249.63    2.64   0
   0   2  14  577.21    3.56   0
   1  -3  20    2.34    1.41   0
   1   1  17   72.94    2.33   0
   1   2  15   25.31    2.43   0
   3   0  19   81.35    2.22   0
   3   2  16  266.01    2.85   0
   3   3  13  312.57    2.90   0
   4   3  13  404.86    3.38   0
   5   3  12  100.20    2.63   0
   7   2  12    6.89    1.85   0
  -3  -1  13  607.90    2.38   0
  -3   0   9  596.45    1.84   0
  -3   0  10   47.32    1.33   0
  -2  -3  17  391.00    2.11   0
  -2  -1  16  317.71    2.49   0
  -2   1  12  627.36    2.52   0
  -1   2   6 3661.42    3.54   0
  -1   2  12 1046.59    3.51   0
   2   0  19  120.14    2.36   0
   2   2  16    2.66    2.35   0
   3   1  18  135.81    2.25   0
   4   0  19  130.95    1.86   0
   4   2  16   70.21    2.29   0
   6   3   9  378.08    2.44   0
   7   1  15    1.61    1.39   0
  -3   0  11  714.79    2.36   0
   0   0  18  232.18    2.70   0
   1  -2  20  150.96    1.69   0
   2  -1  -2 2654.69    2.01   0
   3  -1  20   72.62    1.52   0
   3   3  14   49.71    2.53   0
   4   3   4  528.70    1.75   0
   4   3  14  214.44    3.18   0
   5   2  16    0.85    2.36   0
   5   3   5 1166.51    2.49   0
   5   3  13  378.66    3.20   0
   6   0  18   26.49    1.35   0
   6   3   8  296.43    1.87   0
   7   2  13  167.30    2.15   0
  -2  -2  17  595.33    2.63   0
  -2   1  13  353.09    2.40   0
  -1  -1  18   77.60    2.18   0
  -1   0  17   26.30    1.98   0
  -1   2  13  464.51    2.73   0
   0  -1  19  155.39    2.00   0
   0   1  17  140.93    2.87   0
   0   2  15 3055.86    5.92   0
   0   3   7  110.91    1.92   0
   1   0  19   41.97    2.24   0
   1   2  16  847.24    3.78   0
   2   3   4 2640.35    3.10   0
   3   2  17   49.47    2.65   0
   5   0  19   46.90    1.50   0
   5   1  18   65.31    2.05   0
   6   1  17  103.19    1.73   0
   6   2  15   68.62    1.95   0
  -3  -2  15  489.43    2.21   0
  -3  -1  14  385.86    2.23   0
  -3   0  12  141.94    1.78   0
  -2   1   5  742.76    1.47   0
  -1  -3  19   23.91    1.59   0
  -1   1  16  151.40    2.78   0
  -1   2   5 1035.93    1.95   0
   0   2   3  163.06    1.01   0
   0   3  12    1.64    2.17   0
   1   1  18   77.12    2.23   0
   2   2  17  610.23    3.41   0
   4   2  17   12.90    2.05   0
   5  -1  20   -0.01    1.35   0
   5   3  14  354.88    3.18   0
   6   3  12  193.17    2.22   0
   7   1  16    7.65    1.48   0
  -4  -3  11  215.20    0.96   0
  -2   1  14  747.42    3.35   0
  -1   2  14   59.75    2.26   0
   0   3   6 1887.20    3.03   0
   2   3  15   68.13    2.59   0
   3   0  20   87.85    1.87   0
   3   4   8 1430.59    3.75   0
   3   4   9    2.51    1.92   0
   3   4  11  611.13    3.62   0
   4   4   9  123.59    2.42   0
   6   3  13   87.05    2.34   0
  -3   0  13  508.80    2.49   0
  -2  -1  17   77.29    1.99   0
  -2   0  16 1425.61    3.90   0
  -2   2   9  269.12    2.03   0
  -2   2  10  393.41    2.36   0
  -1  -2  19  149.23    1.84   0
   0  -2  20   17.63    1.51   0
   1   2  17   78.04    2.40   0
   1   3   4  570.30    1.91   0
   1   3  15 1417.52    4.92   0
   2  -2  21   23.72    1.33   0
   2   0  20   73.39    1.72   0
   2   1  19   72.25    1.96   0
   2   4   8  580.84    2.67   0
   2   4   9   81.91    2.17   0
   2   4  11  168.49    2.65   0
   3   2   1 1114.80    1.32   0
   3   3   3   22.95    1.11   0
   3   4   7  667.97    2.82   0
   4   0  20  806.56    2.79   0
   4   1  19   95.62    1.80   0
   4   4   8  390.47    2.34   0
   4   4  10  322.10    2.56   0
   5   2  17  203.55    2.21   0
   5   3   4   -0.38    0.91   0
   5   3  15  270.09    2.91   0
   6   2  16  211.62    2.06   0
  -4  -2  10  500.72    1.35   0
  -3  -1  15  574.13    2.55   0
  -2   2  11  332.27    2.18   0
   0   1  18  122.58    2.28   0
   2   2  18   37.36    2.48   0
   2   3  16  186.45    2.77   0
   2   4   7 1011.45    2.94   0
   3  -1  21  121.01    1.68   0
   3   3  16   54.10    2.41   0
   4   3   3 2494.39    2.88   0
   4   3  16  417.16    3.35   0
   4   4   7 1002.07    3.12   0
   4   4  12   18.71    2.30   0
   6   1  18   38.55    1.56   0
   6   3  14   49.27    2.26   0
  -3  -3  16   44.12    1.30   0
  -3   0  14  381.64    2.43   0
  -3   1  10  102.57    1.68   0
  -2  -2  18   39.29    1.71   0
  -2   1  15   58.68    2.08   0
  -2   2   7  948.72    2.38   0
  -2   2  12   71.42    1.84   0
  -1  -2   0  441.76    0.83   0
  -1  -1  19   -1.48    1.76   0
  -1   1  17   72.40    2.15   0
  -1   2   4  334.21    1.44   0
  -1   3   8  935.62    2.64   0
  -1   3  11  251.36    2.29   0
   0  -1  20    0.71    1.63   0
   0   3   5  257.43    1.55   0
   1   0  20   45.89    1.93   0
   1   1  19    2.63    1.85   0
   2   3   3  357.38    1.38   0
   2   4  13   76.43    2.72   0
   3   4   6  528.25    2.23   0
   3   4  13  397.20    3.24   0
   4   4  13  146.33    3.03   0
   5   0  20   26.14    1.39   0
   5   1  19   30.85    1.42   0
   5   4   8  359.40    2.44   0
   5   4   9  652.07    2.84   0
   5   4  10  376.12    2.62   0
  -3  -2  16  246.71    1.87   0
  -3   1   9 1140.12    2.48   0
  -2   0  17   72.61    2.18   0
  -2   1   4 2620.60    2.34   0
  -2   2  13  365.86    2.84   0
   0   2  17   15.69    2.19   0
   1   2  18   68.16    2.24   0
   1   3  16  444.91    3.33   0
   1   4   7  262.77    2.41   0
   1   4  12  211.84    2.84   0
   2   4   6  622.67    2.37   0
   3   4  14  116.18    3.21   0
   4   4   6  741.12    2.64   0
   5   4  12  313.71    2.71   0
   6   2  17  178.52    2.05   0
  -3  -1   4  643.21    0.71   0
  -3   1   8  108.46    1.17   0
  -3   1  12  367.32    2.35   0
  -1   2  16  851.84    3.67   0
  -1   3   7  267.93    1.76   0
  -1   3  13   75.06    2.36   0
   2   1  20  299.37    2.40   0
   2   3  17  396.39    3.03   0
   3   1  20   77.38    1.63   0
   3   2  19  215.54    2.47   0
   4   4  14    6.37    2.34   0
  -4  -1  10  260.19    1.36   0
  -3   0   5  145.10    0.83   0
  -3   0  15    2.00    1.83   0
  -2  -1  18    6.77    1.60   0
  -2   1  16  301.38    2.48   0
  -2   2  14  583.62    3.35   0
   1  -1  21  211.99    1.74   0
   1   4   6    5.62    1.90   0
   1   4  14  351.02    3.61   0
   2   0  21    2.14    1.49   0
   2   2  19    3.22    1.82   0
   3   0  21   35.87    1.35   0
   3   4   5 2529.89    3.71   0
   3   4  15  207.42    3.24   0
   4   1  20   87.06    1.52   0
   4   2  19    5.72    1.81   0
   7   2  16    5.52    1.37   0
   7   3  13   13.90    1.69   0
  -4  -1  11  330.79    1.50   0
  -3   1   7  854.27    1.88   0
  -3   1  13  599.79    2.53   0
  -1   3  14  312.34    2.89   0
   0   0  20  342.84    2.22   0
   0   2  18  862.58    3.57   0
   1   1  20    1.50    1.82   0
   1   3  17  393.93    3.06   0
   2   0  -1  423.73    0.50   0
   4   4   5 1245.15    2.89   0
   4   4  15   36.32    2.31   0
   5   3   3  237.91    1.13   0
   5   3  17   77.84    2.17   0
   5   4   6   65.85    1.64   0
   5   4  14   60.67    2.14   0
   6   4   9  647.65    2.86   0
   6   4  11   47.66    2.13   0
  -4  -2  13   -1.56    1.04   0
  -4  -1  12  155.36    1.37   0
  -2   2  15  132.08    2.74   0
  -1   2  17   77.54    2.27   0
   1   2  19  146.23    2.17   0
   1   4  15  835.20    4.35   0
   2   3  18   33.47    2.13   0
   3   3  18   39.46    2.01   0
   3   4  16  508.26    3.65   0
   5   1  20   -3.26    1.36   0
   6   2  18   71.90    1.56   0
   6   3  16  184.27    1.94   0
   6   4   8  206.35    2.05   0
   7   3  14   33.48    1.63   0
  -4  -1   8  590.08    1.31   0
  -3   1  14  382.12    2.39   0
  -2   0  18  226.02    2.30   0
  -2   1  17   79.98    2.34   0
  -2   3   9  411.63    2.51   0
  -2   3  10  149.25    1.95   0
  -2   3  11  173.99    2.09   0
  -1  -1  20    0.59    1.46   0
  -1   3  15 1388.65    4.38   0
   0   3  17  479.12    3.52   0
   1   0  21   84.76    1.52   0
   2   5  10  281.85    3.23   0
   3   3   2 1811.40    2.29   0
   3   5   9  111.77    2.69   0
   4   4  16    5.46    2.52   0
   5   2  19  175.70    1.69   0
   5   4  15  270.91    2.57   0
   6   4  13   64.45    2.23   0
  -3   0  16  386.53    2.45   0
  -3   1   6  107.38    1.13   0
  -3   2  10 1775.16    3.67   0
  -3   2  11   46.16    2.01   0
  -2   2   5  795.41    1.81   0
  -2   3   8 1856.24    3.61   0
  -2   3  12  189.21    2.30   0
  -1   2   3 4194.11    3.08   0
  -1   3   5 1099.74    2.30   0
   1   3  18  287.36    2.74   0
   2   3   2  737.24    1.70   0
   2   5   9  579.82    3.09   0
   2   5  11   72.05    2.61   0
   2   5  12  375.28    3.26   0
   3   1  21  116.91    1.67   0
   3   2  20   29.28    1.47   0
   4   5   9  599.43    3.34   0
   4   5  10 1231.84    4.01   0
   4   5  11   20.13    2.32   0
   5   4   5   64.77    1.39   0
  -3   1  15  593.40    2.97   0
  -3   2   9  351.76    2.11   0
  -2   2  16    6.80    2.03   0
  -2   3  13  340.12    2.73   0
  -1   1  19   -1.90    1.57   0
  -1   3  16  427.35    3.12   0
   0   2  19  260.88    2.35   0
   0   4  15   76.45    2.65   0
   2   1  21    1.90    1.28   0
   2   4  17  281.99    3.17   0
   2   5   8  308.52    2.53   0
   2   5  13   49.39    2.68   0
   3   3  19  141.13    2.18   0
   3   5  13  552.00    3.52   0
   4   2  20  247.42    1.85   0
   4   3   2 1552.42    2.05   0
   4   4   4   86.14    1.45   0
   4   5   8   96.32    2.35   0
   4   5  12   88.03    2.50   0
   4   5  13  506.66    3.64   0
   5   4  16  575.83    3.13   0
  -4   0   9  152.74    1.26   0
  -4   0  11  882.97    2.30   0
  -4   0  12  332.37    1.90   0
  -3   2   8 1384.63    2.90   0
  -3   2  13   94.77    2.35   0
  -2   3   7 2108.96    3.40   0
  -1   0  20   46.07    1.63   0
  -1   4  13 1072.76    4.01   0
   1   2  20  145.17    2.11   0
   2   3  19   58.01    1.87   0
   2   5   7   62.53    2.02   0
   2   5  14   55.68    3.21   0
   4   4  17  350.13    2.64   0
   5   5  10   80.43    2.47   0
   5   5  11   85.86    2.57   0
  -2   1  18    8.21    1.96   0
  -1   4  14  339.90    3.46   0
   0   0  21   -1.92    1.30   0
   0   3   3 4691.04    3.78   0
   0   3  18  120.90    2.33   0
   0   4   5    3.07    1.84   0
   1   1  21  212.89    1.77   0
   1   4  17   66.71    2.41   0
   4   5  14  522.53    3.33   0
   5   5   9  452.56    2.67   0
   6   4  15   46.96    1.56   0
  -4  -1  14  890.87    2.40   0
  -4   0  13  572.13    2.31   0
  -3   1  16  217.32    2.37   0
  -3   2   7  500.84    1.97   0
  -3   2  14  841.06    3.48   0
  -2   1   3   95.47    0.71   0
  -2   2  17  585.55    3.30   0
  -2   3  15   68.03    2.73   0
  -1   3   4  523.06    1.90   0
  -1   3  17  370.61    2.82   0
   0   5  12  100.25    3.30   0
   1   5   7   41.68    2.05   0
   2   4  18  175.17    2.63   0
   2   5   6   63.27    2.28   0
   2   5  15  299.12    3.07   0
   3   4  18   39.41    2.21   0
   3   5  15  135.31    2.61   0
   5   4  17   65.49    1.92   0
   5   5   8  325.68    2.59   0
   5   5  13  370.90    2.77   0
   7   3  16    3.17    1.09   0
  -4   0   8  393.62    1.30   0
  -2   2   4 2143.23    2.59   0
  -1   2  19  152.91    2.25   0
  -1   4  15  793.13    3.72   0
   0   5  13 1559.74    4.85   0
   1   5  15  251.76    3.43   0
   3   2  21   85.50    1.55   0
   3   4   3  302.02    1.69   0
   4   4  18   10.02    1.87   0
   4   5  15  155.94    2.45   0
   5   2   1 1754.12    1.24   0
   5   3  19    1.30    1.21   0
   5   5  14    5.44    2.26   0
   6   3  18   25.26    1.38   0
   6   4  16   52.20    1.66   0
  -4   0  14   12.37    1.57   0
  -4   1  11  318.47    1.92   0
  -3   2  15  483.91    2.99   0
  -2   3  16  178.04    2.80   0
  -2   4  10   96.40    2.50   0
  -2   4  11  153.93    2.31   0
  -1   1  20   -2.38    1.52   0
  -1   4   6    4.17    1.58   0
   0   1  21    0.52    1.46   0
   0   3  19   41.99    2.15   0
   0   5  14 1022.54    4.61   0
   1   4  18  119.48    2.24   0
   1   5   6  849.75    2.92   0
   2   5  16  276.81    2.87   0
   3   3  20    1.19    1.25   0
   3   5  16   61.92    2.36   0
  -4   1  10  255.42    1.71   0
  -3   0   4 2082.52    1.72   0
  -3   3  10 1438.34    3.67   0
  -3   3  11  215.64    2.10   0
  -3   3  12  182.76    2.54   0
  -2   2  18   41.07    2.05   0
  -2   4  13   74.86    2.85   0
  -1   3  18  271.09    2.46   0
   0   4   4 1835.76    3.21   0
   1   2  21  117.90    1.74   0
   1   5  16  315.51    3.33   0
   2  -1  -1 3387.09    2.25   0
   2   5   5  500.18    2.61   0
   3   5   5  105.66    1.69   0
   4   3  20   12.71    1.24   0
   4   5  16   58.31    2.04   0
   7   4  14   37.95    1.37   0
  -4   1   9  118.52    1.37   0
  -4   1  13  308.93    2.12   0
  -3   1  17   -3.58    1.68   0
  -3   2   6  767.25    1.94   0
  -3   3   9  476.62    2.28   0
  -3   3  13  313.28    2.91   0
  -2   3   5  156.56    1.70   0
   0   5  15  353.20    3.16   0
   1   4   3 2395.52    3.34   0
   2   5  17  498.30    3.34   0
   3   4  19   -0.98    1.49   0
   3   5  17  150.49    2.56   0
   3   6   9  291.29    3.21   0
   3   6  10   30.54    2.43   0
   4   5   5  198.43    1.99   0
   5   4  18   35.47    1.37   0
   5   5   6  464.30    2.30   0
   6   5  13   42.47    1.88   0
  -4   0   7  636.08    1.43   0
  -4   0  15  155.11    1.74   0
  -3   0  18  146.90    1.81   0
  -3   3   8  178.90    2.03   0
  -3   3  14   55.52    2.49   0
  -2   3  17  410.40    3.10   0
  -1   4  17   69.06    2.64   0
  -1   5  13   50.91    2.51   0
   0   4  18   90.81    2.12   0
   1   4  19  117.25    2.15   0
   1   5   5  199.02    1.99   0
   2   6   9  130.86    2.64   0
   4   4  19    7.12    1.50   0
   4   6  10 1339.49    4.19   0
   4   6  11  777.27    3.57   0
   4   6  12   58.23    2.78   0
   5   5  16  290.64    2.40   0
   6   4  17    8.58    1.18   0
   6   5  14   -1.30    1.71   0
   7   4  15   20.44    1.31   0
  -4   1   8  586.46    1.81   0
  -2   4   7  930.49    2.79   0
  -2   4  15  163.79    2.93   0
  -1   2  20  146.20    1.88   0
  -1   3  19   28.43    1.97   0
  -1   5  14  144.88    2.74   0
   0   2   1  127.06    0.79   0
   0   3  20    1.71    1.65   0
   0   5  16   47.02    2.35   0
   1   5  17  173.69    2.47   0
   1   6   9  429.11    3.14   0
   1   6  13 1650.62    5.11   0
   2   6   8   30.93    2.24   0
   3   3   1  319.12    1.03   0
   3   6   8  352.32    2.78   0
   3   6  14  378.38    3.15   0
   4   6   9   43.10    2.24   0
   4   6  13   16.17    2.15   0
  -4   2  11 1144.33    3.15   0
  -3  -2   4  622.51    0.68   0
  -3   3   7  833.20    2.59   0
  -3   3  15  156.87    2.57   0
  -1   5  15  251.79    3.21   0
   1   6   8   83.27    2.47   0
   1   6  14   25.33    2.55   0
   2   3   1 2464.18    2.41   0
   2   6   7   21.27    2.54   0
   2   6  15  490.19    3.68   0
   3   5   4  478.99    2.29   0
   4   6   8  670.05    3.10   0
   4   6  14   64.43    2.23   0
  -4   2  10  503.71    2.30   0
  -4   2  12  208.34    2.14   0
  -3   2  17   45.94    2.00   0
  -2   4  16  106.37    2.67   0
  -1   4  18  118.75    2.41   0
   0   4  19   37.81    1.72   0
   0   6  10   69.75    2.68   0
   0   6  12  596.66    3.63   0
   0   6  13  154.30    3.40   0
   1   5  18   58.90    2.25   0
   2   4  20  138.18    1.79   0
   3   4   2  587.10    1.76   0
   3   4  20   31.14    1.43   0
   5   5  17   35.96    1.56   0
   5   6  11  253.71    2.38   0
   5   6  12  150.17    2.24   0
  -4   1   7  334.58    1.52   0
  -4   1  15  256.71    1.99   0
  -4   2   9  201.57    1.78   0
  -3   2   5  828.94    1.88   0
  -3   4  10  533.82    3.00   0
  -3   4  11  659.61    3.34   0
  -3   4  12   45.90    2.63   0
  -2   2   3  937.67    1.71   0
  -2   3   4 2555.03    3.25   0
  -2   4   6  614.13    2.33   0
  -2   5  11   67.38    2.41   0
  -1   4   4 1216.10    2.64   0
  -1   5  16  315.33    3.21   0
   0   4   3 3500.96    3.82   0
   0   6  14  602.00    3.97   0
   1   3  21   61.72    1.42   0
   1   5   4 2448.62    3.88   0
   1   6  15  339.91    3.04   0
   2   2   0   47.99    0.58   0
   2   4   2    6.69    1.07   0
   2   6  16   47.93    2.59   0
   3   6  16  293.58    2.83   0
   4   5  18  362.60    2.16   0
   4   6   7  497.09    2.67   0
   4   6  15   54.27    1.96   0
   5   6   9  131.10    2.12   0
  -4   2  14 1020.61    3.29   0
  -3   4  13  399.14    3.19   0
  -2   5   9  552.66    2.89   0
   0  -1   0    0.51    0.16   0
   1   3   1 2190.99    2.37   0
   1   4  20   18.22    1.35   0
   2   6   6  492.33    2.71   0
   3   6   6  164.57    2.10   0
   5   6   8  272.18    2.50   0
   5   6  14   58.62    1.77   0
   6   5  16   19.33    1.38   0
  -3   3   6  287.90    1.68   0
  -3   4  14  110.07    2.69   0
  -2   4  17  269.77    2.47   0
  -2   5  14   54.62    2.48   0
  -1   6  10   16.57    3.05   0
  -1   6  12  108.92    3.26   0
   0   5  18  142.63    2.08   0
   0   6  15   32.56    2.45   0
   3   5  19  108.75    1.57   0
   4   4   2  329.07    1.37   0
   4   6   6   39.00    2.02   0
   4   6  16   23.98    1.66   0
  -4   1  16   16.54    1.53   0
  -4   2  15  248.43    2.34   0
  -3   4   8 1356.57    3.33   0
  -2   4   5  700.54    2.29   0
  -2   5  15  296.56    3.12   0
  -1   5  17  166.34    2.32   0
  -1   6  13 1609.39    4.96   0
   0   4  20  320.27    2.16   0
   2   5   3  225.21    1.94   0
   2   6  17    6.59    1.75   0
   3   7  11  299.36    3.35   0
   3   7  12  421.39    3.49   0
   5   6   7  841.68    3.07   0
   5   6  15   21.66    1.47   0
  -4   3  10  152.40    2.09   0
  -4   3  11  227.74    2.06   0
  -4   3  12  102.31    1.93   0
  -4   3  13  386.78    2.71   0
  -3   4  15  202.08    2.36   0
  -2   3  19   51.09    1.50   0
  -2   5   7   60.78    1.96   0
  -1   5   5  180.41    2.01   0
  -1   6  14   27.54    2.52   0
   1   6  17   29.41    1.89   0
   1   7  10  213.44    3.53   0
   1   7  12 1180.33    4.87   0
   2   6   5 1036.18    3.20   0
   3   6   5 1080.14    3.15   0
   3   7   9  880.36    4.05   0
   4   5  19   51.65    1.36   0
   4   6  17   70.23    1.74   0
  -4   1   6  459.87    1.47   0
  -4   2   7  229.24    1.58   0
  -4   3   9  310.51    2.22   0
  -3   4   7  623.52    2.46   0
  -2   5  16  281.30    2.99   0
  -1   3   2 4815.08    3.75   0
  -1   6  15  349.60    3.28   0
   0   5  19   57.41    1.79   0
   1   6   5  551.92    2.75   0
   1   7   9  170.42    2.89   0
   1   7  13   89.03    2.66   0
   2   7   8  425.22    3.54   0
   3   7  14   51.78    2.15   0
   4   7  10  797.02    3.74   0
   4   7  11  218.12    2.48   0
   4   7  12  143.47    2.65   0
  -4   2  16   58.90    1.77   0
  -3   2   4  655.68    1.63   0
  -3   3   5  210.00    1.52   0
  -3   5  11  266.62    3.06   0
  -3   5  12  131.27    2.87   0
  -2   3   3  352.91    1.71   0
  -1   5  18   57.07    1.76   0
   0   4   2    8.60    1.20   0
   1   2   0  440.82    0.89   0
   1   7   8  156.47    3.16   0
   2   5  20   98.61    1.56   0
   2   7  15  365.28    3.10   0
   3   6  18   59.08    1.48   0
   4   7   9  342.75    3.01   0
   4   7  13  135.74    2.18   0
   6   6  14   11.72    1.37   0
  -4   3   8  386.16    1.98   0
  -3   5  10  140.42    2.30   0
  -3   5  13  559.92    3.14   0
  -2   6  11  301.68    3.00   0
  -2   6  12   98.84    2.46   0
  -1   6  16   39.91    2.13   0
   0   7   9  223.23    3.47   0
   0   7  13   32.84    2.60   0
   1   5  20   13.40    1.41   0
   1   6  18   65.53    1.68   0
   2   6   4  199.32    2.31   0
   3   7   7  319.24    3.07   0
   3   7  15  130.14    2.12   0
   4   7   8  885.99    3.66   0
  -4   3  15  101.20    2.03   0
  -3   4   6  521.10    2.25   0
  -3   5  14    9.01    2.50   0
  -2   6   9  129.25    2.43   0
  -2   6  14  752.16    3.86   0
  -1   4  20   18.32    1.31   0
   0   7  14  297.62    2.86   0
   1   6   4  238.63    2.51   0
   2   4   1 1707.44    2.53   0
   2   7  16    5.92    1.77   0
   3   6   4  145.20    2.09   0
   4   6  18   46.62    1.47   0
   4   7  15   22.95    1.77   0
  -4   2   6  403.22    1.70   0
  -4   3   7 1645.20    3.28   0
  -4   4  10  323.50    2.66   0
  -4   4  11   21.45    2.00   0
  -3   4  17   15.55    1.85   0
  -3   5   8  158.64    2.17   0
  -2   4  19  167.74    1.85   0
  -2   6   8   26.11    2.22   0
  -1   5  19   31.80    1.57   0
  -1   6  17   33.16    2.10   0
  -1   7  11  584.21    3.96   0
  -1   7  12 1191.40    4.71   0
   0   7  15  605.39    3.31   0
   1   7  16   34.19    1.88   0
   2   5   2  122.70    1.65   0
   2   6  19  143.41    1.66   0
   2   7   6  549.55    3.35   0
   3   4   1 3719.73    3.32   0
   5   7  13  486.16    2.58   0
  -5   1  11  207.60    1.49   0
  -4   2  17    7.56    1.46   0
  -4   4   9  120.42    2.18   0
  -3   5  15  131.98    2.24   0
  -2   6  15  479.63    2.96   0
  -1   7  10  204.01    2.92   0
  -1   7  13   93.66    2.50   0
   0   5  20   27.35    1.30   0
   1   4   1 1398.57    2.34   0
   1   6  19   74.49    1.60   0
   3   5   2 2452.84    3.43   0
   3   7   6  384.20    2.60   0
   5   7   9   35.37    1.99   0
   5   7  14  236.47    1.97   0
  -5   1  12  601.77    1.99   0
  -3   1   3 3170.07    2.47   0
  -3   3   4 1008.04    2.25   0
  -3   4   5 2407.88    3.72   0
  -3   5   7  596.68    2.71   0
  -2   5  18   39.90    1.78   0
  -1   4   2  273.51    1.82   0
  -1   7  14   60.77    2.32   0
   0   6   4 1035.57    3.16   0
   0   7  16  241.86    2.37   0
   1   7  17    0.82    1.69   0
   2   3   0 1551.64    1.84   0
   2   7  17  123.84    1.76   0
   3   7  17  139.51    1.78   0
   4   7  16   26.14    1.30   0
  -4   1   5 3807.92    3.10   0
  -4   4   8  373.28    2.19   0
  -4   4  15   39.63    2.00   0
  -3   4  18   47.26    1.60   0
  -3   6  11  370.80    3.28   0
  -2   4   3  204.83    1.83   0
  -2   6  16   50.44    1.98   0
  -1   6  18   65.70    1.79   0
   0   6  19  106.40    1.67   0
   1   8  11  348.44    3.12   0
   2   6   3  284.29    1.99   0
   2   7   5  262.73    2.78   0
   2   8  13  368.00    2.85   0
   3   8  12  189.90    2.75   0
   4   7   6    9.17    2.06   0
  -5   1   9  430.28    1.56   0
  -5   2  10   91.09    1.51   0
  -5   2  12  203.39    1.65   0
  -4   3   6  117.26    1.38   0
  -3   5   6 2410.37    4.46   0
  -3   6  12  282.41    2.77   0
  -3   6  13  857.47    3.88   0
  -2   5   4  313.88    2.33   0
  -2   7  11  175.26    3.16   0
   0   5   2   76.11    1.80   0
   0   7  17   47.13    1.82   0
   1   6   3 1093.52    3.05   0
   1   7   5  466.19    2.81   0
   1   8   9   50.27    3.04   0
   1   8  13  188.69    2.59   0
   2   8   9   58.39    2.50   0
   3   8  13  159.77    2.14   0
  -5   1  14   23.29    1.19   0
  -5   2  13  495.22    2.09   0
  -4   0   5 2057.15    1.69   0
  -4   2   5 1151.22    2.21   0
  -4   4   7  961.07    2.82   0
  -4   5  10 1255.59    4.05   0
  -4   5  11   16.11    2.42   0
  -4   5  12   88.07    2.49   0
  -3   5  17  158.07    2.01   0
  -3   6   9  280.98    2.69   0
  -2   3   2  732.48    1.81   0
  -2   7  12  531.47    3.30   0
  -2   7  13  124.01    2.46   0
   0  -2   1  126.75    0.56   0
   0   4   1   17.24    1.17   0
   0   8  10    7.94    2.52   0
   0   8  11  465.12    3.42   0
   0   8  12 1059.82    4.18   0
   1   7  18   75.77    1.58   0
   1   8  14  423.64    2.87   0
   2   7  18   24.34    1.29   0
   3   8  14   81.44    1.79   0
   4   8  12  142.03    2.17   0
  -5   3  11  715.32    2.82   0
  -4   4  16    1.18    1.67   0
  -4   5   9  595.39    3.18   0
  -4   5  13  494.26    2.83   0
  -3   4   4  438.01    2.21   0
  -2   7   9   38.80    2.49   0
  -2   7  14  285.15    2.64   0
   0   6   3 2428.27    4.15   0
   0   8   9   57.76    2.51   0
   0   8  14  280.51    2.87   0
   1   8  15   48.64    1.85   0
   2   8  15   34.57    1.72   0
   3   8   8  411.28    2.86   0
   3   8  15   40.61    1.71   0
   4   8  10   30.54    1.89   0
   4   8  13   96.19    1.89   0
   5   3   1   78.87    0.38   0
  -5   3  10  298.11    2.05   0
  -5   3  12   83.76    1.72   0
  -4   5  14  529.48    3.02   0
  -3   5   5   93.83    2.19   0
  -3   6  15  122.46    2.09   0
  -2   7   8  418.15    3.08   0
  -2   7  15  374.40    2.91   0
  -1   6  19   65.09    1.51   0
   0   8   8  461.28    3.35   0
   1   7   4  427.68    2.96   0
   2  -1   0  349.16    0.76   0
   2   5   1  593.72    2.04   0
   2   7   4  740.83    2.91   0
   2   8   7   47.43    2.42   0
   4   8   9  302.64    2.40   0
  -5   1   8  473.16    1.42   0
  -5   2   8  858.66    2.25   0
  -5   3   9  262.12    1.92   0
  -4   3   5 1516.48    2.87   0
  -4   4   6  691.53    2.43   0
  -4   5   8   93.02    1.97   0
  -3   3   3   21.24    1.15   0
  -3   6   7 1532.47    4.01   0
  -2  -2   3  882.30    1.07   0
  -1   5   2 1187.95    2.93   0
  -1   8  11  340.82    3.03   0
  -1   8  12   58.37    2.34   0
  -1   8  13  202.99    2.89   0
   0   8  15  106.19    1.92   0
   1   5   1 2168.46    3.37   0
   1   8  16   49.18    1.55   0
   2   6   2  511.33    2.38   0
   2   8  16   38.38    1.47   0
  -5   3  14  318.78    2.09   0
  -3   5  18   20.44    1.44   0
  -2   5   3  222.56    1.86   0
  -1   8  14  442.86    3.06   0
   0   3   0    2.96    0.90   0
   0   7   4    6.56    2.10   0
   1   6   2 2252.39    3.82   0
   1   8   6   88.52    2.50   0
   2   8   6  548.73    3.22   0
   3   5   1  157.68    1.35   0
   3   8  16   -1.84    1.19   0
   4   8  15   28.77    1.40   0
  -5   3   8  669.04    2.35   0
  -5   4  11  552.23    2.71   0
  -5   4  12  310.28    2.31   0
  -4   5   7  177.31    2.01   0
  -4   6  11  792.45    3.65   0
  -3   6   6  158.83    2.19   0
  -3   7  10  531.95    3.21   0
  -3   7  11  300.12    2.79   0
  -3   7  12  407.47    2.97   0
  -1   4   1 1359.91    2.46   0
   0   8  16   26.30    1.49   0
   2   4   0 2036.14    2.52   0
   2   8  17  107.06    1.61   0
   5   8  11   57.95    1.33   0
  -5   4  10  367.66    2.21   0
  -5   4  13  142.31    1.95   0
  -4   4   5 1172.49    2.99   0
  -4   5  16   54.43    1.67   0
  -4   6  12   59.97    2.08   0
  -4   6  13   18.09    2.23   0
  -3   4   3  286.25    1.98   0
  -3   5   4  459.99    2.26   0
  -3   7   9  845.31    3.61   0
  -2   8  11   92.94    2.84   0
  -2   8  12  165.84    2.78   0
  -1   7  18   71.57    1.39   0
  -1   8  15   52.17    1.73   0
   0   6   2 1362.33    3.19   0
   1   7   3  809.42    3.25   0
   1   8  17  206.62    1.67   0
   1   9  11  320.55    3.08   0
   1   9  12   41.69    2.40   0
   2   7   3  824.22    2.87   0
   2   9  10   59.43    2.55   0
   2   9  12  157.13    2.43   0
   4   7   4   89.07    1.79   0
  -5   4   9  631.85    2.51   0
  -4   1   4 1411.72    1.82   0
  -4   5   6  922.51    3.18   0
  -4   6   9   42.80    2.18   0
  -3   6  17    6.01    1.22   0
  -2   7  17  129.09    1.74   0
  -2   8   9   58.96    2.91   0
  -2   8  10  322.04    2.93   0
  -2   8  13  410.08    2.78   0
   0   8  17   92.43    1.57   0
   1   8   5  105.51    2.44   0
   1   9   9  859.64    4.10   0
   1   9  10  344.61    2.91   0
   1   9  13  220.66    2.26   0
   2   8   5  320.20    2.68   0
   3   4   0  241.60    1.06   0
   3   7   3  549.35    2.57   0
   3   9  11   60.91    2.11   0
   3   9  12  357.77    2.45   0
  -5   3   7  545.38    2.11   0
  -5   4   8  352.16    2.26   0
  -5   4  14   57.63    1.63   0
  -4   3   4  486.57    1.93   0
  -3   7  15  138.85    2.08   0
  -2   8   8  311.69    3.29   0
  -2   8  14  160.78    2.07   0
  -1   8  16   53.04    1.45   0
   0   4   0    9.90    1.10   0
   0   7   3    7.04    1.97   0
   0   9  10  493.10    3.26   0
   0   9  11   15.55    2.17   0
   0   9  12  292.87    2.62   0
   1   9   8  135.21    3.01   0
   1   9  14  331.86    2.43   0
   2   9   8  417.67    3.26   0
   3   0   0    0.12    0.25   0
   3   9   9  447.90    2.97   0
   4   8   6   32.03    1.64   0
  -5   5  11   83.78    2.13   0
  -4   6  15   54.40    1.80   0
  -1   5   1 2119.77    3.48   0
  -5   5  10   83.78    1.94   0
  -5   5  12   95.45    1.80   0
  -5   5  13  368.81    2.41   0
  -4   5   5  207.14    2.24   0
  -4   6   7  496.28    2.73   0
  -3   1   2 3537.78    2.43   0
  -3   3   2 1724.65    2.59   0
  -3   5   3  112.52    2.02   0
  -3   7  16  160.19    1.83   0
  -2   8   7   46.15    2.44   0
  -1   3   0  299.59    1.31   0
  -1   8  17  193.07    1.73   0
  -1   9  10  373.40    3.26   0
  -1   9  11  328.18    2.68   0
  -1   9  12   49.05    2.36   0
   1   6   1  770.12    2.44   0
   1   8   4  187.55    2.41   0
   1   9   7  227.83    2.72   0
   1   9  15   51.74    1.42   0
   2   6   1  184.81    1.57   0
   2   8   4   83.01    2.12   0
   2   9   7  687.32    3.30   0
   2   9  15    9.87    1.19   0
   3   9   8   50.55    1.95   0
   4   3   0  391.47    0.68   0
   4   9  11   63.43    1.59   0
  -5   2   6 1424.23    2.36   0
  -5   3   6  289.61    1.71   0
  -5   4   7  247.05    1.81   0
  -5   5   9  443.06    2.51   0
  -4   4   4   84.96    1.49   0
  -4   7  10  797.08    3.67   0
  -4   7  11  229.77    2.74   0
  -4   7  12  147.33    2.51   0
  -3   7   6  367.01    2.68   0
  -3   8  11  118.37    2.59   0
  -3   8  12  184.85    2.64   0
  -2   4   1 1661.32    2.74   0
  -1   8   5  102.74    2.59   0
  -1   9   9  861.84    3.82   0
  -1   9  13  239.94    2.25   0
   0   6   1   52.86    1.94   0
   0   8   4   72.06    2.24   0
   0   9   7  203.67    2.75   0
   0   9  15   25.45    1.51   0
   1   5   0 2728.66    3.39   0
   1   7   2 1451.69    3.51   0
   2   5   0    2.38    1.22   0
   2   7   2   67.34    1.65   0
   3   8   4  182.94    2.36   0
   3   9   7   89.10    2.32   0
   4   9   9  108.68    1.88   0
   4   9  12   -0.14    1.15   0
  -5   5  14    8.04    1.51   0
  -4   6   6   35.83    1.96   0
  -4   7   9  338.40    2.73   0
  -3   4   2  563.78    1.99   0
  -3   8   9  224.93    2.63   0
  -3   8  13  158.98    2.06   0
  -1   9   8  132.55    2.67   0
  -1   9  14  338.94    2.18   0
   1   9   6   38.50    2.32   0
   1   9  16   65.36    1.40   0
   2   9   6  117.73    2.69   0
   3   6   1  447.22    1.90   0
  -5   4   6   74.45    1.71   0
  -4   7   8  886.71    3.76   0
  -3   7   5  360.15    2.63   0
  -3   8   8  398.85    2.89   0
  -3   8  14   85.61    1.92   0
  -2   9  11  255.21    2.73   0
  -1   9   7  236.27    3.23   0
   0   5   0    1.13    1.28   0
   0   9   6  520.94    3.23   0
   0   9  16    6.50    1.22   0
   1   8   3  135.50    2.62   0
   3   7   2   41.06    1.70   0
  -5   5   7  206.94    1.95   0
  -5   6  11  270.56    2.47   0
  -5   6  12  154.91    2.23   0
  -4   2   3 1315.53    2.08   0
  -4   3   3 2419.20    3.11   0
  -4   5   4  947.53    2.78   0
  -3   8   7   13.03    2.67   0
  -2   5   1  610.10    2.42   0
  -2   8   5  311.39    2.87   0
  -2   9  10   52.15    2.12   0
  -2   9  12  174.19    2.13   0
  -1   6   1  805.15    2.60   0
  -1   9  15   52.67    1.34   0
   0   8   3  766.51    3.55   0
   1   3  -1 2179.23    2.10   0
   2   8   3  696.03    2.90   0
   3   5   0   14.89    0.90   0
  -5   6   9  133.64    2.08   0
  -5   6  13  107.76    1.93   0
  -4   4   3 1101.04    2.72   0
  -3   5   2 2275.31    3.64   0
  -3   8  15   42.54    1.48   0
  -1   9   6   34.08    2.37   0
   1  10  10   25.15    1.78   0
   1  10  11    4.64    1.59   0
   2   3  -1 2451.49    2.01   0
   2   9   5   49.81    2.11   0
   2  10  10  217.33    2.27   0
   2  10  11   15.62    1.66   0
  -5   2   5 1058.76    2.04   0
  -5   3   5 1092.04    2.44   0
  -5   5   6  465.09    2.57   0
  -5   6   8  279.54    2.67   0
  -3   7   4  133.11    2.24   0
  -2   9   7  665.45    3.74   0
  -2   9  14   88.68    1.55   0
  -1   9  16   63.36    1.33   0
   0  10  10  151.32    2.17   0
   0  10  11   40.97    1.77   0
   0  10  12   -1.40    1.70   0
   1   4  -1 1371.74    2.09   0
   1   6   0  949.06    2.48   0
   1  10   9   90.88    2.06   0
   1  10  13   69.91    1.57   0
   2   7   1 2339.04    4.06   0
   2  10   9  173.70    2.27   0
   2  10  12   72.82    1.38   0
   3   9   5  247.24    2.42   0
  -5   4   5   65.99    1.65   0
  -5   6  14   55.92    1.51   0
  -4   8  11   74.25    2.22   0
  -3   3   1  316.18    1.43   0
  -2   3   0 1535.55    2.27   0
  -1   9   5  611.32    3.34   0
   0   6   0 1997.06    3.44   0
   0   7   1 1274.58    3.33   0
   0  10  13   24.00    1.50   0
   1   8   2  450.28    2.89   0
   1  10   8  136.89    2.22   0
   2   4  -1 1690.78    2.13   0
   2  10   8  238.35    2.50   0
   3  10  10  135.07    1.74   0
   3  10  11    0.98    1.30   0
  -6   3  10   81.51    1.30   0
  -6   3  11  338.95    1.61   0
  -4   1   3  187.36    0.83   0
  -4   5   3  624.30    2.37   0
  -4   6   4  109.39    1.92   0
  -4   8   9  307.28    2.62   0
  -4   8  12  149.13    1.90   0
  -3   4   1 3630.10    3.94   0
  -3   8   5  897.92    3.82   0
  -3   8  16    0.55    1.20   0
  -3   9   9  435.61    3.05   0
  -3   9  10   15.70    1.85   0
  -3   9  11   64.83    1.83   0
  -3   9  12  366.89    2.50   0
  -2   4   0 1984.73    2.87   0
  -2   9   6  107.04    2.40   0
  -2   9  15    9.13    1.13   0
  -1  10  11    5.66    1.56   0
  -1  10  12   50.15    1.71   0
   0   2  -1  127.70    0.70   0
   0   4  -1   16.74    1.02   0
   0   9   4  478.11    2.99   0
   1  10   7  130.94    2.22   0
   1  10  14   17.62    1.14   0
   3  10   9   41.79    1.66   0
  -6   3   9  368.37    1.70   0
  -6   4  10   10.44    1.37   0
  -5   7  10   68.50    2.11   0
  -5   7  11  315.39    2.47   0
  -4   7   5 1696.29    4.17   0
  -4   8   8  953.99    3.55   0
  -4   8  13   92.06    1.60   0
  -1  10   8  131.25    2.64   0
  -1  10  13   79.17    1.55   0
   0  10   7 1584.51    4.45   0
   0  10  14   28.69    1.16   0
   1   5  -1 2188.56    3.04   0
   2  10   7  165.91    2.15   0
   3  10   8   13.65    1.67   0
  -6   2  10  200.32    1.07   0
  -6   4   9  622.86    2.28   0
  -6   4  12  288.17    1.62   0
  -5   6   6  198.99    2.09   0
  -5   7   9   36.73    1.87   0
  -5   7  12  185.63    1.83   0
  -4   3   2 1558.39    2.60   0
  -4   4   2  335.60    1.94   0
  -4   8   7  664.50    3.15   0
  -4   8  14  208.20    1.77   0
  -2   5   0    1.87    1.39   0
  -2   9   5   49.30    2.25   0
  -1   6   0 1004.74    2.73   0
  -1  10   7  130.06    2.70   0
   0   5  -1  242.73    1.53   0
   1  10   6  100.02    2.22   0
   2   5  -1  592.25    1.72   0
   3   9   4  350.80    2.45   0
  -6   3   8  274.63    1.46   0
  -6   4   8  197.32    1.70   0
  -6   5  10  187.24    1.89   0
  -6   5  11  527.72    2.29   0
  -5   4   4  482.68    1.95   0
  -5   7   8  734.72    3.06   0
  -5   7  13  473.23    2.29   0
  -4   6   3   46.00    1.75   0
  -3   8   4  167.44    2.41   0
  -3   9   7   87.77    2.17   0
  -3   9  14   81.86    1.33   0
  -2  10   9  179.58    2.45   0
  -2  10  10  220.50    2.08   0
  -2  10  11   15.16    1.48   0
  -1   3  -1 2230.65    2.46   0
  -1   4  -1 1356.61    2.32   0
  -1  10  14   17.44    1.07   0
   1   7   0   80.25    1.94   0
   2   9   3 1307.72    3.87   0
   2  10   6  755.21    3.09   0
  -6   5   9  136.42    1.81   0
  -6   5  12  815.55    2.56   0
  -5   1   5 1390.16    1.66   0
  -5   5   4 1582.49    3.52   0
  -5   6   5   99.10    2.29   0
  -5   7   7  850.05    3.20   0
  -4   5   2  443.42    2.10   0
  -4   7   4   83.56    2.04   0
  -4   8   6   32.44    2.10   0
  -3   9   6  719.02    3.28   0
  -2  10   8  252.24    2.36   0
   0   7   0   -2.43    1.63   0
   0   8   1   70.69    2.34   0
   1   8   1  249.87    2.12   0
   1  10   5  165.86    2.26   0
   2   7   0  481.69    2.23   0
  -6   3   7  140.41    1.35   0
  -6   4   7  451.61    2.04   0
  -6   5   8  227.04    2.01   0
  -5   2   4 1297.54    2.03   0
  -5   7  14  236.43    1.70   0
  -2   6   0  173.19    1.89   0
  -2   9   4  226.60    2.57   0
  -2  10  13   50.75    1.25   0
  -1   5  -1 2172.35    3.18   0
   1   6  -1  745.15    2.14   0
   2  10   5   48.52    1.73   0
  -6   6  10  108.91    1.94   0
  -5   7   6   93.13    2.08   0
  -4   9   9  113.01    1.95   0
  -4   9  10  372.59    2.31   0
  -4   9  11   61.70    1.57   0
  -4   9  12    5.18    1.44   0
  -3   4   0  245.58    1.75   0
  -3   8   3  432.39    2.80   0
  -3   9   5  239.83    2.50   0
  -2   0   1  448.13    0.50   0
  -2  10  14   87.74    1.34   0
   0   6  -1   60.83    1.46   0
   1   9   2   76.98    2.06   0
   2   6  -1  194.09    1.54   0
   3   9   3 1225.56    3.22   0
  -6   5   7  149.04    1.70   0
  -6   6  11    9.16    1.41   0
  -5   4   3  292.74    1.84   0
  -5   6   4  167.15    1.94   0
  -5   8   9  180.12    2.01   0
  -5   8  11   52.95    1.52   0
  -5   8  12  283.65    1.95   0
  -4   7   3  435.06    2.54   0
  -3   3   0 2020.65    2.60   0
  -3  10  10  136.26    1.95   0
  -2   9   3 1271.86    4.19   0
  -2  10   6  751.49    3.24   0
   0  10   4  201.76    2.44   0
   0  11   9   58.48    1.50   0
   0  11  10   -1.46    1.26   0
   0  11  11   13.12    1.14   0
   1  11   8  128.09    1.91   0
   1  11   9   33.83    1.32   0
   3   5  -1  150.09    0.94   0
  -6   3   6  231.05    1.42   0
  -6   4   6  146.30    1.53   0
  -6   6   8   22.19    1.75   0
  -6   6  12    7.33    1.22   0
  -5   3   3  233.74    1.45   0
  -5   7   5  511.10    2.72   0
  -4   4   1 1840.54    2.99   0
  -4   8   4  834.66    3.27   0
  -4   9   7  210.96    2.24   0
  -4   9  13  168.35    1.42   0
  -3   5   0   17.58    1.41   0
  -3   9   4  351.08    3.02   0
  -3  10   8   14.69    1.72   0
  -2   1   0  386.40    0.87   0
  -2   3  -1 2575.93    2.83   0
  -2   4  -1 1720.98    2.67   0
  -1   6  -1  778.78    2.42   0
  -1   9   2   82.06    2.23   0
  -1  10   4   69.37    2.56   0
  -1  11  10   16.87    1.49   0
   2  10   4  130.17    1.92   0
   2  11  10   92.87    1.25   0
   3   8   1   86.38    1.62   0
  -6   5   6 1003.42    2.91   0
  -6   6   7   74.78    1.95   0
  -5   8  13  210.59    1.63   0
  -4   3   1 1731.47    2.53   0
  -4   5   1  165.08    1.71   0
  -4   9   6  634.40    2.93   0
  -3   8   2  467.27    2.78   0
  -3  10   7  347.89    2.38   0
  -2   5  -1  600.68    2.08   0
  -2  10   5   47.72    2.07   0
  -1  11   8  127.56    2.01   0
  -1  11   9   39.86    1.46   0
  -1  11  11  104.29    1.38   0
   0   4  -2    9.58    0.94   0
   0   7  -1 1279.82    3.26   0
   0   8   0   21.22    1.75   0
   0  11   7   19.97    1.62   0
   1   0   0    0.06    0.09   0
   1   4  -2  278.33    1.14   0
   1   7  -1  526.66    2.35   0
   1   8   0 1925.97    3.86   0
   2  11   8   20.17    1.21   0
  -5   6   3  259.65    2.33   0
  -5   7   4  123.63    2.37   0
  -5   8   6  300.46    2.67   0
  -4   7   2  262.88    2.19   0
  -3  10   6  178.23    2.48   0
  -3  10  13   83.49    1.17   0
  -1   8   0 2033.42    4.41   0
  -1  11   7   19.06    1.88   0
  -1  11  12   35.06    1.07   0
   0   5  -2   77.91    1.22   0
   0  11   6  317.26    2.51   0
   1   5  -2 1197.36    2.16   0
   1   9   1  111.76    2.37   0
   2  11   7  156.22    1.72   0
  -6   4   5  240.33    1.64   0
  -6   5   5  407.58    2.21   0
  -6   6   6 1243.12    3.42   0
  -6   7  10  402.22    2.17   0
  -5   2   3 1339.15    2.00   0
  -4   6   1  450.73    2.26   0
  -4   8   3   91.69    2.13   0
  -4   9   5  254.75    2.42   0
  -3   2   0    6.37    0.75   0
  -3   9   3 1207.84    3.74   0
  -2  11  10  103.39    1.53   0
  -1   4  -2  281.90    1.55   0
   2   7  -1 2308.24    3.59   0
   2  10   3  535.38    2.70   0
  -6   3   5  135.51    1.13   0
  -5   4   2  619.10    1.99   0
  -5   5   2  415.61    2.21   0
  -5   8   5   41.93    1.89   0
  -4   1   2  426.93    0.92   0
  -2  11   8   23.37    1.39   0
  -1   5  -2 1175.41    2.42   0
   0   6  -2 1446.82    2.98   0
   1   6  -2 2288.15    3.35   0
   2   4  -2    5.24    0.67   0
   2   5  -2  122.11    1.10   0
   2   9   1  471.93    2.36   0
   2  11   6   66.07    1.37   0
   3  11   8  191.41    1.44   0
  -6   2   6  333.04    1.10   0
  -6   6   5   15.77    1.86   0
  -6   7   7  372.63    2.21   0
  -5   3   2 1333.42    2.34   0
  -5   7   3  323.55    2.62   0
  -5   9   8  194.76    1.87   0
  -5   9  10   38.63    1.32   0
  -5   9  11  276.56    1.78   0
  -4   2   1 1180.98    1.75   0
  -4   9   4  206.20    2.22   0
  -4  10   8  156.74    1.73   0
  -4  10  10  191.87    1.59   0
  -3  -1   4  649.04    0.63   0
  -2   8   0    4.88    1.94   0
  -2  11   7  153.64    1.78   0
  -2  11  12   35.63    1.05   0
  -1   3  -2 4951.24    3.40   0
   3   1   0   11.81    0.16   0
  -6   4   4  282.66    1.68   0
  -6   5   4   52.90    1.60   0
  -6   7   6   45.38    1.92   0
  -5   6   2  467.15    2.32   0
  -5   8   4  261.56    2.59   0
  -5   9   7   38.03    1.67   0
  -5   9  12  116.27    1.34   0
  -4   4   0  599.02    1.94   0
  -4   5   0  141.96    1.63   0
  -4   7   1  796.42    2.88   0
  -4   8   2  373.50    2.56   0
  -4  10  12    2.29    1.05   0
  -2  11   6   68.28    1.66   0
  -1  10   2   55.70    2.08   0
   0   8  -1   65.77    1.74   0
   0   9   0    0.45    2.21   0
   0  11   4    4.06    1.96   0
   1   8  -1  247.36    2.15   0
   2   6  -2  508.95    1.75   0
   2  11   5  210.97    1.84   0
  -6   8   9    0.61    1.42   0
  -4  10   6   51.79    1.71   0
  -3   3  -1  323.39    1.33   0
  -3  11   8  214.96    1.83   0
  -3  11   9   56.17    1.39   0
  -3  11  10   81.13    1.29   0
  -2   5  -2  124.55    1.47   0
  -1   8  -1  246.42    2.14   0
  -1  11   4   13.85    2.00   0
   1   9   0  135.09    1.95   0
   2   3  -2  705.49    1.03   0
   2  10   2  440.15    2.27   0
   3   7  -1  197.10    1.36   0
  -6   3   4  101.12    1.18   0
  -6   6   4  159.92    1.83   0
  -6   7   5  209.64    1.96   0
  -6   8   8   44.41    1.44   0
  -6   8  10   54.01    1.32   0
  -5   7   2  304.39    2.55   0
  -3   8   0  201.78    2.22   0
  -3  11   7  386.71    2.22   0
  -2  10   2  446.52    2.68   0
  -2  11   5  217.22    2.04   0
   1   7  -2 1439.57    2.93   0
   2   8  -1 1770.60    3.42   0
   2   9   0  124.58    1.93   0
  -6   8   7  210.21    1.84   0
  -5   4   1  121.24    1.32   0
  -5   8   3  139.45    2.01   0
  -3  11   6   82.61    1.75   0
  -2   3  -2  743.92    1.74   0
  -2   8  -1 1816.17    3.94   0
  -2  11   4   33.39    1.92   0
   0  11   3   33.55    1.71   0
   0  12   8    2.66    1.12   0
   1  11   3    1.98    1.70   0
   2  11   4   33.39    1.26   0
  -6   2   5    3.92    0.59   0
  -6   4   3  653.17    2.03   0
  -6   7   4  538.64    2.69   0
  -6   8   6  248.39    1.93   0
  -5   2   2   19.65    0.75   0
  -5   6   1   84.36    1.64   0
  -4   7   0 2497.64    4.33   0
  -4  10   4  455.56    2.67   0
  -1  12   9   25.96    1.10   0
   0   5  -3  191.24    1.31   0
   1  -1   2 5204.20    2.65   0
   2   7  -2   65.79    1.35   0
   3   5  -2 2286.18    2.29   0
  -7   4   9  287.66    1.25   0
  -6   6   3  388.60    2.14   0
  -5   3   1   81.80    1.15   0
  -5   8   2   90.65    2.25   0
  -5   9   4  153.34    1.90   0
  -5  10   9  176.49    1.52   0
  -4   5  -1  173.94    1.63   0
  -3   5  -2 2572.30    3.56   0
  -3  10   2  359.01    2.43   0
  -3  11   5  119.42    1.66   0
  -2  10   1  221.41    2.26   0
  -1   5  -3 5351.21    4.49   0
  -1   9  -1  111.36    2.39   0
   0   4  -3 3567.22    3.11   0
   0   6  -3 2347.69    3.31   0
   0   8  -2   40.16    1.62   0
   0   9  -1  415.38    2.44   0
   1   5  -3 5446.04    4.06   0
   1   9  -1  113.85    2.07   0
   1  12   7   18.82    1.07   0
   2  10   1  223.73    1.75   0
  -7   5   7  421.86    1.77   0
  -7   6   8  385.81    1.79   0
  -7   6   9  260.43    1.48   0
  -5   7   1  200.38    2.04   0
  -5  10  10  255.82    1.45   0
  -4  11   8   18.17    1.19   0
  -4  11   9   73.99    1.20   0
  -3   4  -2  604.62    1.83   0
  -3   8  -1   84.76    2.36   0
  -3   9   0  525.31    2.95   0
  -1   6  -3 1072.36    2.55   0
  -1   8  -2  456.43    2.38   0
  -1  12   6  138.73    1.53   0
   0  11   2  391.57    2.26   0
   1   4  -3 2300.39    2.35   0
   1   6  -3 1059.73    2.22   0
   1   8  -2  428.87    2.03   0
   2  11   3   81.98    1.33   0
   3   6  -2  713.56    1.59   0
   3   8  -1   80.05    1.25   0
  -7   4   7  566.32    1.68   0
  -7   5   6  213.58    1.62   0
  -7   6   7  344.33    1.81   0
  -6   3   3   90.12    1.03   0
  -6   7   3   27.90    1.62   0
  -6   9   8  521.07    2.13   0
  -6   9   9  111.25    1.34   0
  -5   5   0  839.91    2.37   0
  -5   9   3   12.06    1.63   0
  -5  10   6  148.90    1.57   0
  -4   2   0  321.03    1.15   0
  -4   8   0  120.00    2.01   0
  -4   9   1    8.66    1.76   0
  -4  10   3  943.84    3.08   0
  -4  11   7   49.20    1.18   0
  -4  11  10   89.48    1.04   0
  -3  11   4   56.58    1.55   0
  -2   5  -3  227.96    1.80   0
  -2   9  -1  473.89    2.92   0
  -2  12   7   67.79    1.26   0
  -2  12   8   58.32    1.04   0
  -2  12   9   63.51    1.00   0
   0   7  -3    6.18    1.62   0
   0  12   5    1.61    1.25   0
   1  11   2  155.89    1.71   0
  -7   6   6   44.99    1.41   0
  -6   4   2  416.09    1.75   0
  -6   9  10    7.06    1.03   0
  -5   1   3   87.96    0.55   0
  -5   4   0  274.68    1.49   0
  -5   6   0   50.10    1.55   0
  -5  10   5   14.11    1.58   0
  -4   3  -1 1762.32    2.50   0
  -4  11   6    1.32    1.16   0
  -2   8  -2  273.04    2.18   0
  -2  10   0  226.71    2.48   0
  -1   7  -3  802.49    2.51   0
  -1  12   5  166.72    1.50   0
   1   7  -3  795.35    2.34   0
   2   5  -3  215.08    1.09   0
   2   8  -2  247.71    1.73   0
   2   9  -1  455.19    2.02   0
  -7   4   6   41.49    0.91   0
  -7   5   5  613.93    2.06   0
  -7   7   7  365.78    1.87   0
  -7   7   8  534.54    1.96   0
  -6   2   4 2307.07    2.22   0
  -6   9   6  287.17    1.82   0
  -5   8   1  321.74    2.25   0
  -5   9   2  158.71    2.19   0
  -4   1   1   50.47    0.53   0
  -4  10   2  514.06    2.45   0
  -4  11   5  112.54    1.43   0
  -3   3  -2 1793.11    2.37   0
  -3  11   3   83.67    1.64   0
  -2  12   5   41.06    1.35   0
  -1   3  -3  362.93    1.18   0
  -1  12   4   20.58    1.37   0
   0  11   1   81.58    1.90   0
   0  12   4   72.76    1.42   0
   2   6  -3  265.85    1.34   0
   2  10   0  223.43    1.83   0
   2  11   2  112.94    1.51   0
   3   7  -2   41.66    0.93   0
  -7   6   5  140.42    1.56   0
  -7   7   6  123.03    1.60   0
  -6   7   2  253.32    1.98   0
  -6   8   3   14.17    1.55   0
  -6   9   5    8.88    1.32   0
  -5  10   4  324.70    2.00   0
  -4   5  -2  482.97    2.19   0
  -4   8  -1  210.06    2.39   0
  -3   8  -2  502.95    2.82   0
  -3   9  -1  113.95    1.93   0
  -3  12   8  175.40    1.26   0
  -1  11   1    4.34    1.55   0
   0   8  -3  748.70    2.69   0
   1   3  -3  354.19    0.95   0
   1  11   1    7.97    1.57   0
   1  12   4   17.19    1.11   0
   2   4  -3  197.13    0.82   0
  -7   4   5  136.40    1.10   0
  -6   5   1  262.52    1.83   0
  -6   6   1  165.68    1.97   0
  -5   2   1 1745.18    2.03   0
  -5   3   0   13.38    1.02   0
  -4   6  -2   95.39    1.68   0
  -4  11   4  158.26    1.53   0
  -3   5  -3  124.49    1.47   0
  -3  10   0  132.94    1.91   0
  -3  11   2   22.10    1.49   0
  -3  12   6   24.62    1.05   0
  -3  12   7  135.96    1.14   0
  -2   9  -2  112.90    2.31   0
  -2  11   1  155.52    1.83   0
  -1   8  -3  128.73    1.78   0
   0  12   3    0.67    1.22   0
   1   8  -3  132.68    1.74   0
   1  10  -1  733.41    2.71   0
   2   0   1  412.62    0.60   0
   2   7  -3  800.96    2.07   0
  -7   5   4    7.92    1.19   0
  -7   6   4  125.95    1.59   0
  -7   7   5  221.47    1.61   0
  -6   3   2  252.20    1.21   0
  -6   4   1  407.61    1.70   0
  -6   8   2  105.13    1.97   0
  -6   9   4  213.27    1.77   0
  -5   5  -1  417.06    1.87   0
  -5   6  -1   89.65    1.59   0
  -5   9   1 1017.08    3.05   0
  -5  10   3  259.10    1.88   0
  -4   7  -2  287.40    2.08   0
  -4  10   1  378.55    2.21   0
  -3   4  -3  306.27    1.67   0
  -2   3  -3  363.15    1.27   0
  -2  10  -1  228.40    2.09   0
  -1   5  -4 2531.18    3.10   0
  -1   6  -4  231.06    1.58   0
  -1  12   3   63.06    1.30   0
   0   6  -4  979.48    2.23   0
  -7   7   4  273.65    1.88   0
  -7   8   6   47.00    1.30   0
  -7   8   7  132.34    1.31   0
  -7   8   8   35.46    0.99   0
  -6   7   1  384.03    2.17   0
  -5   4  -1  122.41    1.22   0
  -5   7  -1  196.93    1.92   0
  -5  11   8   24.11    0.92   0
  -4  11   3   80.72    1.40   0
  -3  12   5   34.61    0.98   0
  -1   7  -4  423.82    2.19   0
   0  11   0    2.77    1.43   0
   1   5  -4 2548.49    2.80   0
   1   6  -4  212.64    1.42   0
   1  12   3   51.74    1.05   0
   2   9  -2  111.15    1.54   0
   2  11   1  145.52    1.45   0
  -7   3   6  127.31    0.77   0
  -7   4   4   21.38    0.92   0
  -7   5   3  164.64    1.47   0
  -7   6   3   78.69    1.54   0
  -6   2   3  177.69    0.83   0
  -6   9   3  116.51    1.60   0
  -6  10   7  117.75    1.12   0
  -5  10   2  108.13    1.56   0
  -5  11   6   39.10    0.96   0
  -4   8  -2  363.35    2.24   0
  -3  10  -1  826.74    3.05   0
  -3  12   4  114.86    1.21   0
  -1   4  -4 1284.82    2.06   0
   0   9  -3   15.23    1.83   0
   0  12   2  377.96    1.88   0
   1  11   0  218.08    1.78   0
   2  10  -1  216.81    1.67   0
  -7   8   5  689.28    2.19   0
  -6   6   0  160.65    1.62   0
  -6   8   1  145.53    1.76   0
  -6  10   5  202.27    1.54   0
  -5   8  -1  331.94    2.40   0
  -4   2  -1 1175.97    1.67   0
  -4   3  -2 1513.32    2.21   0
  -4  11   2  144.81    1.52   0
  -3   8  -3  449.61    2.38   0
   1   7  -4  393.48    1.64   0
   1  12   2  160.19    1.33   0
   2   8  -3  672.50    1.98   0
  -7   3   5  972.43    1.59   0
  -7   7   3  662.62    2.28   0
  -7   8   4  157.75    1.64   0
  -6   3   1  570.32    1.51   0
  -6   7   0  396.66    2.11   0
  -5  11   4   -0.59    0.95   0
  -4   5  -3  684.09    2.15   0
  -4   7  -3  476.45    2.53   0
  -4  12   6   22.89    0.79   0
  -3   3  -3   24.59    0.90   0
  -2   4  -4   52.61    1.08   0
  -2  10  -2  456.05    2.37   0
  -1   8  -4  190.37    1.78   0
   0   8  -4   71.77    1.44   0
   1   9  -3  444.23    2.02   0
   3   5  -3  108.57    0.67   0
  -7   5   2  198.15    1.50   0
  -7   6   2  307.78    1.85   0
  -6   4   0    2.29    0.93   0
  -6  10   4   36.10    1.09   0
  -5   1   2  749.10    1.01   0
  -5   3  -1   80.45    0.94   0
  -4   4  -3 1174.59    2.41   0
  -4  11   1   14.06    1.43   0
  -4  12   5   10.36    0.81   0
  -3  11   0   67.67    1.47   0
  -2   8  -4   86.66    1.70   0
  -2  11  -1  161.98    1.92   0
  -1  -1   3  424.74    0.63   0
  -1  12   1  150.87    1.40   0
   0  -1   3   73.96    0.35   0
   0   2  -3  152.45    0.65   0
   1   8  -4  194.87    1.69   0
   2   6  -4  186.25    1.13   0
  -7   7   2  405.28    2.05   0
  -7   9   6    9.15    0.95   0
  -6  10   3   61.91    1.38   0
  -5   2   0    1.40    0.68   0
  -5   4  -2  638.47    1.95   0
  -5  11   3   42.69    1.07   0
  -4   8  -3   92.60    1.74   0
  -4  12   4    5.64    0.88   0
  -3  10  -2  351.86    2.12   0
  -3  12   2  215.95    1.42   0
  -2  -1   4 2525.06    1.55   0
  -2  12   1   56.58    1.36   0
  -1   6  -5  569.17    2.08   0
   0   3  -4 3026.09    2.39   0
   1  11  -1    4.89    1.30   0
   2   5  -4  304.44    1.07   0
   2   7  -4  736.15    1.87   0
  -7   3   4  610.77    1.30   0
  -7   9   5   11.80    1.00   0
  -6   5  -1  263.68    1.72   0
  -6   6  -1  159.05    1.62   0
  -6   7  -1  382.83    2.28   0
  -5   8  -2   84.56    1.68   0
  -5  10   0    9.51    1.53   0
  -3   4  -4  487.43    1.64   0
  -3   8  -4  181.75    1.88   0
  -2   2  -3  916.82    1.42   0
  -1   7  -5  450.90    1.91   0
  -1   9  -4 1066.64    2.92   0
  -1  10  -3  461.41    2.25   0
   0   5  -5 3220.97    3.22   0
   0   6  -5    6.62    1.01   0
   0   7  -5 2392.53    3.49   0
   0   9  -4  480.50    2.31   0
   0  10  -3   34.54    1.40   0
   2   9  -3 1228.57    2.60   0
  -7   4   2  269.28    1.29   0
  -7   6   1   73.16    1.49   0
  -7   8   2  183.75    1.76   0
  -7   9   4  206.63    1.48   0
  -6   2   2  106.42    0.66   0
  -6  10   2  313.56    1.77   0
  -5   6  -3  270.64    2.02   0
  -4  12   3    5.06    0.79   0
  -3  11  -1   11.48    1.28   0
  -3  12   1   46.67    1.21   0
  -2   3  -4 2634.62    2.57   0
  -2   9  -4  233.27    1.93   0
  -2  10  -3  534.13    2.36   0
  -1  12   0    2.18    1.01   0
   0  11  -2  391.51    2.04   0
   0  12   0  215.32    1.48   0
  -6   3   0  817.75    1.70   0
  -6   9   0   14.87    1.26   0
  -5   5  -3  255.13    1.57   0
  -4   3  -3 2457.66    2.76   0
  -2  11  -2  111.70    1.51   0
  -2  12   0  201.25    1.41   0
  -1   8  -5  106.33    1.56   0
   0   8  -5    7.59    1.48   0
   1   6  -5  534.50    1.54   0
   1   7  -5  445.47    1.73   0
   1   9  -4 1047.73    2.65   0
   1  10  -3  438.14    1.82   0
   2   8  -4   84.34    1.19   0
  -7   9   3  330.87    1.57   0
  -6  11   5   12.85    0.77   0
  -5   3  -2 1320.42    2.12   0
  -4   2  -2  463.32    1.14   0
  -3   7  -5  410.39    2.02   0
  -3   9  -4  344.51    2.05   0
  -2   4  -5  757.37    1.87   0
  -2   8  -5  322.56    2.00   0
   1   3  -4  523.86    1.01   0
   1  11  -2  149.93    1.39   0
   1  12   0    1.09    0.86   0
   2   4  -4   52.64    0.56   0
  -7   6   0    7.13    1.36   0
  -7   8   1  434.28    1.89   0
  -6   5  -2   37.06    1.38   0
  -5   4  -3  299.76    1.56   0
  -4   4  -4   86.05    1.16   0
  -4  11  -1   13.15    1.08   0
  -3   3  -4 1009.90    1.79   0
  -3  11  -2   26.60    1.26   0
  -3  12   0    1.08    1.04   0
  -1  10  -4   68.93    1.70   0
  -1  12  -1  158.72    1.39   0
   1   8  -5  103.22    1.42   0
  -7   7   0  110.15    1.42   0
  -7   9   2  105.49    1.16   0
  -6   9  -1   69.46    1.33   0
  -2  10  -4  127.15    1.62   0
  -1   9  -5  600.84    2.25   0
  -1  13   2   93.83    0.90   0
   0  10  -4  197.22    1.58   0
   1   3   3  367.97    1.52   0
   1   3   6  519.08    1.97   0
   2   4   3  200.13    1.72   0
   2   4   5  738.38    2.40   0
   2   4   6  627.91    2.60   0
   4   3  -4  483.06    1.64   0
   4   4  -2  332.65    1.81   0
   4   5   2  483.94    2.75   0
   4   5   7  190.82    2.51   0
   5   5   0  873.17    3.18   0
   6   5   9  143.82    2.74   0
   7   5   9  108.39    2.74   0
   8   5   8  351.68    3.07   0
   9   5   2  293.49    3.23   0
   9   5   5  175.14    2.62   0
   9   5   6  178.26    2.58   0
  10   3  11   17.49    1.37   0
  11   3   9  144.85    1.57   0
   2   2  -3  908.80    1.40   0
   2   4   2    6.72    1.40   0
   3   4  -1 3624.95    4.20   0
   4   4  11   24.16    2.42   0
   4   5   1  171.47    2.16   0
   4   5   8   94.48    2.81   0
   5   4  -3  287.09    1.85   0
   5   5   9  448.11    3.24   0
   6   3  -5  141.45    1.32   0
   6   5  -1  269.95    2.78   0
   7   4  12  174.13    2.50   0
   7   5  -1   67.40    2.71   0
   8   4  -3   52.68    2.10   0
   8   5   9   54.32    2.76   0
   9   4  -2  466.03    2.66   0
  10   4   9   98.76    1.79   0
  11   4   4  129.19    2.08   0
  11   4   5  126.34    2.05   0
   1   1  11   38.02    0.81   0
   1   3   2 4960.68    3.88   0
   1   3   7  278.88    1.71   0
   3   3  12  183.60    2.07   0
   3   4  10  540.42    2.86   0
   3   5   5  107.61    2.58   0
   4   3  13  398.86    2.58   0
   5   4  12  304.74    2.97   0
   6   5  10  179.31    2.84   0
   8   4  12   90.37    2.32   0
   9   5   1  100.80    2.37   0
  10   4  -1  402.45    2.69   0
  11   4   3   81.45    1.67   0
  11   4   6   66.91    1.59   0
  12   3   3   62.83    1.48   0
  12   3   4    2.39    1.35   0
  12   3   5    2.90    1.34   0
   0   0   9    0.07    0.33   0
   2   1  13  343.59    1.49   0
   2   2  12   71.54    1.28   0
   3   5   3  121.23    2.10   0
   3   5   6 2596.45    4.74   0
   4   5   0  136.89    2.02   0
   4   5   9  604.99    3.56   0
   5   3  -5 1105.64    2.26   0
   5   5  -1  398.82    2.47   0
   5   5  10   79.18    3.01   0
   6   2  15   67.99    1.67   0
   6   6   4  167.96    3.06   0
   7   2  15  137.98    1.79   0
   7   3  14   31.92    1.87   0
   7   6   4  127.79    3.45   0
   9   3  13   25.45    1.60   0
   9   5   0   12.10    2.43   0
  10   5   4   96.16    2.41   0
  10   5   5  230.91    2.64   0
  11   3  10   20.88    1.23   0
  11   4   2   35.70    1.57   0
  12   3   6  111.99    1.50   0
   1   2  10  212.01    1.33   0
   1   3   1 2284.82    2.70   0
   1   3   8  903.51    2.37   0
   3   5   7  675.04    2.98   0
   4   4  -3 1098.83    2.69   0
   6   4  -4  287.07    2.07   0
   6   6   3  397.17    3.34   0
   7   5  -2  204.97    2.75   0
   7   6   2  305.24    3.60   0
   8   5  10   91.03    2.39   0
   8   6   4   11.87    2.99   0
  10   3  12   24.30    1.30   0
  10   5   2   38.67    2.32   0
  10   5   3  200.71    2.35   0
  10   5   6   20.82    1.85   0
  11   4   1   16.22    1.71   0
  12   3   2   73.81    1.37   0
   0  -1   9  742.92    0.77   0
   1  -1  -3  431.73    0.73   0
   2   3  -2  686.91    1.60   0
   2   3  11  161.47    1.78   0
   3   4  -2  577.19    2.13   0
   3   5   1  159.85    2.27   0
   3   5   8  170.85    2.60   0
   4   4  12   15.85    1.91   0
   6   4  13   61.73    2.00   0
   6   5  11  542.38    3.34   0
   7   5  11  424.39    3.07   0
   8   6   3  103.47    2.76   0
   9   4  12    7.58    1.68   0
  10   5   7  511.75    2.71   0
  11   4   8  108.88    1.47   0
   0   2   5   16.69    0.92   0
   1   0  12  720.17    1.02   0
   2   4   0 2058.86    3.05   0
   2   4   9   79.39    1.65   0
   3   4  11  623.34    2.76   0
   4   5  -1  169.66    1.97   0
   4   5  10 1266.04    4.07   0
   5   4  -4  493.98    2.16   0
   5   4  13  137.47    2.45   0
   5   5  -2  394.39    2.35   0
   5   5  11   88.63    2.42   0
   5   6   2  499.88    3.24   0
   5   6   7  870.94    4.07   0
   6   6   8   20.92    2.70   0
   7   6   1   76.15    2.63   0
   7   6   8  394.07    3.36   0
   8   5  11  134.34    2.54   0
   8   6   2    6.20    2.48   0
   8   6   7  106.83    2.62   0
   9   5  10    8.90    2.04   0
  10   4  11   25.31    1.49   0
  10   5   1  253.05    2.32   0
  10   5   8  125.40    1.84   0
  11   4   0   56.76    1.64   0
   0   2   3  165.84    1.09   0
   0   2   6 1984.93    2.34   0
   1   3   9  264.50    1.72   0
   3   5   9  104.28    2.49   0
   4   6   6   38.86    2.53   0
   5   6   1   89.99    2.42   0
   5   6   8  278.88    3.10   0
   6   6   9  469.95    3.91   0
   7   6   9  271.24    3.41   0
   8   6   1  460.00    3.25   0
   8   6   8   71.96    2.44   0
   9   6   4   29.18    2.23   0
   9   6   5   28.67    2.23   0
   9   6   6  134.99    2.76   0
  11   4   9  111.06    1.44   0
   2   5   5  516.02    2.79   0
   3   5   0   17.95    1.66   0
   4   6   7  515.85    3.26   0
   6   5  -3    2.42    2.10   0
   6   5  12  843.63    3.60   0
   7   5  -3  173.86    2.46   0
   7   5  12  138.78    2.29   0
   9   6   2  321.19    3.18   0
   9   6   7   25.46    2.36   0
  10   5   0   72.34    2.09   0
  10   5   9  351.61    2.19   0
   1   4   3 2395.17    3.49   0
   1   4   4 1240.98    2.66   0
   1   4   5  575.65    2.12   0
   1   4   6    8.12    1.72   0
   2   4  -1 1652.15    2.85   0
   2   4  10   90.64    1.67   0
   2   5   3  225.38    2.04   0
   2   5   6   64.24    1.91   0
   4   3  -5 1494.74    2.27   0
   4   5  -2  426.72    2.18   0
   4   6   8  677.57    3.98   0
   5   6   0   51.97    2.25   0
   5   6   9  134.28    2.81   0
   8   6   0   31.60    2.30   0
   8   6   9  215.14    2.63   0
   9   5  11   10.68    1.52   0
  11   5   3   59.41    1.69   0
  11   5   4  206.18    1.81   0
  11   5   5   37.14    1.43   0
  11   5   6   -1.53    1.40   0
   1   2  11  816.79    1.93   0
   1   4   7  251.65    2.02   0
   2   3  12  189.98    1.71   0
   2   5   7   64.33    1.88   0
   3   4  12   45.77    1.73   0
   3   5  10  150.27    2.21   0
   5   5  -3  254.08    2.01   0
   6   4  14   33.08    1.65   0
   6   6  -1  159.64    2.56   0
   7   4  14   38.90    1.53   0
   7   6  -1   73.81    2.38   0
   7   6  10  437.85    3.15   0
   8   5  -3 1628.02    4.22   0
   9   6   1  127.47    2.31   0
  10   5  10   70.67    1.61   0
  11   5   2   78.88    1.72   0
  11   5   7    0.12    1.38   0
   0  -2   1  122.31    0.57   0
   0   1   9  761.63    1.29   0
   1   3  10  327.97    1.78   0
   3   5  -1  150.36    1.78   0
   3   6   6  163.33    2.49   0
   5   4  14   62.79    2.02   0
   5   6  10  732.14    3.72   0
   6   4  -5  239.72    1.67   0
   8   6  -1  474.09    3.29   0
   8   6  10   28.12    1.96   0
  10   5  -1  246.05    2.21   0
  10   6   3  155.13    2.28   0
   1   1  12 1397.37    1.89   0
   1   4   8  530.18    2.33   0
   2   3  -3  346.60    1.37   0
   2   4  11  143.50    1.97   0
   2   5   1  591.81    2.37   0
   3   6   7 1595.70    4.32   0
   4   2  -6  397.44    0.94   0
   4   5  12   91.30    2.49   0
   4   6   0   83.72    2.11   0
   5   7   5  568.39    3.74   0
   6   5  13   45.72    1.91   0
   6   6  11    5.95    2.24   0
   6   7   2  277.56    3.68   0
   6   7   3   29.76    2.76   0
   7   5  13   49.87    2.05   0
   7   6  11   27.30    2.47   0
   7   7   3  664.01    3.85   0
   8   7   4   27.98    2.87   0
   8   7   5  179.85    3.12   0
   9   5  12   72.60    1.69   0
  10   6   2   91.97    2.11   0
  11   5   8   13.82    1.19   0
   0   2   8  506.05    1.42   0
   1   3  -1 2195.90    2.54   0
   1   4   1 1376.09    2.59   0
   2   5   9  562.56    2.92   0
   3   5  11  282.81    2.76   0
   3   6   8  350.43    2.78   0
   4   5  -3  622.92    2.56   0
   4   6  10 1327.11    4.64   0
   5   5  13  381.92    2.91   0
   5   6  11  263.75    3.17   0
   5   7   3  351.00    3.33   0
   5   7   7  886.09    4.58   0
   6   5  -4   53.28    1.91   0
   6   6  -2   43.98    2.14   0
   6   7   8 1158.00    4.86   0
   7   5  -4    9.06    1.80   0
   7   6  -2  311.49    2.68   0
   7   7   2  402.74    3.32   0
   7   7   8  576.31    3.83   0
   8   7   3  251.94    2.87   0
   8   7   6  403.10    3.09   0
   2   2  -4 2073.51    1.86   0
   3   3  14   48.37    1.60   0
   3   5  -2 2295.45    3.82   0
   4   6  -1  435.72    2.58   0
   6   7   1  380.12    3.21   0
   7   7   1   62.83    2.68   0
   8   5  13  143.48    1.73   0
   8   6  -2    8.97    2.23   0
   8   6  11    1.14    1.67   0
   8   7   2   46.15    2.44   0
  10   5  11   18.06    1.29   0
   0   3   6 1890.67    2.68   0
   4   4  14    2.88    1.72   0
   4   7   4   90.58    2.84   0
   4   7   5 1928.66    5.26   0
   5   5  -4 1520.56    3.48   0
   5   7   1  206.74    2.93   0
   7   6  12    3.45    2.04   0
   7   7   9  415.87    3.12   0
   8   7   1  188.39    2.97   0
   8   7   8  167.25    2.37   0
   9   7   3    1.60    2.22   0
   9   7   4   43.46    1.93   0
   9   7   5  127.94    2.14   0
   9   7   6  130.22    2.33   0
  11   5   0   20.46    1.47   0
   0   3   7  107.86    1.35   0
   1   3  11  259.35    1.69   0
   1   4   0 2453.74    3.18   0
   1   5   4 2594.37    4.21   0
   1   5   5  193.88    1.94   0
   2   5  10  279.02    2.55   0
   2   6   5 1067.45    3.46   0
   2   6   6  503.33    3.11   0
   3   6   0  149.49    2.14   0
   4   5  13  481.00    2.88   0
   4   6  11  778.66    3.48   0
   5   7   9   37.15    2.57   0
   7   7   0  116.63    2.59   0
   8   7   9    0.80    2.12   0
   9   7   2  117.80    2.42   0
   9   7   7   69.78    1.81   0
  10   6   0  201.69    2.09   0
  10   6   9  176.74    1.63   0
   0   1   0    0.58    0.31   0
   0   2   9    7.17    0.84   0
   1   5   3 5396.38    5.48   0
   2   4  12  896.69    2.90   0
   3   4  -4  435.60    1.73   0
   3   6  10   30.00    2.59   0
   4   7   8  891.05    3.99   0
   5   6  12  152.74    2.35   0
   5   7   0   60.56    2.49   0
   6   5  14   -2.36    1.64   0
   6   6  -3  387.74    2.58   0
   6   7  10  422.75    3.09   0
   7   5  14   27.60    1.61   0
   7   6  -3   77.18    2.31   0
   8   6  12    5.07    1.62   0
   9   6  11   48.79    1.40   0
   9   7   8  185.32    2.12   0
   1   2  12  964.74    1.93   0
   1   4  10  296.98    2.01   0
   1   5   7   36.88    1.68   0
   3   3  -5  201.52    1.06   0
   3   6  -1  440.12    2.76   0
   3   7   5  407.19    3.14   0
   4   7   1  802.73    3.57   0
   5   5  14    5.21    1.75   0
   5   6  -3  260.12    2.50   0
   9   7   1   78.26    2.22   0
   0   3   8    8.80    1.14   0
   1   5   8  314.61    2.41   0
   2   5  11   66.38    2.10   0
   2   6   1  204.44    2.59   0
   2   6   8   26.97    2.01   0
   3   7   6  382.43    3.02   0
   3   7   7  312.17    3.40   0
   4   7   0 2476.97    5.44   0
   4   7   9  339.47    3.10   0
   5   7  -1  198.98    3.06   0
   6   6  13   77.40    2.04   0
   6   8   4   27.03    2.60   0
   7   6  13   50.84    1.80   0
   7   8   4  149.63    3.07   0
   8   7  10   12.60    1.59   0
   9   7   9  298.73    2.17   0
  10   6  -1    1.49    1.63   0
  10   7   4  112.61    1.80   0
  10   7   5  162.56    1.89   0
   1   4  -1 1396.18    2.49   0
   1   5   1 2151.43    3.70   0
   2  -1  -4 2445.75    1.86   0
   2   6   9  129.36    2.57   0
   3   6  11  371.26    3.00   0
   5   8   4  280.22    3.22   0
   5   8   5   43.07    2.71   0
   5   8   6  311.97    3.68   0
   6   7  11   42.21    2.05   0
   6   8   2  104.63    3.25   0
   7   8   3   49.33    2.45   0
   7   8   7  133.15    2.84   0
   8   7  -1  179.24    2.27   0
   9   7   0   69.46    2.10   0
  10   7   3   35.55    1.44   0
  10   7   6   28.05    1.32   0
   0   2   0  532.53    1.18   0
   0   4   5   -2.08    1.30   0
   0   4   6   13.09    1.26   0
   1   5   9  928.53    3.08   0
   2   3  -4 2500.08    2.57   0
   2   5  -2  116.10    1.83   0
   3   5  13  549.72    2.72   0
   3   7   1  209.67    3.07   0
   3   7   8  221.68    2.77   0
   4   7  10  795.91    3.64   0
   5   5  -5  360.14    1.98   0
   5   8   3  154.88    2.97   0
   5   8   7   48.75    2.56   0
   6   6  -4  159.27    2.24   0
   6   7  -2  266.92    2.99   0
   7   7  -2  407.22    3.07   0
   7   8   2  191.32    2.73   0
   7   8   8   40.67    2.45   0
   8   7  11   58.60    1.72   0
   8   8   3  171.07    2.39   0
   8   8   4   26.57    2.00   0
   8   8   6   35.39    1.95   0
  10   7   2   44.29    1.61   0
  10   7   7   10.56    1.21   0
   0   1  10  492.56    0.89   0
   0   3   9  309.50    1.49   0
   0   4   7 1643.19    3.09   0
   2   6   0  168.71    2.03   0
   3   7   9  881.19    4.05   0
   4   4  15   35.88    1.50   0
   4   8   4  912.11    4.49   0
   5   7  -2  298.43    3.06   0
   5   8   2   96.88    2.81   0
   5   8   8   32.58    2.89   0
   6   8   1  151.46    2.89   0
   7   8   1  464.55    3.15   0
   8   8   2  140.06    2.60   0
   8   8   7   28.69    1.78   0
   1   3  12  398.28    1.60   0
   1   5   0 2661.70    3.77   0
   1   6   4  231.03    2.25   0
   1   6   5  557.98    2.72   0
   1   6   6  572.53    3.02   0
   2   5  12  370.21    2.43   0
   2   6  10  127.65    2.16   0
   2   7   5  276.77    2.73   0
   2   7   6  545.89    3.42   0
   3   7   0 1058.59    3.84   0
   4   7  11  214.02    2.85   0
   4   8   3  103.28    2.83   0
   4   8   6   30.06    2.64   0
   4   8   7  701.37    4.14   0
   5   6  -4  171.47    2.15   0
   5   8   1  333.69    3.13   0
   6   8   9   -2.64    2.14   0
   7   8   9  302.79    2.50   0
   8   7  -2   50.55    2.14   0
   9   7  -1   79.67    1.92   0
   9   8   4  124.15    2.00   0
   9   8   5  106.70    1.91   0
   0  -1   8    1.77    0.33   0
   0   2  10   17.16    0.72   0
   0   4   8  424.27    1.99   0
   1   5  10  213.49    2.11   0
   1   6   7  222.55    2.56   0
   2   6  -1  181.82    2.29   0
   2   7   7   29.60    2.70   0
   3   5  -4  435.43    2.02   0
   3   6  12  285.04    2.37   0
   3   7  10  557.07    3.50   0
   4   6  13   13.09    1.69   0
   4   8   2  375.91    3.26   0
   4   8   8 1014.28    4.48   0
   5   7  12  189.17    2.48   0
   5   8   9  189.28    2.73   0
   6   8   0 1152.47    4.28   0
   7   8   0  126.42    2.39   0
   8   8   1   22.55    1.92   0
   9   8   3   12.60    1.51   0
   9   8   6  156.82    1.75   0
   0   3   0    2.47    1.04   0
   1   4  -2  271.67    1.46   0
   1   6   2 2409.52    4.24   0
   2   7   8  418.12    3.27   0
   3   4  -5 2426.91    3.00   0
   4   5  -5  200.98    1.64   0
   4   7  -2  264.74    2.45   0
   5   5  15   42.95    1.57   0
   5   8   0  192.52    2.81   0
   6   7  -3   30.54    1.97   0
   6   8  10   51.97    2.03   0
   7   7  -3  674.14    3.20   0
   7   8  10  104.95    2.07   0
   8   8   9   73.38    1.59   0
   9   8   7  119.35    1.56   0
   0   4   1   16.25    1.30   0
   0   5   4  213.67    2.15   0
   0   5   5 3368.97    4.57   0
   1   5  -1 2119.89    3.48   0
   1   6   8   78.11    1.92   0
   2   5  -3  212.56    1.77   0
   2   6  11  307.19    2.66   0
   3   8   5  911.54    4.00   0
   3   8   6   79.46    2.58   0
   4   8   9  314.51    2.89   0
   5   6  14   57.07    1.64   0
   5   7  -3  329.32    2.86   0
   5   8  10  598.32    3.24   0
   6   8  -1  153.71    2.93   0
   7   8  -1  465.66    3.19   0
   8   8   0  127.03    2.06   0
   9   8   8   61.83    1.31   0
   0   3  10  270.70    1.42   0
   0   4   9  281.60    1.75   0
   0   5   3  196.12    1.77   0
   0   5   6  117.38    1.69   0
   1   3  -3  363.05    1.33   0
   2   4  -4   48.61    1.01   0
   3   5  14    8.40    1.63   0
   3   7  11  302.82    2.86   0
   3   8   2  500.94    3.33   0
   4   7  12  145.31    2.10   0
   4   8   0  122.93    2.59   0
   5   8  -1  338.89    3.29   0
   6   7  13    1.33    1.57   0
   7   9   4  202.95    2.74   0
   7   9   5   11.49    2.24   0
   8   8  10   98.39    1.67   0
   0   5   7   -0.88    1.45   0
   1   5  11   -0.33    1.62   0
   3   6  13  818.74    3.13   0
   4   8  10   31.62    2.50   0
   5   9   3   13.12    2.88   0
   6   8  11  386.05    2.40   0
   7   8  11   51.33    1.65   0
   7   9   3  349.53    2.71   0
   7   9   7   17.48    1.99   0
   8   8  -1   17.85    1.90   0
   0   2  -1  131.15    0.79   0
   0   4   0   11.82    1.23   0
   0   5   8  130.42    1.91   0
   1   6   0  897.19    2.79   0
   2   5  13   49.45    1.61   0
   4   6  14   62.67    1.64   0
   4   7  -3  431.26    2.59   0
   5   8  11   57.91    1.95   0
   5   9   7   41.25    2.29   0
   6   7  -4  526.66    2.82   0
   6   9   2  640.92    3.44   0
   6   9   8  516.92    3.15   0
   8   9   4  137.25    2.04   0
   8   9   5   52.37    1.60   0
   8   9   6   66.35    1.76   0
   9   8   0    3.31    1.47   0
   1   5  -2 1167.81    2.76   0
   1   6  10   13.22    2.03   0
   1   7   4  448.22    2.86   0
   1   7   6  331.40    2.60   0
   2   7  10  186.74    2.37   0
   2   8   4   85.24    2.61   0
   2   8   5  314.74    2.93   0
   2   8   6  560.78    3.66   0
   3   2  -6  796.70    0.97   0
   3   8   0  201.29    3.04   0
   4   9   3   71.96    3.15   0
   4   9   4  217.68    3.04   0
   4   9   5  268.16    3.01   0
   4   9   6  669.32    3.59   0
   5   7  -4  121.69    2.26   0
   6   9   1   76.19    2.33   0
   7   8  -2  181.85    2.20   0
   8   9   7   30.57    1.50   0
   0   4  10   -1.59    1.20   0
   0   5   1  246.13    1.82   0
   1   4  -3 2321.75    2.89   0
   2   4  14    4.99    1.13   0
   2   8   7   50.29    2.39   0
   3   7  12  405.68    2.48   0
   4   7  13  129.12    1.98   0
   4   8  11   67.12    1.98   0
   4   9   2  248.32    3.40   0
   4   9   7  216.48    2.79   0
   5   9   1 1039.32    4.09   0
   6   8  12  159.55    1.89   0
   6   9   9  107.66    1.89   0
   8   9   2   79.66    1.69   0
  -1   2   5 1105.86    1.60   0
   0   5   9  307.94    2.06   0
   0   6   3 2484.32    4.40   0
   0   6   5    9.97    1.78   0
   0   6   6  756.99    2.75   0
   1   6  -1  735.06    2.55   0
   2   3  -5  156.54    0.85   0
   2   5  -4  296.68    1.56   0
   2   6  -3  263.96    1.85   0
   2   8   2  268.59    2.83   0
   3   8  10   38.95    2.06   0
   4   6  -5  417.42    2.14   0
   4   8  -2  366.25    3.10   0
   4   9   8  109.22    2.38   0
   5   8  12  270.41    2.21   0
   5   9   9   23.11    1.92   0
   7   9   0  210.06    2.52   0
   8   8  -2  128.79    1.86   0
   8   9   8   20.56    1.24   0
  -1   2   4  348.21    1.01   0
  -1   3   6  513.64    1.57   0
   0   3  11  206.21    1.21   0
   0   4  -1   16.61    1.18   0
   0   6   7  120.85    1.84   0
   1   5  12    6.97    1.43   0
   2   7  11  166.15    2.11   0
   2   8   1 1736.77    4.44   0
   3   7  -3  528.14    2.50   0
   3   8  -1   82.66    2.32   0
   3   9   3 1249.75    4.64   0
   3   9   4  345.99    3.08   0
   3   9   6  720.16    3.60   0
   4   5  -6  885.14    2.21   0
   4   7  -4   81.79    2.11   0
   4   9   1    6.58    2.34   0
   5   9   0   50.62    2.36   0
   9   9   3   57.63    1.43   0
   9   9   4  201.79    1.61   0
   9   9   5   17.74    1.20   0
  -1   3   3  372.18    1.36   0
   0   6   8    8.10    1.98   0
   2   7  -2   65.81    1.81   0
   2   8   9   58.86    2.55   0
   4   8  12  142.81    2.09   0
   4   9   0  339.35    3.30   0
   4   9   9  116.85    2.25   0
   5   8  -3  141.31    2.19   0
   6   9  -1   77.56    2.50   0
   7   8  -3   44.76    1.87   0
   7   9  10    7.31    1.40   0
  -1   3   7  278.66    1.28   0
  -1   4   4 1252.94    2.46   0
  -1   4   5  584.43    1.88   0
   0   6   1   61.10    2.20   0
   1   5  -3 5332.48    4.80   0
   1   6  -2 2191.25    3.85   0
   2   4  -5  722.35    1.74   0
   2   8   0    0.99    2.09   0
   3   4  -6  484.22    1.44   0
   3   7  13  110.79    1.86   0
   5   9  -1 1026.60    3.80   0
   6  10   4   34.87    2.15   0
  -1   2   7 3390.82    2.57   0
  -1   4   3 2398.98    3.14   0
   0   4  11   95.94    1.19   0
   0   5  -1  239.67    1.94   0
   1   3  -4  543.12    1.37   0
   1   8   3  138.62    2.48   0
   1   8   4  194.63    2.58   0
   1   8   5  101.70    2.42   0
   2  -1  -3   95.19    0.45   0
   3   8  -2  456.75    2.78   0
   3   9   1  117.88    2.56   0
   4   8  -3   85.95    2.09   0
   5   7  -5  517.80    2.50   0
   5  10   3  261.82    2.98   0
   5  10   6  149.21    2.47   0
   6   9  11   81.90    1.58   0
   7  10   4  117.85    1.91   0
   7  10   5   65.49    1.71   0
  -1   4   7  245.43    1.40   0
   0  -1   3   79.08    0.33   0
   0  -1   6  520.49    0.84   0
   0   6   9   23.80    1.52   0
   0   7   5 2422.75    4.61   0
   0   7   6  145.99    2.49   0
   1   7  -1  518.20    2.56   0
   1   8   7  577.64    3.10   0
   2   9   3 1259.44    4.47   0
   2   9   4  229.36    2.65   0
   2   9   5   52.12    2.39   0
   2   9   6  111.34    2.41   0
   3   6  -5  986.74    2.52   0
   3   9   0  514.55    3.48   0
   4  10   4  497.67    3.44   0
   4  10   5  362.41    3.12   0
   5  10   2  122.46    2.65   0
   6   9  -2  665.92    3.21   0
   6  10   2  304.63    2.41   0
   6  10   7  117.36    1.75   0
   7  10   3  179.56    1.83   0
   7  10   6   46.22    1.39   0
  -1   1   5 1009.85    1.02   0
  -1   3   8  914.98    1.80   0
  -1   5   4 2439.86    3.65   0
  -1   5   5  184.75    1.66   0
  -1   5   6  817.43    2.57   0
   0   0   9   -0.05    0.25   0
   0   4  -2    8.77    1.10   0
   0   7   7  107.83    2.36   0
   1   2  -4  321.15    0.84   0
   1   4  -4 1244.40    2.24   0
   1   6  12  115.80    1.76   0
   1   8   8  209.01    2.41   0
   2   5  -5  446.96    1.79   0
   2   9   2  116.93    2.50   0
   5   8  -4  263.24    2.40   0
   5   9  -2  160.46    2.32   0
   5  10   8   79.38    1.97   0
   6  10   1  147.42    2.35   0
   7  10   2  195.76    1.85   0
   7  10   7   71.36    1.36   0
   8   9  -1  131.05    1.61   0
  -1   3   1 2270.69    2.54   0
  -1   4   8  520.62    1.81   0
   0  -1   5 2364.56    1.62   0
   0   5  11    0.11    1.46   0
   1   5  13   49.59    1.36   0
   1   6  -3 1031.45    2.85   0
   1   7  11  555.17    2.75   0
   2   8  11   97.54    2.19   0
   2   9   1  467.02    3.40   0
   3   5  -6 2308.20    3.09   0
   3   9  -1  115.49    2.75   0
   3   9  10   17.12    1.76   0
   4   6  -6   36.00    1.24   0
   4   9  -2  259.32    2.85   0
   4  10   2  555.77    3.26   0
   4  10   7   18.48    1.93   0
   5  10   1  105.02    2.18   0
   7  10   1   12.11    1.58   0
   7  10   8   10.27    1.26   0
   8  10   3  186.21    1.63   0
   8  10   4   38.07    1.19   0
   8  10   5   63.76    1.29   0
  -1   1   6  183.88    0.52   0
  -1   2   8  232.10    0.86   0
  -1   5   2 1185.80    2.68   0
  -1   5   7   38.55    1.35   0
   0  -1   4   19.39    0.25   0
   0   5  -2   75.94    1.66   0
   0   6  -1   60.00    1.97   0
   0   6  10   63.78    1.51   0
   0   7   8  184.20    2.18   0
   1   7  -2 1444.59    3.57   0
   1   8   0 2067.33    4.72   0
   1   8   9   51.59    1.97   0
   2   8  -2  240.97    2.25   0
   3  10   4   95.87    2.33   0
   4   8  -4  830.29    3.23   0
   4  10   1  392.91    2.87   0
   5  10   0   11.90    2.28   0
   5  10   9  178.02    1.95   0
   6  10   9    6.47    1.19   0
  -1   6   4  229.18    2.29   0
  -1   6   5  562.96    2.62   0
   2   7  13  117.82    1.79   0
   2   9   0  125.31    2.81   0
   2   9   9    6.74    1.83   0
   3   7  14   48.08    1.42   0
   3  10   2  368.84    3.21   0
   3  10   3  185.68    2.56   0
   3  10   7  355.86    2.89   0
   5   9  -3   14.55    2.00   0
   8  10   2   30.50    1.22   0
  -1   1   3  457.42    0.73   0
  -1   3   9  248.34    1.11   0
  -1   4   9  692.54    1.99   0
  -1   6   3 1076.58    2.91   0
  -1   6   6  537.63    2.35   0
   0   7   9  211.43    2.10   0
   0   8   4   75.08    2.59   0
   0   8   5    1.59    2.45   0
   1   9   3  461.58    3.35   0
   1   9   4 1060.85    3.83   0
   1   9   5  596.78    3.22   0
   1   9   6   30.54    2.63   0
   3   7  -5  341.97    2.18   0
   3   9  -2   48.19    2.47   0
   4  10   0  179.42    2.45   0
  -1   3   0  298.37    1.27   0
  -1   6   7  220.99    1.82   0
   0   3  12    0.02    0.58   0
   0   4  12  566.20    1.63   0
   0   6  11  103.88    1.68   0
   0   8   6  265.48    2.52   0
   1   8  -1  232.55    2.27   0
   2   8  -3  670.53    3.04   0
   2   8  12  156.75    1.95   0
   2   9  -1  449.89    3.17   0
   2   9  10   63.45    2.14   0
   3   6  -6  156.06    1.46   0
   3  10   1  810.40    3.49   0
   4   9  12   -0.27    1.13   0
   5  10  -1  104.35    1.92   0
   6  10  -1  149.19    1.77   0
  -1   5   9  892.69    2.43   0
   0   3  -3 4663.39    3.23   0
   0   6  -2 1440.11    3.05   0
   0   7  10   32.90    1.90   0
   0   8   7   73.38    2.12   0
   1   7  12 1074.92    3.05   0
   1   9   1  116.13    2.77   0
   1   9   8  133.97    2.50   0
   2  10   5   49.12    2.13   0
   2  10   6  740.47    3.24   0
   3  10   0  138.45    2.65   0
   3  10   9   44.24    1.91   0
   4  10  -1  380.21    2.63   0
   4  10  10  193.94    1.84   0
   5  11   4    0.54    1.67   0
   7  10  -1   10.07    1.30   0
  -1   6   8   73.81    1.52   0
  -1   7   5  462.49    2.76   0
   0   5  -3  188.03    1.47   0
   0   5  12  101.59    1.31   0
   1   8  -2  416.60    2.74   0
   1   8  11  346.34    2.37   0
   2   4  -6  597.22    1.43   0
   3   9  -3 1243.35    3.83   0
   4   8  -5   39.20    1.79   0
   5   9  -4  141.75    2.01   0
   6  11   6   32.05    1.26   0
   1   4  -5  563.37    1.57   0
   1   9   0  130.79    2.29   0
   1   9   9  859.77    3.34   0
   2   5  -6   55.59    1.08   0
   2   9  11  245.76    2.08   0
   2  10   1  217.17    2.48   0
   2  10   8  242.74    2.45   0
   3   9  12  335.28    1.92   0
   3  10  -1  811.46    3.52   0
   4  11   3   80.46    1.82   0
   4  11   4  167.41    1.93   0
   4  11   5  116.32    1.78   0
   5  10  -2  106.87    1.81   0
   5  11   2   82.87    1.65   0
   6  10  -2  303.38    2.05   0
   6  11   2   27.11    1.41   0
   6  11   7  143.92    1.46   0
  -1   1   7  408.37    0.55   0
  -1   2   0  446.12    1.04   0
  -1   4  -1 1386.25    2.33   0
  -1   4  10  281.34    1.35   0
  -1   5  -1 2180.88    3.35   0
  -1   6   0 1000.73    2.76   0
  -1   6   9  387.72    2.16   0
  -1   7   7   10.10    1.61   0
   0   6  -3 2408.44    3.78   0
   0   7  -2 5165.76    5.85   0
   0   8   0   24.01    2.02   0
   0   8   9   55.37    1.80   0
   1   3  -5 1109.28    1.56   0
   1   5  -5  182.94    1.44   0
   2   8  -4   78.11    2.08   0
   4   9  -4  206.47    1.98   0
   4  10  -2  530.52    2.73   0
   4  11   2  143.96    1.96   0
   4  11   7   48.03    1.43   0
  -1   3  -1 2270.06    2.43   0
  -1   5  10  211.91    1.47   0
   0   6  12  569.09    2.16   0
   0   7  11   79.85    1.67   0
   0   9   3   16.78    2.11   0
   0   9   5   77.28    2.18   0
   0   9   6  519.29    3.11   0
   1   8  -3  127.41    2.19   0
   1  10   3  450.28    3.14   0
   1  10   4   66.46    2.09   0
   1  10   5  167.39    2.25   0
   2   8  13  373.28    1.93   0
   2  10   9  171.95    2.08   0
   3  11   3   83.29    1.93   0
   3  11   5  110.02    1.87   0
   3  11   6   84.06    1.98   0
   5  11   8   25.47    1.12   0
   6  11   1   47.44    1.25   0
   7  10  -2  177.70    1.52   0
  -1   3  10  312.95    1.02   0
   0   2  -3  152.92    0.67   0
   0   8  -1   71.16    1.99   0
   0   9   2  104.33    2.27   0
   1   6  -5  528.98    2.06   0
   1  10   2   63.81    2.12   0
   1  10   6   99.70    2.07   0
   2  -1  -2 2648.18    1.97   0
   2   6  -6  451.97    1.82   0
   3   9  -4  348.31    2.51   0
   3  11   7  367.21    2.31   0
   4  11   8   15.64    1.17   0
   5  10  -3  263.83    2.11   0
   5  11   0  202.90    1.76   0
  -2   5   4  320.90    1.90   0
  -2   5   5  491.78    2.06   0
  -1   6  10   12.98    1.39   0
  -1   8   4  196.19    2.25   0
  -1   8   5  101.81    2.10   0
   0   4  -4 1784.63    2.40   0
   0   5  -4  211.13    1.60   0
   0   9   1  387.91    2.68   0
   1   8  12   60.55    1.49   0
   1  10   1  696.56    3.41   0
   1  10   7  126.93    2.00   0
   2   9  12  159.34    1.68   0
   3  11   1   10.75    1.72   0
   4  10  -3  978.22    3.31   0
   4  11   0   48.36    1.64   0
   6  10  -3   60.14    1.36   0
   6  11   0    1.41    1.07   0
  -2   4   3  201.43    1.34   0
  -2   4   6  605.79    1.78   0
  -2   5   3  222.23    1.60   0
  -2   5   6   59.00    1.45   0
  -1   5  -2 1154.15    2.40   0
  -1   7   9  151.67    1.71   0
  -1   8   7  580.94    2.96   0
   0   7  -3    8.05    1.52   0
   0   8  -2   38.40    2.10   0
   0   9   8  153.24    2.03   0
   1   9  -2   75.30    1.95   0
   2  10  10  220.40    1.73   0
   2  11   3   83.70    1.82   0
   2  11   6   66.28    1.91   0
   3   3  -7  783.91    0.92   0
   3  11   8  198.16    1.67   0
   5  11  -1   20.78    1.47   0
  -2   3   4 2588.55    2.63   0
  -2   4   2    5.30    1.08   0
  -2   5   2  121.56    1.44   0
  -2   6   4  181.45    1.74   0
  -2   6   5  996.70    2.64   0
   0   3  -4 3093.72    2.57   0
   0   6  -4  957.07    2.38   0
   1   9  11  314.38    2.03   0
   1  10   0   44.87    2.10   0
   2  10  -2  431.44    2.80   0
   2  11   2  111.17    1.98   0
   2  11   7  157.07    1.94   0
   3  10  -3  175.61    2.21   0
   4  11  -1   11.35    1.68   0
  -2   4   7  944.81    1.99   0
  -2   5   7   60.69    1.18   0
  -2   6   2  526.75    2.20   0
  -2   6   6  477.91    2.07   0
  -1   5  11   -0.26    0.98   0
  -1   6  -2 2332.20    3.59   0
  -1   8   8  199.97    2.02   0
   0   7  12  217.10    1.60   0
   0   8  11  474.49    2.30   0
   0  10   5  531.06    3.00   0
   2  11   1  150.00    1.97   0
  -2   4   1 1732.33    2.54   0
  -2   7   4  773.45    2.91   0
  -1   4  11  918.65    1.68   0
  -1   7  10  200.19    1.84   0
  -1   9   4 1082.08    3.72   0
  -1   9   5  611.04    3.13   0
   0   8  -3  708.73    2.84   0
   0   9  -1  397.43    2.52   0
   0  10   2  654.31    3.24   0
   0  10   3   30.69    1.95   0
   2  10  11   16.33    1.16   0
   4  10  -4  455.53    2.34   0
   5  10  -4  325.77    1.85   0
   5  11  -2   83.93    1.42   0
   5  12   4  193.43    1.45   0
  -2   4   8  528.51    1.62   0
  -2   5   8  274.77    1.54   0
  -2   7   5  267.70    2.01   0
  -2   7   6  526.49    2.59   0
  -1   5  -3 5412.43    4.55   0
  -1   6  11  397.34    1.71   0
  -1   7  -2 1518.10    3.33   0
  -1   8   9   50.40    1.81   0
  -1   9   2   79.57    2.07   0
  -1   9   3  443.28    2.70   0
  -1   9   6   35.44    1.84   0
   0   7  -4    5.52    1.35   0
   0   9  10  485.75    2.37   0
   0  10   1  428.61    2.94   0
   1   4  -6    3.49    0.73   0
   1  11   3    1.26    1.57   0
   2   5  -7   61.09    0.90   0
   2  10  -3  509.00    2.72   0
   2  11   0   40.47    1.64   0
   4  12   3    4.39    1.05   0
   4  12   4    4.20    1.02   0
   4  12   5   10.38    0.98   0
   4  12   6   21.73    1.14   0
   5  12   3   17.78    0.99   0
  -2   3   7 2178.34    2.26   0
  -2   4   0 2072.65    2.78   0
  -2   5   0    0.75    1.26   0
  -1   6  -3 1078.26    2.55   0
  -1   8  -1  268.39    2.23   0
  -1   9   1  110.69    2.46   0
  -1   9   7  224.96    2.34   0
   0   5  -5 3232.09    3.50   0
   0   6  13  140.07    1.11   0
   0   9  -2   98.81    1.91   0
   1   8  13  177.35    1.30   0
   1  10  -2   56.50    2.11   0
   1  11   2  151.48    1.94   0
   2  11  -1  147.96    2.12   0
   2  11   9    3.91    1.20   0
   3  10  -4   87.63    1.86   0
   3  11  10   75.13    1.20   0
   3  12   4  111.53    1.35   0
   3  12   5   30.85    1.26   0
   4  12   2    6.60    1.06   0
   0   4  -5    0.00    0.93   0
   0  10   8  487.67    2.35   0
   1   9  12   37.07    1.10   0
   1  11   1    6.63    1.62   0
   1  11   7   18.43    1.34   0
   2   6  -7   12.92    0.96   0
   3  12   2  217.12    1.63   0
   3  12   6   24.76    1.04   0
  -2   5  -1  607.97    1.92   0
  -2   5   9  539.06    1.72   0
  -2   7   8  417.70    2.22   0
  -2   8   3  696.12    2.80   0
  -2   8   4   84.49    1.92   0
  -2   8   5  303.40    2.22   0
  -1   7  -3  777.21    2.47   0
  -1   7  11  563.08    2.06   0
  -1   8  -2  442.07    2.31   0
  -1   8  10   70.61    1.58   0
  -1   9   0  128.62    2.09   0
  -1   9   8  130.77    1.82   0
   1  11   0  217.15    2.22   0
   1  11   8  125.29    1.59   0
   3  12   1   44.07    1.42   0
   3  12   7  133.63    1.31   0
  -2   2   4 2119.26    1.84   0
  -2   4  -1 1698.64    2.52   0
  -2   6   9  130.48    1.45   0
  -2   8   6  553.04    2.50   0
  -1   3  -3  358.11    1.21   0
  -1  10   4   68.89    2.16   0
   0   9  -3   18.23    1.67   0
   0   9  11   10.92    1.25   0
   0  10   9  114.55    1.67   0
   1  10  11    8.27    1.04   0
   2   7  -7   29.26    1.14   0
   2  11  10   91.35    1.17   0
   2  12   3   75.34    1.33   0
   2  12   5   39.02    1.14   0
   3  11  -3   85.04    1.63   0
   4  12   0    2.99    0.98   0
  -2   2   5  806.04    1.17   0
  -2   3   8 1853.18    1.96   0
  -2   4   9   77.04    0.82   0
  -2   8   7   47.05    1.61   0
  -1   6  -4  223.24    1.56   0
  -1   9  -1  107.89    1.96   0
  -1   9   9  841.91    2.76   0
  -1  10   2   62.42    1.87   0
  -1  10   3  441.34    2.51   0
  -1  10   5  171.17    1.95   0
   0   2  -4  119.13    0.60   0
   0  11   2  384.54    2.46   0
   0  11   4    2.55    1.51   0
   0  11   5    9.15    1.46   0
   1   3  -6  511.67    0.96   0
   1  11  -1    8.75    1.52   0
   2  12   2    5.19    1.23   0
   2  12   6   21.75    1.04   0
   3  10  -5  641.48    2.39   0
  -2   7   9   37.75    1.46   0
  -2   8   0    0.02    1.73   0
  -1   4  -4 1232.49    2.07   0
  -1   5  12    5.62    0.71   0
  -1   6  12  110.65    1.10   0
  -1   8  -3  123.47    1.74   0
  -1  10   7  130.04    1.94   0
   0   3  -5  259.94    0.93   0
   0  11   1   81.34    1.92   0
   2  12   1   54.11    1.30   0
   2  12   7   58.69    1.13   0
   4  12  -1   64.19    1.16   0
  -2   8   8  302.26    1.94   0
  -2   9   2  109.39    2.30   0
  -2   9   3 1279.79    3.49   0
  -2   9   4  232.18    2.13   0
  -2   9   5   52.56    1.76   0
  -1   7  -4  392.78    1.93   0
  -1   8  11  338.46    1.72   0
  -1   9  -2   74.67    1.77   0
  -1  10   0   49.02    2.13   0
   0   8  -5    3.81    1.65   0
   0  10  10  150.30    1.43   0
   0  11   7   19.50    1.24   0
   1   8  -6   75.76    1.36   0
   1  10  -4   67.55    1.78   0
   1  11  -2  148.19    1.93   0
   1  12   3   53.39    1.44   0
   2   9  -6  106.27    1.55   0
   2  12   0  198.20    1.74   0
  -3   5   3  110.83    1.30   0
  -3   5   5   97.64    1.19   0
  -3   6   4  150.36    1.48   0
  -3   6   5 1028.98    2.46   0
  -2   3  -1 2350.21    2.33   0
  -2   4  -2    7.19    0.97   0
  -2   6  10  124.47    1.20   0
  -2   8  -1 1802.23    3.74   0
  -2   9   1  462.09    2.46   0
  -1  10   8  128.59    1.75   0
   1  -1   3  440.79    0.78   0
   1  12   5  149.57    1.37   0
   1  12   6  130.94    1.37   0
   2  12   8   47.88    1.01   0
   3  11  -4   52.10    1.30   0
  -3   6   6  161.74    1.41   0
  -3   7   3  550.74    2.27   0
  -3   7   4  130.35    1.64   0
  -2   9   7  655.99    2.47   0
  -1  10  -1  695.33    2.68   0
   0  10  -3   26.99    1.52   0
   0  11   8   19.67    1.07   0
  -1  -3  12  400.71    1.21   0
   0  -3  13    6.71    0.91   0
   0  -2  12 1270.79    2.19   0
   0  -1  -3   75.96    0.31   0
   1  -6  15  349.83    1.52   0
   2   1   3   96.84    0.75   0
   4   1   3  179.80    1.06   0
   5  -6  15   24.77    1.35   0
   6  -3  13   84.86    1.74   0
   6  -1  10    6.50    1.71   0
   6   0   0   14.58    0.72   0
   8  -4  11  253.66    1.81   0
   8  -3  10  234.45    1.90   0
   9  -3   7  267.24    2.03   0
  10  -6   4    2.26    0.82   0
   1  -5  15  254.13    1.51   0
   1  -3  14  311.80    1.72   0
   1  -2  13  465.51    1.88   0
   1   0   9 2924.48    2.94   0
   2  -4  15  160.98    1.67   0
   2  -1  12  620.88    2.05   0
   2   0  10  583.30    2.00   0
   3   0  10   51.08    1.38   0
   3   1   6  102.69    1.15   0
   4  -4  15   39.29    1.49   0
   4  -1  12  163.17    1.83   0
   4   1   2  418.96    1.20   0
   4   1   5 3963.86    3.63   0
   5  -7  15   61.56    1.04   0
   5  -5  15   45.71    1.43   0
   6  -4  14   38.44    1.83   0
   7  -4  13  111.48    1.87   0
   8  -7  12   81.81    1.00   0
   8  -5  12   80.37    1.38   0
   8  -1   2   63.19    1.26   0
   8  -1   3  613.09    1.94   0
   8  -1   4  565.21    2.04   0
   8  -1   5   65.38    1.48   0
   9  -7  10  124.12    1.20   0
   9  -4   9  237.43    1.72   0
  10  -5   5  224.36    1.46   0
  -1  -4  13 1041.90    1.82   0
  -1  -2  11  801.12    1.51   0
   0  -4  14  311.64    1.42   0
   2   1   6   73.43    0.95   0
   4   1   6  488.02    1.73   0
   7   0   3  367.81    1.80   0
   7   0   4 3302.96    3.96   0
   7   0   5    0.71    1.61   0
   8  -1   6  762.91    2.52   0
   9  -3   8   19.60    1.42   0
   9  -2   3  159.15    1.56   0
   9  -2   4   61.16    1.51   0
  10  -5   6   23.82    1.15   0
  -1  -1   9 1326.74    1.60   0
   0   0   8   28.00    0.65   0
   3  -2  14  860.67    2.96   0
   3   1   7  916.92    2.10   0
   4   1   1   47.62    0.85   0
   5  -4  15  294.58    2.03   0
   5  -1  12  659.65    2.76   0
   5   1   3   88.71    1.07   0
   5   1   4  587.04    1.75   0
   5   1   5 1477.70    2.62   0
   7  -6  14   24.50    1.09   0
   7   0   2  228.55    1.47   0
   8  -4  12   84.56    1.48   0
   8  -3  11  162.46    1.79   0
   8  -1   1   13.33    1.03   0
   8  -1   7  223.02    1.93   0
   9  -4  10    5.89    1.46   0
   9  -2   5  128.29    1.50   0
   9  -2   6  178.65    1.95   0
  10  -6   7   53.47    1.06   0
   0  -1  11    8.30    0.91   0
   1  -4  15  814.82    2.31   0
   1  -1  12 1421.56    2.57   0
   1   0  10   17.21    1.17   0
   2  -2  14  596.08    2.43   0
   3  -6  16  299.82    1.65   0
   3  -5  16   62.59    1.45   0
   3  -3  15  159.18    1.75   0
   3  -1  13  638.46    2.71   0
   3   0  11  742.23    2.37   0
   4  -6  16   25.56    1.25   0
   4  -2  14 1071.06    3.18   0
   5   1   2  762.45    1.69   0
   6  -6  15   70.28    1.20   0
   6  -5  15   62.63    1.62   0
   6  -3  14   38.08    1.68   0
   6  -2  13  681.49    2.85   0
   6   0  -1   69.80    0.68   0
   7  -7  14   23.60    0.94   0
   7  -2  12    8.55    2.02   0
   7  -1  10 1057.52    3.21   0
   7   0   7 1398.40    3.29   0
   8  -2  10  167.88    1.91   0
   9  -6  11   51.76    1.15   0
  10  -5   7  504.23    1.84   0
  10  -4   6   57.08    1.32   0
  -2  -2   9  247.49    0.59   0
   1   1   5  982.39    1.49   0
   2  -6  16   47.17    1.25   0
   2   0  11   48.74    1.29   0
   4  -5  16   61.14    1.33   0
   4  -1  13  321.54    2.26   0
   5  -2  14  240.78    2.52   0
   7   0   1   77.46    0.94   0
   8  -5  13  148.31    1.44   0
   8  -1   8  139.26    1.87   0
   0   0   9    0.47    0.84   0
   2  -5  16  287.32    1.70   0
   2  -1  13  348.56    1.89   0
   2   1   8 1752.19    2.65   0
   3  -4  16  500.04    2.33   0
   5  -5  16  330.85    2.02   0
   5  -3  15  280.53    2.12   0
   5  -1  13  579.78    2.82   0
   5   1   1 1977.89    2.44   0
   6   1   5    7.39    1.61   0
   7  -1  11  243.96    2.24   0
   7   0   8  746.36    2.80   0
   8  -4  13   44.64    1.60   0
   9  -3  10   95.43    1.84   0
   9  -2   8  124.71    1.71   0
  10  -5   8  122.22    1.21   0
  10  -4   7   41.35    1.15   0
   0  -3  14    8.45    1.09   0
   0  -2  13  971.39    2.15   0
   1  -2  14   58.74    1.45   0
   3   0  12  133.16    2.05   0
   3   1   0   12.93    0.49   0
   3   1   9 1229.73    2.74   0
   4  -4  16    4.27    1.36   0
   4   0  12  366.44    2.66   0
   4   1   0 1274.59    1.65   0
   6   1   3    1.14    1.10   0
  10  -4   8   11.16    1.27   0
  10  -3   5  303.21    1.88   0
   1  -3  15 1348.70    2.91   0
   1   0  11 1979.44    3.08   0
   1   1   7  408.17    1.33   0
   2  -4  16  106.37    1.55   0
   2   1   9  535.79    2.07   0
   3  -2  15  503.84    2.63   0
   5  -4  16  603.94    2.62   0
   6  -2  14  247.56    2.22   0
   6   1   2  562.73    1.83   0
   7  -6  15    1.94    1.11   0
   7  -3  14   34.72    1.62   0
   7  -2  13  168.09    1.99   0
   7   0   0   -1.00    0.78   0
   8   0   4    8.46    1.63   0
   8   0   5 1283.89    3.31   0
   9  -6  12   23.36    0.94   0
   9  -5  12   75.49    1.20   0
   9  -2   9   82.02    1.66   0
   9  -1   5  138.56    1.90   0
  10  -5   9  339.76    1.60   0
  10  -3   6   34.26    1.21   0
  -1  -1  10  221.19    0.93   0
  -1   0   4   55.94    0.33   0
   0  -1  12  602.75    1.79   0
   1  -1  13  430.49    1.78   0
   2   0  12  582.53    2.18   0
   3  -3  16   49.74    1.75   0
   3  -1  14  375.13    2.23   0
   4  -1  14  938.07    3.21   0
   6  -5  16   22.91    1.35   0
   6  -1  13  139.27    2.15   0
   7  -1  12  207.35    2.27   0
   7   0  10    2.87    2.28   0
   8  -6  14   27.06    1.13   0
   8  -3  13   79.22    1.58   0
   8   0   3  124.24    1.64   0
   8   0   6    0.40    1.60   0
   8   0   7  283.24    2.47   0
   9  -4  12    9.95    1.34   0
   9  -1   3 1379.67    3.08   0
   9  -1   4  328.04    1.87   0
   9  -1   6  274.12    2.01   0
  10  -4   9  101.35    1.44   0
  -1   0   6 1994.43    1.56   0
   0   0  10 2890.45    3.09   0
   1  -5  16  295.73    1.57   0
   1   1   8  144.07    1.16   0
   2  -2  15  132.14    1.66   0
   2  -1  -4 2415.49    1.43   0
   2  -1  14  747.02    2.76   0
   5  -1  14   29.96    2.00   0
   5   1   0  114.16    0.82   0
   6  -6  16   23.19    1.05   0
   6   1   1 1730.98    2.61   0
   7  -4  15   24.77    1.30   0
   8  -4  14   52.74    1.50   0
   8   0   2  283.78    1.73   0
   9  -2  10  112.66    1.72   0
   9  -1   7  798.36    2.80   0
  10  -5  10   73.32    1.23   0
  10  -3   8  133.36    1.66   0
   2  -3  16  176.51    1.86   0
   2   1  10  853.73    2.37   0
   3   0  13  496.23    2.46   0
   4  -5  17   42.45    1.35   0
   4   0  13  585.72    2.76   0
   5  -3  16   17.86    1.56   0
   6  -4  16   54.72    1.43   0
   7   1   4  841.67    2.50   0
   7   1   5 1556.75    3.30   0
   7   1   6  139.96    1.90   0
   8   0   8  821.34    3.02   0
   9  -1   8  152.87    1.88   0
   1  -4  16   90.78    1.37   0
   1   0  12  778.99    2.36   0
   1   1   9 1308.90    2.37   0
   2   1   0  376.44    0.72   0
   3  -5  17  161.39    1.52   0
   3   1  11  122.03    1.79   0
   4   2   6  411.97    2.21   0
   5   0  13  148.51    2.22   0
   6  -2  15   73.61    1.88   0
   7  -3  15  170.76    1.85   0
   7  -1  13   54.11    1.90   0
   7   1   3 1033.19    2.54   0
   7   1   7  388.01    2.34   0
   8  -2  13   56.25    1.96   0
   8   0   9  777.06    3.08   0
   9  -5  13   12.15    0.99   0
   9  -3  12   54.70    1.38   0
   9  -1   9   95.06    2.08   0
  10  -4  10   20.61    1.07   0
  10  -3   9   39.21    1.29   0
  10  -2   5   77.99    1.55   0
  10  -2   6  217.63    1.91   0
   1  -2  15   28.86    1.62   0
   2   0  13 1389.36    3.21   0
   3  -4  17   13.91    1.37   0
   3  -2  16  265.52    2.26   0
   3  -1  15  582.25    2.91   0
   3   2   4  638.23    1.92   0
   3   2   5  791.01    2.04   0
   3   2   6  785.33    2.15   0
   4  -4  17  365.10    2.09   0
   4  -2  16   63.65    2.04   0
   4  -1  15  267.15    2.35   0
   4   2   7  247.10    1.94   0
   5  -5  17   35.31    1.31   0
   5   2   5 1133.58    2.95   0
   6  -3  16  206.68    1.96   0
   6   1  10    9.96    2.10   0
   7   1   2  416.95    1.89   0
   7   1   8  752.26    3.01   0
   8  -1  12   14.82    2.04   0
  -1  -1  11   35.34    0.82   0
   0  -2  14  541.73    1.84   0
   0   1   5 2472.32    2.12   0
   0   1   6  537.56    1.30   0
   1  -1  14   56.44    1.55   0
   2   1  11  432.08    2.03   0
   3   2   7  501.33    2.04   0
   4   0  14   12.03    2.36   0
   5  -2  16    1.04    2.01   0
   5  -1  15   84.56    2.00   0
   5   2   6 1549.92    3.28   0
   6   0  13  121.92    2.35   0
   6   1   0  396.77    1.38   0
   7  -5  16  107.12    1.34   0
   7   0  12  352.92    2.64   0
   8  -5  15    1.78    1.17   0
   8   0  10    6.62    1.91   0
  10  -3  10   68.11    1.49   0
  10  -2   8  190.00    1.71   0
  -2  -1   6   74.53    0.23   0
  -1   0   8 1134.48    1.56   0
   0  -3  15    0.20    1.05   0
   0  -1  13  424.01    1.73   0
   0   1   7  841.58    1.66   0
   1   1  10  224.55    1.48   0
   2   2   5  834.15    2.06   0
   2   2   6 2920.02    3.45   0
   3   0  14  363.56    2.47   0
   3   1  12  354.65    2.32   0
   3   2   3 1406.18    2.23   0
   4  -3  17   94.54    1.84   0
   5   0  14  374.14    3.08   0
   5   1  12  674.68    3.26   0
   5   2   3 1344.77    2.61   0
   6   1  11 1189.53    3.81   0
   7  -4  16   91.48    1.37   0
   9  -3  13   24.57    1.25   0
   9  -2  12  170.41    1.80   0
   9   0   5    4.33    1.79   0
   9   0   6 1086.23    3.40   0
  10  -4  11   24.31    1.06   0
  -1   0   3  159.37    0.32   0
   0   1   4   22.19    0.55   0
   1  -3  16  436.10    1.93   0
   1  -1  -3  417.85    0.65   0
   1   0  13  253.67    1.94   0
   2  -4  17  280.85    1.70   0
   2   2   4 2113.97    2.57   0
   2   2   7  975.35    2.27   0
   3  -3  17   16.69    1.53   0
   5  -3  17   78.36    1.78   0
   5   0  -3  441.69    0.69   0
   6  -1  15   90.51    2.07   0
   6   2   4 2494.66    4.02   0
   6   2   6  342.44    2.18   0
   7   1   1  182.88    1.42   0
   7   1  10 1069.34    3.66   0
   8  -2  14  147.45    1.80   0
   8  -1  13   22.60    1.96   0
   8   0  11  244.23    2.37   0
   8   1   5   64.40    1.77   0
   8   1   6  782.35    2.97   0
   8   1   7  234.75    2.62   0
   9   0   4    1.65    1.41   0
   9   0   8  325.24    2.59   0
   2   0  14  436.38    2.36   0
   2   2   8 1446.33    2.82   0
   4   1  13  322.99    3.02   0
   6  -4  17   10.34    1.19   0
   6   1  12  273.74    2.67   0
   7  -3  16    5.39    1.28   0
   8   1   4  556.40    2.39   0
   9  -4  14   99.41    1.36   0
   9   0   3  547.33    2.34   0
  10  -3  11   16.96    1.11   0
  10  -2  10   96.37    1.67   0
  10  -1   5   82.62    1.70   0
  10  -1   6  160.58    1.90   0
  -2  -1   7 2491.26    1.24   0
  -1  -2  13  435.49    1.39   0
  -1   0   9 2814.98    2.59   0
   1   1  11   35.91    1.29   0
   2   2   9  260.26    2.10   0
   3  -1  16  216.06    2.34   0
   3   1  13  621.92    2.82   0
   3   2  10 1807.81    3.85   0
   4  -2  17    8.42    1.79   0
   5   1  13  557.15    3.20   0
   6   2   3  183.62    1.60   0
   8   0  12   28.52    2.20   0
   8   1   3  635.69    2.30   0
   8   1   9  526.20    3.19   0
   9  -2  13   42.36    1.38   0
  10  -4  12   72.32    1.22   0
  10  -1   7   16.26    1.41   0
  10  -1   8    4.51    1.65   0
  -2  -2   2 5393.81    2.73   0
   0   0  12   31.80    1.20   0
   0   1   3   73.23    0.63   0
   0   1   9  741.62    1.89   0
   1  -1  15 1292.25    3.17   0
   3  -2  17   45.57    1.76   0
   5  -2  17  207.72    2.22   0
   5   0  15   89.43    2.20   0
   7  -1  15    1.85    1.68   0
   7   2   5  488.25    2.74   0
   7   2   6  769.41    3.22   0
   9  -3  14   35.11    1.18   0
   9   0  10   26.15    2.09   0
  -1  -1  12 1411.91    2.23   0
   2   1  13  356.49    2.49   0
   3   2  11   46.53    1.91   0
   4  -4  18    9.78    1.37   0
   4   2   1 1172.64    2.03   0
   5   2   1 1818.56    2.77   0
   5   2  11   63.43    2.34   0
   6   1  -1 1730.90    2.29   0
   6   2   2  115.32    1.38   0
   6   2  10  239.67    2.68   0
   7   0  14   13.26    1.87   0
   7   1   0    0.99    1.03   0
   7   1  12  210.39    2.56   0
   7   2   4  532.89    2.58   0
   7   2   8  118.64    2.32   0
   8   1   2   63.66    1.53   0
  10  -2  11  237.04    1.73   0
  10  -1   9  171.24    1.77   0
   0  -1  14 1838.10    3.16   0
   1   0  14 1082.22    3.04   0
   1   1  12 1436.99    3.25   0
   1   2   5 1049.80    1.93   0
   1   2   7 3347.23    3.53   0
   2  -1  16  292.14    2.07   0
   2   0  15  949.64    3.32   0
   3  -1  -4  607.03    0.74   0
   3   2   1 1157.36    1.92   0
   4   1  14  936.59    3.58   0
   5   1  14   26.78    2.30   0
   7   2   9  361.64    2.81   0
   8   0  13   -1.54    1.73   0
   9   0  11  128.43    2.25   0
  10  -1  10   29.11    1.62   0
  -2  -1   8 1669.83    1.23   0
   0   1  10  488.47    1.66   0
   1   2   8  249.49    1.57   0
   2  -2  17  596.36    2.47   0
   3   1  14  391.82    2.66   0
   4  -3  18  243.31    1.83   0
   4   2  12  228.58    2.67   0
   5   2  12  226.33    2.77   0
   7  -3  17   60.89    1.33   0
   7   2   3  486.74    2.16   0
   7   2  10  542.41    3.51   0
   8   1  11   44.38    2.04   0
   9  -2  14    4.29    1.15   0
   9   1   5  134.47    2.14   0
   9   1   7  834.50    3.37   0
  10  -2  12  136.51    1.60   0
   0   0  13    0.90    1.43   0
   1   2   4  329.11    1.26   0
   1   2   9 1989.23    3.21   0
   2   2  11  333.05    2.14   0
   3  -3  18   38.19    1.54   0
   3   2  12  215.24    2.33   0
   4  -1  17   95.05    1.83   0
   4   3   5 1600.45    3.48   0
   4   3   6  116.63    1.95   0
   5  -1  17  107.91    2.15   0
   5   0  16   37.52    1.93   0
   5   3   6  301.88    2.71   0
   6   1  14  325.25    2.78   0
   6   2   1  133.31    1.48   0
   7  -1  16    1.86    1.54   0
   7   0  15    1.06    2.13   0
   8  -1  15   29.78    1.72   0
   9  -3  15  201.64    1.62   0
   9   1   4  320.58    2.30   0
  10  -1  11  116.34    1.74   0
  10   0   6   74.37    1.85   0
  10   0   7  187.34    2.11   0
   2   1  14  747.93    3.19   0
   3  -1  17   -1.68    1.81   0
   3   0  16  376.52    2.51   0
   3   3   6  306.97    2.02   0
   3   3   7  940.84    2.86   0
   4   1  15  274.85    3.02   0
   4   2  13   -1.52    2.75   0
   5   3   5 1172.90    3.17   0
   7   2  11  421.48    3.06   0
   8   1  12    8.01    1.89   0
   8   2   5  607.62    3.05   0
   8   2   6  679.41    3.01   0
   8   2   8  735.04    3.59   0
   9   0  12  443.67    2.45   0
   9   1   9   88.66    1.96   0
  10   0   8    5.91    1.45   0
   0   1  11   10.24    1.04   0
   1   1  13  440.54    2.18   0
   1   2  10  214.24    1.67   0
   3   1  15  583.23    3.29   0
   3   2  13  101.34    2.69   0
   3   3   5  220.85    1.80   0
   4   2   0  330.50    1.33   0
   4   3   4  514.47    2.16   0
   5  -2  18  111.53    1.78   0
   5   1  15   93.38    2.32   0
   5   2  13  537.06    3.31   0
   5   3   4    0.14    1.61   0
   6  -3  18   31.49    1.29   0
   6  -1  17  109.40    1.80   0
   6   3   5  151.32    2.35   0
   6   3   6  247.86    2.37   0
   6   3   7  140.22    2.27   0
   6   3   8  320.56    3.14   0
   7   1  14   85.57    2.54   0
   8   2   4  280.73    2.44   0
   9   1  10  401.11    2.56   0
  10   0   9   46.59    1.57   0
  -1   0  11 1951.79    2.66   0
   1   0  15   14.16    1.69   0
   2   0  16 1420.57    3.81   0
   3  -2  18   12.87    1.45   0
   3   3   4 1052.79    2.50   0
   5   3  10  306.89    2.93   0
   6   1  15   94.16    2.25   0
   6   2  13  682.40    3.55   0
   7   2  12    6.30    2.20   0
   8   2  10  172.72    2.79   0
   9   0  13   -0.77    1.71   0
  10  -2  13   43.14    1.18   0
  10  -1  12   30.90    1.44   0
  -2  -2   3  883.38    1.11   0
  -1  -1  13  442.16    1.53   0
   1   2  11  826.54    2.80   0
   2   3   6 2343.03    3.69   0
   2   3   7 2232.14    3.63   0
   2   3   8 1988.75    3.84   0
   4   2  14 1074.66    4.27   0
   4   3   3 2529.26    3.62   0
   4   3  11  248.52    3.22   0
   5   3   3  250.60    1.83   0
   5   3  11  798.59    4.16   0
   6  -2  18   75.54    1.61   0
   6   3   4   99.21    1.82   0
   7   0  16   34.06    1.94   0
   8   0  15   44.49    1.84   0
   8   2   3  195.50    2.10   0
   9   1  11   36.04    1.81   0
  -2  -1   9  484.31    0.79   0
  -1  -2  14   62.31    0.88   0
   0  -1  15    1.66    1.13   0
   0   1  12  617.05    2.23   0
   1  -2  17   81.56    1.54   0
   2   2  13  371.31    2.79   0
   2   3   5  160.34    1.58   0
   2   3   9  455.39    2.70   0
   3   2   0    5.47    0.72   0
   4  -1  18   32.20    1.72   0
   4   1  16   15.74    2.37   0
   5   0  17   -2.71    1.75   0
   5   1  16  279.32    2.93   0
   6   2   0  185.58    1.31   0
   7   2   1 1364.78    2.89   0
   7   2  13  176.38    2.89   0
   7   3   5 1094.47    3.72   0
   7   3   6  140.02    2.30   0
   7   3   7 1100.68    3.80   0
   7   3   8  388.41    2.96   0
   8   2  11  308.46    2.71   0
  10   0  11  109.49    1.79   0
   0   2   7  776.44    1.99   0
   0   2   8  504.37    1.85   0
   1   1  14   56.71    1.63   0
   3   0  17   76.70    2.11   0
   3   2  14  830.51    3.47   0
   3   3  11  230.00    2.47   0
   4   3  12  113.59    3.13   0
   5   3   2 1422.24    3.09   0
   6   0  17   -0.41    1.88   0
   6   2  14  237.05    2.74   0
   7   1  15    1.74    1.85   0
   7   3   9  200.43    2.72   0
   8   1  14   30.10    1.72   0
   9  -1  15    3.05    1.13   0
   9   1  12   78.34    1.79   0
   9   2   7   61.52    2.30   0
  11  -1   8   91.35    1.43   0
  -1   1   6  182.72    0.90   0
  -1   1   7  401.10    1.18   0
  -1   1   8  148.36    1.02   0
   0  -2  16   43.59    1.21   0
   0   2   6 1959.35    2.49   0
   1   2  12 1005.55    2.93   0
   2   3   4 2601.74    3.32   0
   2   3  10  169.77    2.06   0
   3  -1  18  138.53    1.87   0
   3   1  16  221.73    2.38   0
   6   1  16  248.45    2.46   0
   7   3   4  638.23    2.73   0
   8   2  12   11.53    1.91   0
   9   2   5  130.71    2.23   0
   9   2   6  172.81    2.11   0
   9   2   8  122.29    2.08   0
  10   0  12    0.99    1.40   0
  10   1   6  158.53    2.04   0
  -1   0  12  731.34    1.81   0
  -1   1   9 1384.08    2.19   0
   0  -1  -1 2657.34    1.54   0
   0   2   5   17.09    0.90   0
   2   2  14  581.98    3.21   0
   2   3  11  168.90    2.54   0
   3   3  12  190.01    2.50   0
   4   2  15  266.95    2.74   0
   5   2  15   80.76    2.39   0
   6   3   2  279.47    2.10   0
   7   2  14  127.17    2.30   0
   7   3  11   60.04    2.46   0
   8   0  16    2.71    1.50   0
  10   1   9  171.16    1.83   0
   0   1  13  434.55    2.11   0
   1   0  16 1937.48    3.98   0
   1   3   7  286.23    2.04   0
   1   3   8  929.44    2.78   0
   2   0  17   75.97    1.94   0
   3   2  15  493.75    3.33   0
   5   3  13  378.18    3.24   0
   5   4   7  273.55    3.19   0
   5   4   8  377.92    3.49   0
   7   0  17   29.44    1.49   0
   7   3   3   37.61    1.65   0
   8  -1  17   86.20    1.58   0
   8   1  15   28.72    1.78   0
   8   2  13   55.90    2.01   0
   8   3   6 1508.19    4.21   0
   8   3   8  283.18    2.71   0
   8   3   9  146.64    2.91   0
  10   1  10   29.97    1.46   0
  -1   1   5  974.47    1.37   0
  -1   1  10  224.28    1.41   0
   1   1  15 1332.11    3.59   0
   1   2  13  452.23    2.35   0
   1   3   6  515.24    1.91   0
   1   3   9  254.39    1.92   0
   2   1  16  294.74    2.31   0
   2   3   3  362.86    1.61   0
   2   3  12  196.81    2.69   0
   3   3  13  307.43    2.86   0
   4   0  18    1.27    1.74   0
   4   4   6  798.08    3.19   0
   5   0  18   74.51    1.88   0
   5   1  17  100.00    1.95   0
   5   4   6   71.37    2.21   0
   5   4   9  657.77    3.60   0
   6   3  13   78.94    2.55   0
   6   4   7  497.91    3.57   0
   7   2   0   80.41    1.16   0
   7   3  12  149.83    2.56   0
   8   3   5  610.91    2.98   0
   9   0  15   20.01    1.21   0
   9   2  11   99.33    1.97   0
  10   0  13   54.06    1.43   0
  -2  -2   4 2015.00    1.67   0
   0   0  15    0.90    1.44   0
   0   2  11  139.22    1.75   0
   1   3   5 1132.93    2.35   0
   1   3  10  335.37    2.39   0
   2  -1  18    5.36    1.51   0
   3   1  17    2.77    2.07   0
   4   2  16   75.19    2.58   0
   4   3   1 1774.73    2.84   0
   4   3  14  213.54    3.23   0
   4   4   5 1314.71    3.50   0
   4   4  10  340.51    3.11   0
   5   2  16    4.57    2.44   0
   5   4   5   73.08    2.05   0
   5   4  10  373.52    3.32   0
   6   0  18   28.46    1.65   0
   6   4   6  147.07    2.44   0
   6   4   8  212.71    2.91   0
   6   4   9  664.01    3.66   0
   8   3   4  119.27    2.34   0
   9   1  14    3.54    1.53   0
  11   0   7    0.77    1.23   0
  11   0   8    1.79    1.29   0
  -1  -1  14   54.46    0.96   0
   2  -1  -3   94.94    0.40   0
   2   2  15  131.18    2.53   0
   3   0  18  146.87    1.97   0
   4   4   4   89.04    2.29   0
   4   4  11   25.04    3.13   0
   5   4   4  491.51    2.59   0
   5   4  11  552.41    3.58   0
   6   2  16  222.19    2.71   0
   6   3   1  602.49    2.31   0
   6   4   5  249.53    2.48   0
   6   4  10   12.85    2.45   0
   7   3   2  192.46    1.78   0
   7   3  13   13.41    2.21   0
   8   2  14  140.75    2.00   0
   9   2  12  166.53    2.02   0
  -1   1  11   39.42    1.22   0
   0  -1  16  242.93    1.52   0
   0   1  14 1852.82    3.62   0
   1   2  14   63.43    2.12   0
   1   3   4  556.96    1.96   0
   2   3  13  338.75    2.66   0
   3   3   1  317.77    1.69   0
   6   4   4  299.39    2.73   0
   7   4   6   42.84    2.76   0
   7   4   7  595.83    3.34   0
   7   4   8  336.31    2.97   0
   8   0  17    5.93    1.37   0
   8   1  16  166.15    1.91   0
   8   3   3  145.44    2.18   0
   8   3  12   65.34    2.48   0
  10   2   7   26.49    1.81   0
  10   2   8  198.66    2.18   0
   0   2  12 1273.42    3.13   0
   2   3   2  705.09    1.86   0
   2   4   7 1061.81    3.13   0
   2   4   8  600.21    2.78   0
   3   2  -1 1128.70    1.64   0
   3   4   4  477.00    2.56   0
   3   4  11  678.20    3.40   0
   4   3  15  102.47    2.93   0
   4   4  12   18.25    2.63   0
   5   3  15  267.46    2.81   0
   5   4   3  314.82    2.52   0
   7   0  18  228.93    1.95   0
   7   4   5  154.95    2.81   0
   7   4  10  211.45    2.83   0
   9   2  13   41.66    1.56   0
   9   3   6  296.97    2.69   0
   9   3   7  262.60    2.43   0
   9   3   8   25.64    1.96   0
   9   3   9  530.84    3.20   0
  10   2   6  222.20    2.19   0
  10   2   9   71.11    1.88   0
   1   0  17   23.92    1.60   0
   1   3  12  402.46    2.42   0
   2   1  17   73.40    2.03   0
   2   4  10  103.25    2.61   0
   3   4  12   46.14    3.02   0
   4   1  18   30.36    1.88   0
   4   4   3 1180.42    3.06   0
   5   2  17  209.52    2.55   0
   6   3  15  172.22    2.54   0
   6   4   3  692.93    3.05   0
   7   2  16    7.35    1.59   0
   7   4  11   16.65    2.35   0
   8   2  15   26.06    1.49   0
   8   3  13   79.81    2.33   0
   9   1  15    7.50    1.21   0
   9   3   5  450.98    2.78   0
   9   3  10   86.49    2.03   0
  10   1  13   53.40    1.46   0
  10   2  10   86.77    1.82   0
   0   2   3  156.80    0.96   0
   2   3  14  560.45    3.07   0
   3   3  15  160.40    2.51   0
   4   2  17   14.47    1.85   0
   4   4  13  143.76    2.79   0
   5   0  19   44.28    1.58   0
   5   4  13  139.68    2.85   0
   6   1  18   36.57    1.68   0
   7   3   1  122.28    1.66   0
   8   4   7    5.88    2.60   0
   8   4   8  162.69    2.94   0
   9   3  11   -0.48    2.00   0
  -1   1  12 1431.94    2.65   0
   0   2  13 1018.99    3.01   0
   0   3   7  109.37    1.68   0
   0   3   9  309.82    2.08   0
   1   3   3  374.09    1.54   0
   1   3  13   78.46    2.36   0
   2   4  11  165.52    2.41   0
   3   1  18  134.01    2.06   0
   3   4   3  297.56    1.95   0
   3   4  13  416.32    3.59   0
   5   3  16   18.41    2.51   0
   5   4   2  661.70    2.76   0
   6   3   0  858.30    2.35   0
   7   4  12  177.58    2.62   0
   8   3   2  540.13    2.50   0
   8   4   6   96.12    2.66   0
   8   4   9  373.97    2.93   0
   9   2  14    7.17    1.29   0
   0   0  16  108.97    1.56   0
   0   3   6 1870.32    3.01   0
   0   3  10  266.81    2.10   0
   2   4   4   51.19    1.63   0
   2   4  12  925.87    3.95   0
   4   4   2  338.96    2.03   0
   4   4  14    3.02    2.93   0
   4   5   9  643.00    4.17   0
   5   5   7  217.38    2.87   0
   5   5   8  312.39    3.13   0
   7   4   3  395.56    2.75   0
   8   3  14    8.69    1.60   0
   8   4   5   52.59    2.47   0
   9   3  12   57.37    1.73   0
  10   2  12  131.38    1.72   0
  -1   2   8  235.21    1.42   0
  -1   2   9 2084.64    3.03   0
   1   4   7  257.55    2.33   0
   1   4   9  739.97    3.09   0
   2   3   1 2327.53    2.77   0
   3   3  16   49.14    2.46   0
   4   5   6 1077.60    3.88   0
   4   5  10 1265.33    4.64   0
   5   5   6  486.16    3.13   0
   6   4   2  439.96    2.31   0
   6   4  14   35.06    2.32   0
   6   5   7  152.09    2.87   0
   6   5   8  233.47    3.08   0
   6   5   9  141.46    2.89   0
   7   1  18    4.63    1.28   0
   7   4  13  105.26    2.36   0
  -2   0   8 3595.20    2.13   0
  -1   2  10  223.38    1.52   0
   0   3   5  258.65    1.67   0
   0   3  11  209.32    2.11   0
   1   3  14  323.13    2.79   0
   1   4  10  283.90    2.27   0
   2   4  13   71.43    2.84   0
   3   3   0 2019.26    2.66   0
   3   4   2  612.66    2.46   0
   3   5   9  110.87    2.71   0
   4   5   5  223.73    3.04   0
   4   5  11   18.81    2.71   0
   5   2  18  110.27    2.01   0
   5   5   5  379.14    2.88   0
   5   5  11   85.11    2.82   0
   6   5   6 1081.35    4.07   0
   8   4   4   17.35    2.25   0
   8   4  12   91.36    2.15   0
   9   2  15   26.66    1.37   0
  -2   0   9 2009.27    1.78   0
  -1   1  13  443.66    1.82   0
  -1   2   6 3728.44    3.23   0
   1   4  11  986.36    3.58   0
   2   1  18    7.50    1.55   0
   2   2  17  616.53    2.99   0
   2   4   3  191.28    1.72   0
   3   5  10  164.43    2.79   0
   4   2  18   11.67    1.56   0
   5   3  17   72.74    2.22   0
   5   4   1  121.33    1.92   0
   5   4  15  275.28    2.86   0
   5   5  12   97.62    2.87   0
   6   2  18   78.74    1.77   0
   6   5   5  428.55    2.98   0
   6   5  11  565.21    3.68   0
   7   3   0  394.99    1.93   0
   7   3  16    5.86    1.56   0
   7   4   2  290.04    2.34   0
   7   5   7  459.58    3.28   0
   7   5   9  114.53    2.65   0
   8   3  15   15.85    1.44   0
  10   2  13   40.83    1.40   0
  10   3   7   37.53    1.73   0
  10   3   9   42.11    1.70   0
  -1   2  11  838.81    2.33   0
   1   4   5  582.66    2.23   0
   3   5  11  289.84    3.13   0
   4   3  17   93.69    2.04   0
   4   4   1 1914.45    3.50   0
   4   5   4 1034.59    3.46   0
   4   5  12   89.30    2.87   0
   5   5   4 1656.27    4.21   0
   6   3  17   31.07    1.91   0
   6   4  15   51.28    2.15   0
   6   5  12  864.60    4.07   0
   9   4   6   50.65    2.25   0
   9   4   7  199.04    2.28   0
   9   4   9  238.87    2.36   0
  10   3  10   67.49    1.51   0
   1   4  12  191.98    2.37   0
   2   5   9  586.08    3.15   0
   3   2  18   12.46    1.73   0
   3   4  15  199.37    2.62   0
   3   5  12  142.67    2.83   0
   5   5  13  381.84    3.31   0
   6   4   1  412.10    2.10   0
   7   5   5  639.02    3.32   0
   7   5  11  437.44    3.16   0
   9   3  14   33.60    1.32   0
   9   4  11   88.27    2.09   0
  -2  -1   6   80.14    0.28   0
  -2   0  10  554.31    1.06   0
  -1   2   5 1083.61    1.78   0
   0   1  16  245.10    1.95   0
   1   3  15 1333.23    3.97   0
   1   4   4 1229.23    2.72   0
   2   5  10  285.38    2.77   0
   3   1  19  156.00    1.81   0
   3   5   4  508.96    2.69   0
   4   4  16   -0.20    2.49   0
   4   5   3  661.32    3.19   0
   5   4  16  579.27    3.15   0
   5   5   3  262.36    2.41   0
   7   5  12  140.85    2.45   0
   8   4  14   50.52    1.89   0
   8   5   8  353.62    3.20   0
   9   4   5  285.12    2.52   0
  -1   2  12  992.11    2.55   0
   0   2  15 2938.16    4.70   0
   0   3  13    3.32    1.48   0
   1   2   0  438.33    1.16   0
   1   4  13 1110.31    3.99   0
   2   4   2    8.04    1.36   0
   2   5  11   66.20    2.54   0
   3   4   1 3603.47    4.16   0
   3   5  13  584.52    3.55   0
   5   1  -3   91.97    0.37   0
   5   5  14    6.76    2.27   0
   6   5   3    0.45    1.90   0
   7   5   4   11.91    2.13   0
   8   3  16  111.63    1.49   0
   8   5   6  912.71    3.92   0
   8   5   7  178.77    2.48   0
   8   5  10   90.83    2.29   0
   9   4  12    8.84    1.44   0
  -1   1  14   56.14    1.27   0
   0   4   8  401.48    2.13   0
   0   4   9  269.46    2.34   0
   2   3   0 1536.52    2.32   0
   2   4  15  160.39    2.74   0
   2   5  12  363.87    3.06   0
   3   4  16  489.46    3.35   0
   4   5  14  538.67    3.48   0
   5   6   7  856.26    4.54   0
   6   5  14    2.49    2.09   0
   7   5  13   49.72    2.07   0
   8   5  11  129.90    2.21   0
   0   3   3 4735.56    3.90   0
   0   4   7 1636.00    3.27   0
   0   4  10   -1.93    1.61   0
   1   2  17   78.13    1.87   0
   1   4   3 2378.92    3.51   0
   2   3  17  396.20    2.67   0
   3   5   3  124.27    2.01   0
   3   5  14    7.30    2.88   0
   4   2  19    5.54    1.57   0
   4   3  18  237.12    2.05   0
   4   6   7  521.63    3.58   0
   4   6   8  695.51    3.98   0
   4   6   9   42.92    2.89   0
   5   4   0  291.99    1.95   0
   5   5   2  432.03    2.79   0
   5   6   6  214.02    3.55   0
   5   6  11  256.91    3.68   0
   6   3  18   28.47    1.64   0
   6   6   7   75.37    3.29   0
   6   6  10  117.65    3.23   0
   7   4  16   90.68    1.82   0
   7   5   3  171.75    2.65   0
   8   5   5  291.95    2.56   0
   8   5  12   82.72    2.20   0
   9   4  13   11.73    1.52   0
  -1   2   4  337.72    1.25   0
  -1   3   8  889.22    2.41   0
  -1   3   9  251.44    1.81   0
   0   3  14    9.25    1.87   0
   0   4   6   14.41    1.50   0
   0   4  11   95.46    1.84   0
   1   3   1 2176.79    2.58   0
   1   3  16  438.20    2.69   0
   1   4  14  323.40    2.59   0
   1   5   7   39.51    1.98   0
   1   5   8  313.95    2.50   0
   1   5   9  877.17    3.29   0
   3   3  -1  317.68    1.42   0
   4   4   0  588.14    2.05   0
   4   4  17  369.22    2.76   0
   4   5   2  467.49    2.44   0
   4   5  15  154.92    2.93   0
   4   6   6   39.85    2.63   0
   4   6  11  768.95    4.12   0
   5   5  15   45.41    2.20   0
   6   5   2   31.80    2.28   0
   6   6   6 1292.86    4.54   0
   7   5  14   30.32    1.81   0
  10   4   8   14.41    1.56   0
  -2   0   6  154.24    0.42   0
  -1   3   7  278.21    1.52   0
  -1   3  10  319.85    1.75   0
   1   5   6  838.55    2.94   0
   1   5  11   -0.21    2.61   0
   3   3  18   39.57    1.72   0
   4   6  12   62.93    2.75   0
   5   6   5  109.66    2.63   0
   5   6  12  163.63    2.86   0
   6   4  17   11.78    1.46   0
   6   5  15   57.99    1.97   0
   6   6   5   16.46    2.97   0
   7   6   7  376.59    3.52   0
   7   6   8  387.93    3.20   0
   7   6   9  271.61    2.96   0
   7   6  10  462.12    3.55   0
   9   5   8   36.82    2.06   0
   9   5   9   47.08    2.04   0
  -2   1   8 1736.42    1.98   0
  -2   1   9  509.71    1.29   0
  -1   3   6  503.28    1.92   0
  -1   3  11  251.08    1.90   0
   0   4   5   -2.35    1.42   0
   0   4  12  587.08    2.76   0
   2   4   1 1674.48    2.83   0
   2   4  16   99.71    2.08   0
   2   5   3  228.75    2.38   0
   2   5  14   60.48    2.78   0
   3   4  17   12.54    2.02   0
   3   5  15  131.09    2.44   0
   5   6   4  185.60    3.07   0
   5   6  13  108.90    3.08   0
   9   4  14   93.26    1.45   0
   9   5   7    5.94    1.62   0
  10   4  11   24.27    1.40   0
   0   2  16   41.30    1.47   0
   1   4  15  794.27    3.42   0
   3   4   0  247.89    1.59   0
   3   6  12  302.12    3.24   0
   4   6   4  122.57    2.47   0
   5   5   1  411.98    2.59   0
   5   5  16  299.00    2.51   0
   6   6   4  167.15    3.07   0
   7   5  15   97.22    1.73   0
   9   5   6  176.23    2.02   0
  -2   1   7 2696.51    2.26   0
  -2   1  10  866.52    1.59   0
  -1   3  12  406.52    2.16   0
   0  -1   0    0.83    0.17   0
   0   2   1  125.44    0.85   0
   0   3  15    3.35    1.72   0
   0   4   4 1817.14    3.17   0
   0   4  13   18.33    2.15   0
   2   6  10  131.21    2.78   0
   2   6  11  314.88    3.52   0
   4   5   1  175.22    1.88   0
   6   5  16   20.33    1.59   0
   7   6  12    1.04    1.89   0
   8   5   3 1598.02    4.16   0
   8   5  14   13.04    1.34   0
   8   6   9  217.26    2.76   0
   9   5   5  178.20    2.20   0
   9   5  12   69.97    1.66   0
  -1   3   5 1134.31    2.21   0
   2   3  18   30.81    1.61   0
   2   5  15  309.43    2.96   0
   3   5  16   62.80    2.43   0
   4   4  18   11.84    1.62   0
   4   6   3   45.67    2.64   0
   5   3  -2 1345.86    2.18   0
   5   4  18   35.27    1.42   0
   5   6   3  263.78    2.58   0
   8   6  10   27.76    1.90   0
   0   5   8  131.60    1.99   0
   0   5   9  297.93    2.35   0
   2   5   2  122.96    1.75   0
   3   5   1  158.52    2.15   0
   5   4  -1  118.50    1.45   0
   6   6   3  399.67    2.81   0
   7   6   4  133.97    2.38   0
   8   6   6  124.44    2.23   0
  -1   3  13   72.98    1.62   0
  -1   4   9  708.61    2.66   0
   0   5   7    0.91    1.78   0
   1   4  16   90.87    2.15   0
   1   5  14  138.04    2.64   0
   1   6   9  413.15    3.33   0
   2   3  -1 2484.03    2.67   0
   2   6  13  155.58    3.12   0
   4   4  -1 1833.80    2.95   0
   4   5  17   45.50    1.91   0
   4   7   7  106.49    3.00   0
   4   7   8  910.81    4.29   0
   4   7  10  769.74    4.23   0
   5   5  17   35.51    1.52   0
   5   6  15   23.53    2.21   0
   5   7   7  882.70    4.22   0
   5   7  11  309.67    3.54   0
   6   4  -1  416.77    1.90   0
   6   7   7  390.63    3.73   0
   6   7   8 1156.15    4.45   0
   6   7  10  433.04    3.61   0
   7   5   1   73.27    1.89   0
   8   5  15    3.43    1.19   0
   9   5  13    7.50    1.20   0
  -2   1   6   80.15    0.70   0
  -1   4   7  245.01    2.00   0
  -1   4   8  524.71    2.16   0
   0   5   6  110.09    1.89   0
   1   3   0  289.49    1.28   0
   2   4   0 1982.09    2.92   0
   3   7   8  218.55    3.18   0
   3   7   9  909.08    4.23   0
   3   7  10  581.67    4.22   0
   4   6   2   93.42    2.49   0
   4   7   6    5.29    2.73   0
   4   7  11  220.50    3.06   0
   5   6   2  471.56    2.76   0
   6   6  15   62.71    1.71   0
   6   7  11   42.18    2.34   0
   7   6  14   23.44    1.49   0
  -2   2   8 1511.02    2.29   0
  -2   2   9  257.88    1.24   0
  -1  -2   3 4073.18    2.76   0
  -1   4  11  952.65    3.04   0
   1   4   1 1365.29    2.52   0
   1   6  11  427.24    3.06   0
   2   5  16  277.19    2.38   0
   3   5  17  159.01    2.14   0
   3   6  15  127.05    2.68   0
   4   5   0  138.95    1.70   0
   4   7   5 1943.17    5.59   0
   4   7  12  147.31    2.84   0
   7   7   8  575.68    3.28   0
   7   7   9  431.77    3.04   0
   7   7  10   72.52    2.48   0
   8   6  13   37.41    1.40   0
  -2   2  10  377.62    1.40   0
  -1   4   6    4.80    1.33   0
   0   4  15   78.06    1.96   0
   0   5   5 3245.94    4.51   0
   1   5  15  240.64    2.70   0
   2  -1  -2 2893.10    1.93   0
   2   5   1  591.55    2.53   0
   2   6  14  731.42    3.49   0
   3   4  -1 3618.47    3.81   0
   5   7  13  501.70    3.17   0
   6   7   5  220.45    2.99   0
   7   7   7  379.54    2.98   0
   7   7  11   43.77    2.23   0
   8   6   4   12.12    1.78   0
   9   6   7   24.81    1.74   0
   9   6   8  108.08    1.67   0
   9   6   9  149.81    1.74   0
  -2   1  12  607.97    1.34   0
  -2   2   7  957.63    1.79   0
  -1   2  15   25.30    1.15   0
  -1   4  12  193.06    2.10   0
   0   5  13 1450.72    4.22   0
   2   7   7   28.84    3.23   0
   2   7   8  430.04    3.29   0
   3   7   5  392.61    3.23   0
   4   7   4   87.88    2.63   0
   5   7   4  131.97    2.73   0
   6   6  16   21.01    1.62   0
   7   6  15    0.29    1.25   0
   7   7   6  124.34    2.40   0
   7   7  12   38.76    1.99   0
   9   6  11   48.16    1.48   0
  -2  -1   7 2571.50    1.46   0
  -2   2  11  326.96    1.41   0
  -1   4   5  577.16    2.08   0
   0   5   4  213.45    1.91   0
   1   5   2 1180.45    2.85   0
   1   6  13 1626.84    4.61   0
   2   6  15  487.57    3.18   0
   2   7  11  181.69    2.96   0
   3   7  13  115.45    2.62   0
   4   5  18  356.62    2.18   0
   4   6   1  445.27    2.84   0
   4   7  14  166.33    2.74   0
   6   7   4  547.33    3.29   0
   7   6   2  311.98    2.37   0
  -1   4  13 1072.83    3.32   0
   0   6   8    8.66    2.45   0
   0   6   9   26.07    2.63   0
   3   6  16  296.52    2.33   0
   3   7   4  132.18    2.65   0
   5   2  -3 1327.57    1.34   0
   5   7   3  344.44    3.38   0
   7   7  13   26.80    1.64   0
   8   7   7  108.86    2.21   0
   8   7   9    0.31    1.54   0
   8   7  10   13.00    1.73   0
  -2   3   9  417.12    1.87   0
  -1   5   8  313.21    2.44   0
  -1   5   9  903.48    3.15   0
   0   6   7  122.46    2.15   0
   0   6  10   68.94    2.26   0
   1   6  14   22.37    2.39   0
   2   6   2  523.12    2.64   0
   3   6   1  472.52    2.80   0
   3   7  14   48.16    2.52   0
   4   2  -3 1314.51    1.36   0
   4   7   3  467.51    3.11   0
   4   8   8 1022.49    4.80   0
   4   8   9  304.39    3.66   0
   5   5  -1  393.92    2.12   0
   6   7   3   29.55    2.65   0
   7   7   4  284.85    2.89   0
   8   7   6  402.50    2.75   0
   8   7  11   55.71    1.49   0
  -2   1   5  735.38    1.09   0
  -2   2  12   69.25    1.01   0
  -2   3   8 1838.25    2.89   0
  -2   3  10  154.78    1.40   0
  -1   4   4 1231.11    2.57   0
  -1   5   7   38.90    2.00   0
  -1   5  10  213.09    2.05   0
   0   4  16   34.97    1.73   0
   0   6   6  760.50    3.04   0
   1   4   0 2373.58    3.05   0
   1   7   7   14.80    2.87   0
   1   7   9  169.75    2.77   0
   1   7  10  211.32    2.83   0
   2   5   0   -1.04    1.74   0
   2   7  13  127.18    2.55   0
   3   5  18   21.53    1.51   0
   4   4  -2  338.19    1.55   0
   4   5  -1  171.11    1.84   0
   4   6  17   69.26    1.68   0
   4   7  15   29.41    2.02   0
   4   8   7  683.57    3.96   0
   4   8  10   31.80    2.51   0
   5   4  -2  636.52    1.83   0
   5   6  17   62.13    1.49   0
   5   7  15   58.46    1.66   0
   8   7  12   77.61    1.61   0
  -2   3   7 2168.56    3.00   0
  -1   5   6  813.83    2.88   0
  -1   5  11   -0.65    1.58   0
   0   2   0  533.90    1.16   0
   0   6  12  605.50    3.10   0
   1   7  11  570.73    3.35   0
   3   8   8  427.03    3.47   0
   3   8   9  240.34    3.11   0
   3   8  10   36.76    2.55   0
   4   7   2  291.42    3.10   0
   5   6   0   47.44    2.02   0
   5   7   2  312.26    3.14   0
   5   8   6  299.59    3.14   0
   5   8  12  274.99    2.82   0
   6   5  -1  256.77    1.75   0
   6   8   7  217.91    2.68   0
  -2   3  11  168.22    1.37   0
  -1   4  14  328.62    2.11   0
  -1   5  12    7.71    1.99   0
   0   5  15  353.72    2.47   0
   0   6   5    9.09    1.95   0
   1   3  -1 2209.99    2.52   0
   1   6  15  355.24    2.74   0
   1   7  12 1199.49    4.42   0
   2   7  14  290.48    2.62   0
   3   5  -1  155.70    1.83   0
   3   6  17    6.97    1.52   0
   3   8  11  119.25    2.73   0
   4   6   0   84.36    1.79   0
   4   8  12  143.82    2.50   0
   6   7   2  278.66    2.88   0
   7   7   3  670.21    3.29   0
   7   8   8   42.32    2.25   0
   7   8   9  315.58    2.64   0
  -2   3   6 2286.76    2.98   0
  -1   5   5  186.38    2.16   0
   0   4   1   16.06    1.24   0
   0   6  13  148.40    2.22   0
   2   6   1  190.94    2.07   0
   2   8   8  316.41    3.65   0
   2   8   9   54.74    3.18   0
   3   7   2   43.48    2.20   0
   5   7  16   52.11    1.59   0
   5   8  13  233.30    2.43   0
   6   6   0  157.74    2.09   0
   7   8  10   99.77    1.79   0
  -2   3  12  190.21    1.45   0
  -1   4   3 2331.01    3.22   0
   0   5   2   73.73    1.60   0
   1   6   2 2425.97    4.20   0
   1   7  13   83.13    2.18   0
   2   3  -2  706.48    1.46   0
   2   8   7   49.38    2.67   0
   2   8  11  103.66    3.00   0
   3   6   0  151.94    1.92   0
   4   7  16   25.28    1.41   0
   4   8   4  897.13    3.99   0
   5   8   4  279.69    2.95   0
   7   8   6   48.53    2.31   0
   7   8  11   49.36    1.53   0
  -2   4   8  527.50    2.17   0
  -2   4   9   76.44    1.54   0
  -2   4  10   97.31    1.60   0
  -1   5  13   57.67    1.91   0
   0   3   0    5.34    1.01   0
   0   6  14  597.29    3.04   0
   0   7   8  189.47    2.93   0
   0   7   9  215.95    2.63   0
   2   6  17    3.88    1.48   0
   2   7  15  362.39    2.43   0
   3   7  16  167.12    1.97   0
   3   8   4  184.20    3.39   0
   4   7   1  779.21    3.20   0
   5   7   1  205.86    2.38   0
   5   8  14   42.49    1.73   0
   6   8   4   30.70    2.59   0
   7   7   2  413.55    2.68   0
   7   8  12   20.02    1.45   0
  -1   5   4 2503.94    3.85   0
  -1   6   7  214.60    2.47   0
  -1   6   8   75.24    1.92   0
  -1   6   9  390.07    2.50   0
   0   7   7  110.89    2.34   0
   1   5   0 2726.72    3.66   0
   1   7  14   57.55    2.33   0
   2   8  12  166.28    2.52   0
   4   8   3   95.51    3.11   0
   4   8  14  215.15    2.08   0
   5   8   3  153.98    3.02   0
   6   7   1  387.87    2.81   0
  -2   4   6  619.86    2.19   0
  -2   4  11  147.49    1.60   0
  -1   6  11  430.24    2.90   0
   0   7   6  139.48    2.39   0
   1   4  -1 1355.96    2.47   0
   1   6   1  775.05    2.92   0
   1   8   8  203.78    2.84   0
   1   8   9   49.51    2.45   0
   1   8  10   75.60    2.91   0
   2   5  -1  584.65    2.07   0
   2   8  13  421.56    3.09   0
   3   7   1  215.74    2.35   0
   3   8  14   81.22    1.87   0
   4   5  -2  450.11    1.97   0
   4   6  -1  448.89    2.45   0
   5   5  -2  408.52    1.81   0
   5   6  -1   84.83    1.82   0
   5   9   9   22.14    2.41   0
   6   8  14   96.65    1.44   0
   8   8   7   26.70    1.60   0
   8   8   9   68.07    1.37   0
  -1   4   2  285.86    1.81   0
  -1   5  14  131.64    1.89   0
  -1   6   6  565.26    2.61   0
   0   5   1  242.01    2.03   0
   0   7  12  234.33    2.56   0
   1   8   7  596.93    3.47   0
   2   8   4   84.91    2.62   0
   3   8   3  467.78    3.28   0
   4   9  10  346.92    2.80   0
   7   8   4  155.90    2.08   0
  -2   4  12  877.38    2.47   0
  -1   6   5  550.02    2.57   0
  -1   6  12  118.64    2.04   0
   0   4   0   11.22    1.19   0
   1   7  15   91.44    1.96   0
   1   8  12   61.30    2.52   0
   2   7   1 2399.08    4.80   0
   3   5  -2 2386.44    3.51   0
   3   6  -1  433.49    2.43   0
   3   9   7   89.50    2.66   0
   3   9   8   52.65    2.52   0
   3   9   9  442.87    3.17   0
   4   7   0 2450.10    4.89   0
   4   8   2  370.29    2.96   0
   4   9   6  652.78    3.62   0
   4   9  11   63.79    2.02   0
   5   7   0   57.97    2.26   0
   5   8   2   86.40    2.74   0
   5   8  15    6.25    1.28   0
   5   9   6   34.03    2.36   0
   5   9  11  272.25    2.24   0
   6   6  -1  157.04    1.78   0
   6   9   7    8.07    2.19   0
   6   9   8  512.13    2.82   0
   6   9   9  109.92    1.90   0
  -2   1   4 2676.82    1.73   0
  -2   3   4 2568.66    2.87   0
  -2   5   8  284.47    1.91   0
  -2   5   9  535.46    2.27   0
  -2   5  10  279.74    2.15   0
  -1  -1   3  442.28    0.63   0
   0   7  13   34.82    1.91   0
   2   8  14  162.71    2.04   0
   3   3  -3   21.36    0.63   0
   3   8   2  489.29    3.56   0
   3   8  15   40.80    1.41   0
   3   9   6  722.55    3.88   0
   3   9  11   63.67    2.15   0
   4   9   5  273.29    2.96   0
   4   9  12    0.69    1.63   0
   5   9   5   97.09    2.79   0
   5   9  12  114.52    1.70   0
   6   9   6  316.63    2.81   0
   8   8   5    4.20    1.48   0
  -2   5   7   61.60    1.52   0
  -1   6   4  220.90    2.43   0
  -1   6  13 1594.56    3.96   0
   1   8  13  206.35    2.55   0
   2   9   9    2.37    2.40   0
   3   7   0 1059.44    3.32   0
   3   9   5  254.52    3.02   0
   4   4  -3 1103.28    1.99   0
   6   7   0  408.11    2.53   0
   6   8   2  109.00    2.09   0
  -2   4  13   70.69    1.39   0
  -2   5   6   63.20    1.53   0
  -2   5  11   65.30    1.69   0
  -1   7   7   13.29    2.40   0
  -1   7   8  137.84    2.19   0
  -1   7   9  157.64    2.36   0
   0   7  14  290.42    2.41   0
   1   5  -1 2133.84    3.22   0
   1   6   0  879.88    2.67   0
   2   6  -1  182.08    2.09   0
   2   9   6  110.21    2.66   0
   2   9  11  267.87    2.61   0
   4   8   1  217.61    2.92   0
   4   9   4  216.39    2.89   0
   4   9  13  168.37    1.81   0
   5   9   4  153.03    2.41   0
   5   9  13   76.31    1.44   0
   6   9   5   11.31    1.89   0
   7   9   7   19.16    1.62   0
   7   9   8   67.59    1.46   0
   7   9  10    5.55    1.34   0
  -2   4   4   50.52    1.28   0
  -1   7   6  343.81    2.87   0
  -1   7  11  576.66    3.12   0
   0   5   0   10.76    1.71   0
   0   8   6  264.53    2.70   0
   0   8  11  480.66    3.21   0
   2   5  -2  121.15    1.60   0
   2   7   0  494.83    2.85   0
   2   8   2  268.10    2.66   0
   2   8  15   32.27    1.37   0
   2   9   5   49.96    2.98   0
   3   9  13   10.74    1.49   0
   5   8   1  339.20    2.62   0
   6   9   4  223.27    2.58   0
   7   9   6    9.55    1.67   0
  -1   6   3 1089.69    3.02   0
  -1   6  14   22.19    1.65   0
   0   6   1   61.57    1.75   0
   0   6  16   -0.42    1.26   0
   0   8   5    6.18    2.67   0
   1   7  16   36.17    1.42   0
   1   8  14  404.79    2.31   0
   1   9   8  133.88    2.95   0
   1   9   9  885.61    3.97   0
   3   4  -3  276.76    1.28   0
   4   6  -2   91.61    1.43   0
   4   7  -1  775.23    3.08   0
   4   9   3   64.42    2.43   0
   4   9  14   59.38    1.53   0
   5   6  -2  461.16    2.11   0
   5   7  -1  200.13    2.18   0
   5   9   3   12.27    2.47   0
   6   8   1  155.87    2.25   0
  -2   6   7   15.46    1.98   0
  -2   6   9  130.45    1.91   0
  -2   6  10  127.70    2.11   0
  -1   7   5  464.09    2.64   0
   0   2  -1  132.84    0.78   0
   0   8  12 1089.83    3.60   0
   1   9   7  225.41    2.79   0
   2   9   4  232.88    2.87   0
   3   6  -2  723.50    2.53   0
   3   7  -1  205.26    2.33   0
   3   9   3 1250.70    4.28   0
   3   9  14   85.36    1.64   0
   7   9   5   12.36    1.38   0
  -2   5   4  313.42    1.85   0
  -2   6   6  493.03    2.62   0
   0   4  -1   16.26    1.14   0
   1   4  -2  284.36    1.38   0
   2   8   1 1684.41    4.29   0
   4   5  -3  611.69    1.88   0
   4  10   7   17.44    1.96   0
   4  10   9   13.91    1.73   0
   4  10  10  188.73    2.13   0
   5  10   7  126.89    2.23   0
   5  10   8   79.60    1.75   0
   5  10   9  176.44    2.05   0
   6   9   3  115.22    2.23   0
  -2   4  14    6.02    1.05   0
  -2   5  13   52.84    1.38   0
  -2   6  11  289.34    2.26   0
  -1   6   2 2274.61    3.88   0
   0   8  13  458.87    2.48   0
   1   6  -1  712.40    2.40   0
   1   7   0   85.56    2.33   0
   1   8  15   46.21    1.45   0
   1   9   5  600.49    3.36   0
   1   9  12   38.11    2.02   0
   2  -1  -1 3354.68    2.12   0
   2   3  -3  354.49    1.11   0
   2   9   3 1242.18    4.22   0
   3   8   0  196.80    2.66   0
   3   9   2   52.85    2.83   0
   3  10   7  349.34    2.81   0
   3  10   9   45.32    1.91   0
   3  10  10  130.06    1.97   0
   4   9   2  259.12    2.69   0
   5   5  -3  247.66    1.24   0
   5   8   0  200.07    2.22   0
   5   9   2  169.37    2.60   0
   5  10   6  148.70    2.31   0
   5  10  10  253.02    1.87   0
  -2   6   5  999.30    2.91   0
  -1   8   8  199.70    2.47   0
  -1   8   9   49.33    2.04   0
   1   9   4 1079.36    3.93   0
   2   4  -3  203.50    1.29   0
   2   6  -2  499.68    2.29   0
   2   9  14   84.70    1.58   0
   3   5  -3  107.97    1.18   0
   3  10   6  171.64    2.48   0
   5  10  11   92.20    1.40   0
   6  10   8  130.14    1.53   0
   6  10   9    5.32    1.32   0
  -3   3   8  179.22    1.15   0
  -3   3   9  471.94    1.41   0
  -2   5   3  214.56    1.68   0
  -1   8   6   80.33    2.26   0
  -1   8  10   72.79    2.01   0
   0   9   8  143.65    2.39   0
   0   9   9   78.67    2.14   0
   0   9  10  485.98    3.04   0
   1   5  -2 1149.52    2.44   0
   1   8   1  245.66    2.83   0
   1   9  13  240.23    2.12   0
   2   9   2  113.26    2.91   0
   2  10   6  772.44    3.81   0
   2  10   7  172.22    2.43   0
   2  10  10  226.31    2.21   0
   3  10   5  709.69    3.45   0
   5  10   5   14.94    1.75   0
   6   9   2  653.44    2.92   0
   6  10   6   52.75    1.67   0
   6  10  10   27.14    1.15   0
  -3   3   7  844.57    1.74   0
  -3   4   8 1398.81    2.60   0
  -3   4   9    3.60    1.03   0
  -2   3   2  730.47    1.62   0
  -2   6   4  185.70    1.90   0
  -2   7   7   27.60    2.21   0
  -1   7  14   52.57    1.67   0
  -1   8  11  346.18    2.41   0
   0   8  14  260.28    1.83   0
   0   9   6  521.86    3.11   0
   0   9  11   19.50    2.07   0
   1   9   3  452.61    3.02   0
   3  10   4   94.07    2.69   0
   4  10   4  477.86    2.94   0
   5   9   1 1053.38    3.64   0
   5  10   4  344.01    2.70   0
  -3   3  10 1354.82    2.02   0
  -3   4   7  649.07    1.95   0
  -3   4  10  516.28    1.75   0
  -2   4   2    7.36    1.18   0
  -2   5  14   55.86    1.25   0
  -2   7   6  497.78    2.56   0
  -2   7  10  179.66    1.98   0
  -1   2   0  446.36    1.06   0
  -1   8  12   57.68    1.94   0
   1  10   8  137.85    2.57   0
   2   5  -3  208.02    1.56   0
   2  10   5   46.47    2.24   0
   3   7  -2   42.94    1.57   0
   3   8  -1   79.54    2.35   0
   4   6  -3   46.00    1.34   0
   6  10   5  207.00    1.77   0
  -3   2   8 1330.27    1.54   0
  -3   3   6  287.02    1.22   0
  -3   4   6  517.10    1.82   0
  -3   5   8  165.71    1.62   0
  -2   1   3  100.52    0.51   0
  -2   6   3  277.50    2.28   0
  -2   7   5  260.24    2.51   0
  -1   8   4  189.32    2.32   0
   1   6  -2 2207.13    3.66   0
   1   7  -1  541.46    2.42   0
   1   9   2   76.72    2.74   0
   1  10   7  128.16    2.28   0
   1  10   9   88.68    2.05   0
   1  10  10   25.48    1.94   0
   2   9   1  470.63    3.29   0
   2  10   4  127.68    2.35   0
   3   6  -3  233.36    1.76   0
   3  10   3  184.34    2.81   0
   3  10  13   85.81    1.43   0
   4  10   3  994.96    3.61   0
   5   8  -1  325.69    2.11   0
  -3   2   7  480.86    1.03   0
  -3   5   7  608.62    2.06   0
  -3   5   9   98.40    1.45   0
  -2   5   2  118.93    1.52   0
   0   6  -1   54.68    1.55   0
   1   8   0 1924.59    4.19   0
   1  10   5  163.52    2.77   0
   1  10  11   10.66    1.68   0
   2   7  -2   64.53    1.62   0
   2   8  -1 1694.73    4.15   0
   4   9   0  339.91    2.76   0
  -3   3   5  213.98    1.14   0
  -3   4   5 2500.81    3.20   0
  -3   5   6 2389.30    3.55   0
  -3   5  10  146.39    1.42   0
  -2   7   4  739.83    2.79   0
  -1   9   7  217.23    2.71   0
  -1   9   8  132.90    2.50   0
  -1   9   9  845.00    3.40   0
   0   9   3   15.82    2.13   0
   0   9  13    2.64    1.42   0
   1   4  -3 2385.04    2.81   0
   2  10   3  525.39    3.13   0
   2  10  13   47.39    1.31   0
   3   9   0  514.30    2.89   0
   4  10   2  571.65    3.11   0
   5   9   0   52.17    1.94   0
  -3   5   5   98.34    1.63   0
  -2   4   1 1720.13    2.72   0
  -2   6   2  518.79    2.48   0
  -2   8   7   48.31    2.29   0
  -1   6   0  986.68    2.70   0
   1   3  -3  358.80    1.18   0
   1  10   4   70.46    2.22   0
   1  10  12   40.42    1.46   0
   2   6  -3  264.96    1.63   0
   2   9   0  127.50    2.63   0
   3  10   2  361.53    2.66   0
   3  11   7  355.45    2.25   0
   4  11   6    3.40    1.67   0
   4  11   8   14.22    1.24   0
   4  11   9   68.80    1.27   0
   6  10   3   64.53    1.52   0
  -3   6   7 1487.55    3.21   0
  -3   6   8  346.59    1.96   0
  -2   3   1 2516.99    2.58   0
  -2   7   3  827.51    2.82   0
  -2   8   6  524.78    2.72   0
  -1   8   2  453.95    2.64   0
   0  10   7 1545.07    4.12   0
   0  10   8  511.45    2.71   0
   0  10   9  116.71    1.88   0
   2  10   2  447.42    2.86   0
   4  11  10   91.23    1.21   0
   5  11   7  149.13    1.41   0
  -3  -2   5  804.99    1.32   0
  -3  -2   7  482.03    1.49   0
  -2  -5  14   59.12    1.92   0
  -2  -2  12   66.69    1.66   0
  -2  -1  10  842.70    2.36   0
  -1  -3  15 1391.49    4.19   0
  -1  -2  14   62.25    2.05   0
   0   1   9  758.62    2.20   0
   1  -3  17  397.98    3.05   0
   3  -6  18   59.13    1.36   0
   4  -6  18   51.63    1.32   0
   4  -5  18  392.13    2.02   0
   6  -4  17    9.88    1.10   0
   6  -2  16  210.37    2.05   0
   6  -1  15   86.12    1.93   0
   7  -2  15  131.88    1.58   0
  -3  -2   8 1301.18    2.28   0
  -1  -1  13  456.68    2.52   0
   0  -5  17    1.12    1.95   0
   1   0  14 1134.06    3.67   0
   2  -4  18  183.57    2.05   0
   2  -1  16  294.68    2.73   0
   3   1  13  625.36    2.83   0
   4   0  15  163.65    2.60   0
   4   1  13  305.96    2.65   0
   5  -5  18   13.75    1.27   0
   7  -3  16    3.87    1.20   0
   7  -1  14   83.51    1.49   0
  -3  -5  12  139.17    1.70   0
  -3  -3  11  225.10    1.90   0
  -3  -2   9  336.65    1.77   0
  -2  -1  11  433.21    2.14   0
  -1  -6  16   42.57    1.76   0
  -1  -5  16  323.05    2.29   0
  -1  -4  16   97.60    2.38   0
   0  -6  17   32.48    1.69   0
   2   0  15  964.62    3.64   0
   2   1  13  354.53    2.47   0
   2   2   9  245.74    1.72   0
   3   2  10 1680.91    3.49   0
   5  -4  18   37.84    1.27   0
   5  -1  16  257.11    2.23   0
   6  -3  17   35.32    1.31   0
   6   0  14  129.04    1.95   0
  -3  -6  12  290.28    1.72   0
  -3  -4  12   45.05    1.46   0
  -3  -2   4  646.40    1.03   0
  -2  -3  14  541.53    2.74   0
  -2  -2  13  355.12    2.39   0
   0  -1  15    2.98    2.15   0
   1  -4  18  123.12    2.30   0
   1  -2  17   81.37    2.24   0
   1  -1  16  153.94    2.45   0
   2  -3  18   32.31    1.89   0
   2   2   4 2035.56    2.04   0
   5   0  15   86.63    2.17   0
   5   1  13  546.84    2.80   0
  -3  -2  10 1747.12    3.31   0
  -2  -1  12  660.99    2.90   0
  -2   0   6  148.69    1.26   0
  -2   0   8 3589.84    3.90   0
  -1  -1  14   63.28    2.14   0
   0  -3  17  471.93    2.89   0
   1   2   6 3770.80    3.42   0
   1   2   7 3293.30    3.50   0
   1   2   8  243.65    1.62   0
   2   2  10  369.35    2.07   0
   3  -1  17   -2.81    1.93   0
   3   1  14  389.15    3.09   0
   3   2  11   47.24    1.98   0
   4  -1  17   97.81    2.36   0
   5  -3  18   21.58    1.32   0
  -3  -5  13  575.74    2.61   0
  -3  -3  12  190.67    2.08   0
  -2  -4  15  160.15    2.13   0
  -2   0   9 2126.88    3.44   0
  -1   1   7  402.37    1.58   0
   1   0  -1 1257.80    0.82   0
   1   2   9 1975.42    3.36   0
   2  -1  17   83.60    2.30   0
   2   1  14  777.73    3.36   0
   2   2  11  341.68    2.51   0
   3   0  16  388.01    2.82   0
   4  -2  18   14.29    1.68   0
   4   0  16  141.66    2.51   0
   4   1  14  918.17    3.36   0
   4   2  11 1118.04    3.06   0
   5   2  10   94.15    1.63   0
   6  -2  17  199.81    1.86   0
   6  -1  16  229.91    1.85   0
   7  -2  16    2.01    1.21   0
  -3  -4  13  408.36    2.46   0
  -3  -2  11   52.14    1.78   0
  -2  -3  15   62.79    2.41   0
  -2  -2  14  586.63    2.95   0
  -2   0   5  744.96    1.46   0
  -1   1   9 1413.39    2.87   0
   0  -1  16  260.46    2.73   0
   2  -5  19   57.88    1.62   0
   2   0  16 1427.73    4.30   0
   4  -5  19   59.36    1.21   0
   4  -4  19    6.89    1.20   0
   4   2   3 1318.64    1.30   0
   5  -1  17  106.91    2.07   0
   5   1  14   26.24    2.04   0
  -3  -6  13  856.97    2.52   0
  -3  -1   7  897.09    2.03   0
  -3  -1   8  109.03    1.46   0
  -2  -1  13  361.39    2.48   0
  -1  -5  17  170.35    1.90   0
  -1  -4  17   71.69    1.99   0
  -1  -2  16  828.22    3.56   0
  -1  -1  15 1394.27    4.22   0
  -1   1   5  948.62    1.70   0
   0   0  15   -0.41    2.78   0
   1  -2  18   69.73    2.48   0
   1  -1  17   79.85    2.26   0
   2  -6  19  167.92    1.70   0
   2   2   3  943.05    1.32   0
   3  -3  19  143.95    1.84   0
   3   1  15  594.76    3.46   0
   4   2  12  223.88    2.41   0
   5  -2  18  109.32    1.64   0
   5   0  16   35.79    2.11   0
   6  -3  18   33.27    1.33   0
  -4  -5   8   93.62    0.81   0
  -3  -2  12  217.71    2.27   0
  -3  -1   6  105.49    1.11   0
  -3  -1   9 1171.42    2.74   0
  -1  -6  17   31.38    1.53   0
   1  -4  19  126.11    2.09   0
   1   0  16 2011.19    4.97   0
   1   2   4  324.09    1.22   0
   2   1  15   54.03    2.39   0
   2   2  12   69.90    1.98   0
   4  -3  19   45.66    1.40   0
   4   1  15  270.22    2.49   0
  -4  -5   9  576.29    1.62   0
  -4  -4   8  394.22    1.37   0
  -3  -5  14    7.70    1.77   0
  -1   0  14 1148.61    3.77   0
   0   2   7  795.07    2.07   0
   0   2   8  529.27    2.02   0
   2  -1  18    4.24    2.00   0
   2   0  17   77.26    2.67   0
   3   0  17   76.72    2.22   0
   3   2  13  100.27    2.18   0
  -4  -4   9  118.95    1.11   0
  -3  -4  14  114.59    1.82   0
  -2  -6  16   50.02    1.67   0
  -2  -3  16  189.83    2.67   0
  -2  -1  14  763.43    3.29   0
  -2   0  12  615.02    2.77   0
   0   2   6 1919.00    2.65   0
   1  -3  19   26.55    1.74   0
   1  -1  -2 5088.10    2.72   0
   2  -2  19    0.48    1.98   0
   2   2  13  365.53    2.65   0
   3  -2  19  228.00    2.08   0
   4   2  13   -0.60    1.85   0
   5  -3  19    4.15    1.17   0
   5   1  15   93.14    1.85   0
   6   1  14  312.52    2.24   0
   7  -1  16    3.69    1.29   0
  -4  -3   8  394.47    1.58   0
  -3  -6  14  387.55    2.04   0
  -3  -2   3 1378.32    1.16   0
  -3  -2  13   96.09    2.00   0
  -3  -1   5 4794.83    3.30   0
  -3  -1  11  126.88    1.75   0
  -2  -3   0 1493.22    1.26   0
   0  -2  18  903.84    3.59   0
   1  -1  18   71.97    2.25   0
   2   1  16  312.41    3.22   0
   3   1  16  218.62    2.65   0
   4   1  16   13.99    2.29   0
   5  -1  18   69.88    1.55   0
  -4  -3   7 1571.46    2.26   0
  -4  -3   9  328.76    1.60   0
  -1  -5  18   60.47    1.75   0
  -1  -4  18  120.36    1.93   0
  -1   0  15   17.97    2.39   0
   0   2   5   15.36    1.00   0
   2   2  14  579.78    3.23   0
   3  -4  20   35.09    1.24   0
   3   2  14  848.91    3.50   0
   3   3   8  161.88    1.72   0
   4   2  14 1077.09    3.84   0
  -4  -5  11   20.56    1.28   0
  -4  -4  11   21.96    1.28   0
  -4  -3  10  160.73    1.57   0
  -3  -1  12  375.54    2.33   0
  -2  -1  15   59.34    2.34   0
  -2   1   9  509.22    2.17   0
   1   1  16  151.94    2.69   0
   2  -3  20   14.40    1.62   0
   2  -1  19   79.41    2.28   0
   2   0  18  235.85    2.89   0
   2   3   8 1918.93    3.43   0
   2   3   9  421.35    2.38   0
   3  -3  20    1.14    1.26   0
   3  -1  19  175.03    2.11   0
   3   0  18  155.60    2.27   0
   3   3   7  835.91    2.23   0
   3   3  10 1297.49    3.38   0
   4   3   8  388.64    1.82   0
  -4  -3   6  115.67    0.85   0
  -4  -3  11  236.74    1.88   0
  -3  -2  14  871.90    3.34   0
  -2  -5  17  504.38    2.49   0
  -2   0  14  471.55    3.46   0
  -2   1   7 2647.83    3.32   0
  -1  -1  17   72.65    2.44   0
   0  -1  18  119.08    2.35   0
   0   0  17   -4.08    2.31   0
   1   2  14   61.78    2.46   0
   2   3  10  152.53    1.87   0
   3   1  17    0.49    2.46   0
   3   2  15  505.97    3.43   0
   4  -3  20   15.63    1.22   0
   4  -1  19   95.19    1.69   0
   4   3   7 1590.04    2.68   0
   4   3  10  155.70    1.94   0
   5   1  16  252.56    2.16   0
   6   1  15   81.83    1.77   0
  -3  -1  13  643.72    2.93   0
  -3   0   8 9608.63    6.46   0
  -1  -2  18   71.87    2.22   0
  -1   1   3  446.69    1.17   0
   1  -3  20    2.74    1.49   0
   1   0  18   24.08    2.15   0
   1   3   9  268.55    2.33   0
   2   3   6 2393.92    3.17   0
   4   2  15  272.94    2.83   0
   4   3  11  228.20    2.26   0
   5   2  14  218.97    2.12   0
   6  -1  18   38.09    1.42   0
   6   0  17    1.71    1.38   0
  -4  -5  12   91.01    1.39   0
  -4  -3  12  112.43    1.84   0
  -4  -2   8 1200.34    2.41   0
  -4  -2   9  202.60    1.40   0
  -4  -2  10  526.95    2.23   0
  -3  -1   4  632.58    1.22   0
  -3   0  11  746.36    3.05   0
   0   1  16  257.91    2.88   0
   1   3   7  284.59    1.98   0
   1   3   8  929.11    2.58   0
   1   3  10  342.83    2.31   0
   2   3  12  190.24    2.74   0
   4  -2  20  257.83    1.83   0
   4   3   6  114.53    1.02   0
   5   0  18   76.30    1.76   0
  -4  -2   7  247.65    1.28   0
  -4  -2  11 1228.22    3.19   0
  -3  -4  16  510.28    2.68   0
  -3  -2  15  506.99    2.91   0
  -3  -1  14  390.58    2.83   0
  -3   0   6 3820.11    3.65   0
  -2   0  15  947.32    3.88   0
  -1   1  15 1375.33    4.38   0
  -1   2   6 3762.19    3.74   0
   2   0  -1  434.13    0.68   0
   4   3  12  109.49    2.26   0
  -4  -4  13  145.30    1.79   0
  -3  -5  16   61.27    1.72   0
  -2   1   5  711.30    1.69   0
  -1  -5  19   33.48    1.54   0
  -1  -1  18   76.08    2.20   0
  -1   0  17   25.59    2.46   0
   0  -3  20    1.40    1.69   0
   0  -1  19  157.25    2.25   0
   0   0  18  228.21    2.61   0
   1   3   6  529.34    1.84   0
   2  -1  20  301.96    2.45   0
   2   2  16    3.22    2.30   0
   2   3   5  161.96    1.33   0
   2   3  13  349.97    2.84   0
   3  -1  20   73.37    1.62   0
   3   1  18  144.06    2.56   0
   3   3   5  219.86    1.15   0
   3   3  13  313.69    2.63   0
   4   0  19  127.61    1.99   0
   4   2  16   66.15    2.35   0
   5   1  17   98.58    1.72   0
  -4  -3  13  395.74    2.43   0
  -4  -2  12  219.74    1.98   0
  -3   0  13  518.90    3.24   0
  -2  -5  18   42.42    1.70   0
  -2  -1  17   77.70    2.75   0
   0   1  17  139.61    2.72   0
   0   2  15 3071.14    6.17   0
   0   3   8    8.32    1.87   0
   0   3   9  323.15    2.19   0
   1   3  13   74.15    2.91   0
   2  -3  21   81.66    1.54   0
   4  -1  20   96.58    1.64   0
   4   1  18   28.27    2.01   0
   4   3  13  393.11    2.56   0
  -4  -5  13  488.35    2.02   0
  -4  -2   6  406.46    1.25   0
  -4  -1   9  123.67    1.70   0
  -3  -2  16  263.35    2.55   0
  -3  -1  15  597.25    3.22   0
  -2   1  14  757.14    3.58   0
   0   3   7  105.07    1.84   0
   1   1  18   75.24    2.29   0
   2   3  14  563.82    3.29   0
   3   3  14   51.52    2.23   0
  -4  -4  14    3.76    1.70   0
  -4  -3  14  208.01    2.22   0
  -4  -2  13   -0.91    1.72   0
  -4  -1   8  587.98    1.91   0
  -4  -1  11  343.91    2.39   0
  -3   0   5  150.03    1.05   0
  -3   0  14  389.37    2.95   0
  -2   2   9  265.44    2.10   0
   0   0  19   -1.10    2.39   0
   0   3  12   -2.21    2.26   0
   1  -3  21   70.25    1.65   0
   2  -2  21   21.71    1.28   0
   2   2  17  610.76    3.43   0
   3  -2  21   86.55    1.45   0
   3   2  17   51.91    2.12   0
   4   3  14  205.87    2.57   0
   5   0  19   43.33    1.50   0
  -4  -1   7  348.43    1.61   0
  -4  -1  12  164.23    2.32   0
  -3  -4  17   12.92    1.61   0
  -3   1   8  110.01    1.62   0
  -3   1  11  118.06    2.05   0
  -2   1   4 2613.25    2.67   0
  -2   2   8 1517.61    3.12   0
  -1  -1  19    0.68    1.93   0
  -1   1  17   77.44    2.97   0
   0   1  18  121.80    2.46   0
   0   2   3  159.29    0.96   0
   0   2  16   42.53    2.57   0
   0   3  13    6.67    2.48   0
   1  -2  21  131.64    1.83   0
   2   0  20   70.04    1.78   0
   2   1  19   75.79    2.34   0
   3   1  19  170.16    2.33   0
   3   3  15  161.36    2.87   0
   5   1  18   62.89    1.65   0
  -3  -2  17   52.44    2.40   0
  -3   0  15    4.39    2.76   0
  -3   1  12  359.25    2.63   0
  -2  -3  19   57.72    1.87   0
  -2  -1  18    9.33    2.05   0
  -2   0  17   73.37    2.44   0
  -1  -3  20    4.99    1.38   0
  -1   2  15   27.58    2.56   0
   1   0  20   46.06    2.02   0
   3   3   4 1089.79    1.70   0
   4   3  15  105.25    2.36   0
  -4  -1  13  327.00    2.53   0
  -3   1  13  646.95    3.24   0
   0  -3  21   61.44    1.59   0
   0   2  17   14.15    2.90   0
   0   3  14   10.34    2.55   0
   2  -1  21    1.53    1.26   0
   2   4   9   80.11    2.10   0
   3  -1  21  119.08    1.55   0
   3   2  18    8.64    2.21   0
   3   4  10  538.54    2.73   0
   4   1  19   96.10    1.63   0
  -4  -4  15   38.64    1.51   0
  -4  -2   5 1153.69    1.62   0
  -4  -1   6  482.74    1.54   0
  -4   0   9  159.34    1.94   0
  -4   0  10   87.44    2.02   0
  -4   0  11 1000.41    3.43   0
  -2   2   6 2664.00    3.41   0
  -1   0  19   41.34    2.14   0
  -1   2  16  845.29    4.05   0
   0  -2  21   46.23    1.62   0
   1  -1  21  217.41    1.87   0
   1   2  18   70.62    2.65   0
   2   3  16  187.84    2.65   0
   3   3  16   49.82    2.19   0
   3   4   8 1385.81    3.15   0
   3   4   9    1.45    1.44   0
   3   4  11  603.86    2.75   0
   5   2  17  191.66    2.00   0
  -4  -2  15  267.18    2.33   0
  -4  -1  14  969.66    3.52   0
  -4   0   8  410.55    2.05   0
  -4   0  12  349.59    2.91   0
  -3  -1  17    1.54    2.04   0
  -3   0   4 2107.51    2.33   0
  -3   1   6  108.29    1.37   0
  -1  -1  20   -0.24    1.90   0
  -1   1  18   73.36    2.36   0
   0   0  20  351.60    2.51   0
   0   1  19  154.69    2.39   0
   0   3  15    0.64    2.50   0
   1   3  16  455.21    3.28   0
   1   4  10  301.93    2.38   0
   1   4  11  964.90    3.50   0
   1   4  12  203.88    3.05   0
   3   4  12   48.03    2.04   0
   4   3  16  397.71    2.81   0
   4   4  10  321.54    2.19   0
  -3  -2  18   11.26    2.05   0
  -2  -1  19   75.91    2.03   0
  -2   1  17   79.48    2.45   0
   0  -2  -1  127.51    0.53   0
   0   2  18  909.09    4.16   0
   1   4   8  548.34    2.42   0
   2   1  20  292.02    2.23   0
   2   4  13   76.94    2.44   0
   3   1  20   73.52    1.77   0
   3   4   7  671.56    2.23   0
   3   4  13  399.91    2.81   0
   4   4   9  122.37    1.65   0
   4   4  11   27.76    1.89   0
  -4  -3  16  409.17    2.46   0
  -4  -1  15  266.17    2.48   0
  -4   0   7  659.77    2.17   0
  -3   1  15  595.34    3.44   0
  -3   2  10 1788.81    4.02   0
  -3   2  11   47.09    2.12   0
  -2   2   5  809.57    2.01   0
  -1   2  17   79.67    2.58   0
  -1   3   6  504.38    2.04   0
   0   4  10   -2.87    2.04   0
   0   4  11  104.07    2.41   0
   1   1  20   -0.35    1.65   0
   1   3  17  402.01    3.48   0
   1   4   7  261.77    2.14   0
   1   4  13 1096.24    4.07   0
   2   2  19    2.39    1.80   0
   3   2  19  217.25    2.30   0
   4   4   8  386.83    1.83   0
  -4  -4  16    2.66    1.54   0
  -4  -2  16   66.53    1.85   0
  -4   0  14    9.02    2.17   0
  -3   0  17   78.48    2.31   0
  -3   1   5 5118.25    4.23   0
  -2  -3  20   13.30    1.60   0
  -2   1   3   98.30    0.90   0
  -1   1  19    1.08    2.03   0
   1   2  19  155.10    2.24   0
   1   4  14  345.83    3.14   0
   3   4  14  111.39    2.25   0
   4   4  13  148.52    2.29   0
  -5  -3  11  726.36    2.30   0
  -4  -1   5 3870.29    3.24   0
  -3   2  13  100.37    2.58   0
  -2  -2  20   52.55    1.54   0
  -2   0  19  119.44    2.15   0
  -1  -2  21  116.24    1.58   0
  -1   2  18   70.47    2.73   0
   0   1  20    1.61    1.67   0
   0   3   4 3100.26    3.26   0
   0   4  13   18.70    2.58   0
   2   4   6  627.34    2.01   0
   2   4  15  165.13    2.63   0
   3   4   6  531.82    1.84   0
   4   3  17   90.22    2.02   0
   4   4   7 1002.14    2.32   0
  -5  -3   9  259.84    1.37   0
  -5  -2  10   97.61    1.43   0
  -5  -2  11   58.98    1.55   0
  -5  -2  12  211.92    2.20   0
  -4  -1  16   13.03    1.89   0
  -4   0   6  953.19    2.22   0
  -4   0  15  181.06    2.52   0
  -4   1   9  119.28    1.81   0
  -4   1  12  162.41    2.35   0
  -3   2   7  480.28    2.13   0
  -3   2  14  837.47    3.81   0
  -1  -1  21  222.29    2.08   0
  -1   3   5 1099.05    2.40   0
  -1   3  16  437.24    3.37   0
   0   0  21   -0.75    1.39   0
   0   2  19  262.64    2.56   0
   0   4   7 1676.92    3.42   0
   0   4  14  302.76    3.15   0
   1   3  18  291.74    3.12   0
   1   4  15  807.01    3.83   0
   3   3  18   41.58    2.10   0
   3   4  15  200.09    2.42   0
   4   2  19    4.43    1.30   0
   4   4  14    0.40    1.70   0
  -4  -3  17   90.01    1.73   0
  -4  -2  17   12.23    1.87   0
  -4   1   8  601.48    2.32   0
  -4   1  13  325.55    2.84   0
  -3  -3  19  129.27    1.79   0
   2   1  21    2.19    1.28   0
   2   2  20   48.26    1.82   0
   2   4  16   99.28    2.79   0
  -5  -2  13  524.23    2.56   0
  -5  -1  10   48.82    1.66   0
  -5  -1  11  229.93    2.15   0
  -5  -1  12  658.67    2.92   0
  -4   0  16  146.49    2.71   0
  -3  -1  19  173.91    2.29   0
  -2   1  19   78.83    2.44   0
  -2   3  15   68.11    2.60   0
  -1   1  20    1.41    1.72   0
   0   3  18  120.80    2.76   0
   0   4  15   82.77    2.70   0
   1   1  21  218.72    1.88   0
   1   2  20  148.78    2.00   0
   1   4  16   95.36    2.63   0
   3   2  20   27.16    1.57   0
   3   4  16  497.63    3.18   0
   4   4  15   38.06    2.02   0
  -5  -2   8  890.42    2.08   0
  -5  -1   9  441.55    2.06   0
  -5  -1  13  573.99    2.93   0
  -4  -1  17   97.39    1.94   0
  -4   1   7  346.74    2.11   0
  -3   2   6  801.54    2.31   0
  -2  -3   1 2456.36    1.76   0
  -2   0  20   69.62    1.78   0
  -2   3   6 2236.37    3.54   0
  -1   0  21   95.09    1.83   0
  -1   2  19  153.55    2.26   0
  -1   4  14  340.11    3.12   0
   0   4   6   10.53    1.54   0
   2   3  19   58.71    2.11   0
   2   4   5  759.11    1.97   0
  -5  -2  14  226.07    2.13   0
  -4   1  15  273.32    2.82   0
  -3   1   4  632.17    1.63   0
  -3   2  16  269.11    2.93   0
  -2   2  18   44.18    2.28   0
  -1   4   7  249.77    2.10   0
   0   2  20   20.55    1.66   0
   1   3  19   24.38    1.85   0
   1   4   5  600.00    2.00   0
   1   4  17   72.07    2.74   0
   1   5  10  216.28    2.80   0
   1   5  11    4.33    2.25   0
   2   4  17  287.41    2.69   0
   3   3  19  130.17    1.93   0
   3   4   5 2523.89    3.03   0
   4   1   1   49.88    0.32   0
  -5  -1  14   30.78    2.05   0
  -5   0  10  526.18    2.61   0
  -5   0  11 1111.86    3.47   0
  -5   0  12   14.44    2.26   0
  -4  -2   4  549.80    0.96   0
  -4  -2  18   10.45    1.78   0
  -4   0   5 2147.84    2.79   0
  -4   0  17    5.40    2.36   0
  -4   2  10  532.33    2.75   0
  -4   2  11 1183.04    3.79   0
  -3   0  19   76.11    1.92   0
  -1   3   4  540.86    1.79   0
  -1   3  18  287.71    2.70   0
   1   5   9  888.93    3.20   0
   1   5  13   58.69    2.50   0
   3   5  10  144.22    2.20   0
   3   5  12  139.48    2.50   0
  -5  -2  15   80.74    1.96   0
  -5   0   9  195.48    1.97   0
  -3   2   5  838.12    2.38   0
  -3   2  17   50.16    2.42   0
  -2  -1  21    1.11    1.32   0
  -2   1  20  295.76    2.52   0
  -2   3  17  411.21    3.17   0
   0   4  17  116.68    2.54   0
   0   5  10   10.50    2.20   0
   0   5  11    3.77    2.33   0
   1   5   8  328.27    2.62   0
   2   2  21   23.89    1.51   0
   2   5   8  299.19    2.35   0
   2   5  14   56.05    2.33   0
   3   5  13  553.99    2.96   0
  -5  -1  15   93.57    2.17   0
  -5   0  14  374.30    2.92   0
  -4   2   8 1177.92    3.14   0
  -4   2  14 1075.54    4.12   0
  -3  -1  20   74.83    1.77   0
  -3   3   7  878.06    3.03   0
  -2   2  19   -0.34    1.86   0
  -2   3   5  156.52    1.63   0
  -2   4  14    6.38    2.53   0
  -1   1  21  217.64    1.91   0
  -1   2  20  147.12    2.00   0
  -1   4   6    4.98    1.59   0
   0   5  13 1523.00    4.81   0
   1   2  21  117.53    1.63   0
   1   4  18  114.53    2.54   0
   2   4  18  167.95    2.43   0
   2   5  15  296.96    3.07   0
  -5  -1   7  373.09    1.56   0
  -5   0   8 1337.29    3.02   0
  -4  -1   4 1444.76    1.83   0
  -3   1  19  180.12    2.46   0
  -2   0  21   -1.43    1.55   0
  -2   4  15  161.44    2.93   0
  -1   4  17   71.58    2.81   0
  -1   5  11    2.91    2.96   0
   0   2  21   44.91    1.61   0
   0   5  14 1024.73    4.28   0
   1   3  20    2.96    1.50   0
   1   5  15  248.01    2.83   0
   2   3  20   11.99    1.40   0
   3   0   0    0.30    0.31   0
   3   4  18   41.30    1.81   0
  -5  -2  16   -1.23    1.67   0
  -5   1  11  218.69    2.26   0
  -5   1  12  631.83    3.15   0
  -4   2   7  234.51    1.90   0
  -3   0  20   84.46    1.85   0
  -3   2  18   11.57    2.06   0
  -3   3  16   43.21    2.46   0
  -2   1   2 2881.67    2.36   0
  -2   2   3  913.67    1.86   0
  -2   3  18   32.02    2.18   0
  -1   5  12    8.34    2.56   0
  -1   5  13   56.70    2.77   0
   0   4  18   86.63    2.24   0
   0   5  15  356.84    3.15   0
   3   5  15  128.64    2.41   0
  -5  -1  16  270.30    2.32   0
  -4   2  16   68.86    2.37   0
  -4   3  10  160.21    2.83   0
  -3   3   6  295.54    1.95   0
  -3   4  12   47.75    2.63   0
  -2   4  16   99.07    2.61   0
  -1   4   5  567.00    2.21   0
  -1   5  14  140.91    2.92   0
   0   5   7    0.17    1.81   0
   1   5  16  319.45    2.83   0
  -5   0   7  702.23    2.23   0
  -4  -1  19   96.67    1.80   0
  -4   1   5 3922.05    3.97   0
  -4   3   9  337.57    2.89   0
  -4   3  13  392.90    3.22   0
  -3   1   3 3117.23    2.97   0
  -3   2   4  623.09    2.03   0
  -3   3  17   17.56    2.18   0
  -3   4  13  412.79    3.33   0
  -3   4  14  120.05    3.31   0
  -2   3   4 2474.59    3.30   0
  -1   2  21  120.91    1.81   0
  -1   3   3  361.09    1.56   0
  -1   4  18  120.54    2.27   0
  -1   5  15  249.21    3.38   0
   0   4   4 1857.58    2.99   0
   1   4  19  115.56    1.89   0
   1   5   6  843.23    2.84   0
   2   4  19  162.55    1.87   0
  -5   1   8  476.40    2.46   0
  -4   0   4   31.41    0.96   0
  -4   2   6  389.15    1.97   0
  -4   2  17    7.54    2.50   0
  -4   3  14  209.62    2.85   0
  -2   3  19   54.47    1.91   0
  -2   4  17  274.37    2.79   0
  -2   5  11   63.95    2.77   0
  -2   5  12  387.06    3.33   0
  -1   3  20    1.91    1.46   0
   0   4  19   37.98    1.79   0
   1   5  17  174.14    2.39   0
   2   3   2  747.00    1.29   0
   2   5   6   61.73    1.38   0
   2   5  17  492.67    3.00   0
   3   4   4  473.25    1.32   0
   4   4  18    9.73    1.43   0
  -5  -1   6  868.08    1.90   0
  -5  -1  17   99.87    1.77   0
  -5   2  11   60.27    2.27   0
  -4   0  19  121.36    1.69   0
  -4   3   8  390.69    2.52   0
  -4   3  15  108.11    2.59   0
  -3   4  15  203.05    2.85   0
  -2   5  13   53.81    2.67   0
  -2   5  14   60.00    3.20   0
  -1   5   7   36.03    2.01   0
  -1   5  16  321.14    2.98   0
   0   5   6  116.10    1.88   0
   0   5  17   -0.04    2.08   0
   1   3  21   59.22    1.41   0
   4   3   3 2436.82    1.47   0
  -5   1  16  272.85    2.80   0
  -5   2  14  242.07    3.10   0
  -3   3   5  217.75    1.75   0
  -3   3  18   40.12    2.01   0
  -3   4  16  498.32    3.65   0
  -2   4  18  171.25    2.65   0
  -1   4  19  123.57    2.25   0
   0   3  21   55.36    1.40   0
   1   6  10   16.75    2.20   0
   2   6  10  125.63    2.51   0
   2   6  12   89.40    2.28   0
   2   6  13  147.54    2.71   0
  -5   0   6 3896.06    4.08   0
  -5   1   7  367.37    1.92   0
  -5   2   9  278.86    2.35   0
  -4   1  19   92.97    1.97   0
  -4   2  18   14.44    2.13   0
  -4   3   7 1573.33    3.60   0
  -4   3  16  399.29    3.00   0
  -2   5  15  300.62    3.06   0
  -1   4   4 1269.88    2.71   0
  -1   5  17  173.86    2.53   0
   0   2   1  129.74    0.74   0
   0   6  13  146.56    2.80   0
   1   4  20   19.54    1.36   0
   1   5   5  197.20    1.96   0
   1   5  18   60.22    1.78   0
   2   5  18   41.90    1.77   0
   2   6   9  130.18    2.29   0
   2   6  14  731.58    3.57   0
  -6  -1  12  268.67    2.12   0
  -5   2  15   71.39    2.31   0
  -4   1   4 1439.44    2.50   0
  -4   4  10  339.40    3.26   0
  -4   4  11   21.42    2.43   0
  -3   2  20   29.05    1.68   0
  -2   5  16  292.90    2.89   0
  -1   3  21   64.47    1.53   0
  -1   6  11  428.27    3.75   0
   0   4  20  324.16    2.11   0
   0   5  18  141.82    2.13   0
   0   6   9   26.08    2.18   0
   0   6  14  578.32    3.50   0
   1   4   3 2398.98    2.93   0
   1   6  15  338.93    3.17   0
   2   5   5  495.03    2.04   0
   3   6  11  371.49    2.58   0
   3   6  13  836.05    3.38   0
  -6  -2  12   66.12    1.37   0
  -6  -1  10   11.05    1.39   0
  -6  -1  13  139.50    1.73   0
  -6   0  11   91.50    1.92   0
  -6   0  12  163.34    2.12   0
  -5   1  17  103.32    2.17   0
  -4   3  17   90.53    2.17   0
  -4   4   9  119.46    2.84   0
  -4   4  14    4.12    2.46   0
   0   4   3 3577.81    3.86   0
   0   5   5 3354.00    4.51   0
   1   6   8   72.50    1.97   0
   2   6   8   28.85    1.96   0
   3   6  14  371.62    2.57   0
  -6  -1  14  313.23    2.13   0
  -6   0  10 1266.85    3.28   0
  -6   0  13  119.21    2.04   0
  -5   0  18   77.57    1.71   0
  -5   1   6  894.33    2.54   0
  -5   2  16    1.62    1.94   0
  -5   3  10  320.79    3.06   0
  -5   3  13  352.32    3.03   0
  -4   3   6  117.02    1.84   0
  -3   2   3 1382.94    2.35   0
  -3   3   4 1040.53    2.68   0
  -3   5  14    9.08    2.51   0
  -2   4  19  174.44    2.00   0
  -2   5  17  516.15    3.38   0
  -1   4  20   21.07    1.42   0
  -1   5  18   58.23    1.94   0
  -1   6   9  392.37    2.95   0
  -1   6  14   22.13    2.50   0
   1   5  19   32.37    1.69   0
   1   6  16   44.52    2.01   0
   3   6   9  283.48    2.14   0
  -6  -1   9   41.25    1.28   0
  -6   0  14  124.40    2.03   0
  -6   1  11 1156.32    3.69   0
  -6   1  12  272.43    2.61   0
  -5   2   7   67.01    1.70   0
  -5   3   9  272.47    2.86   0
  -5   3  14  339.11    2.95   0
  -4   2  19    9.04    1.48   0
  -4   3  18  244.35    2.56   0
  -3   4  18   47.66    1.86   0
  -3   5  15  133.22    2.60   0
  -2   6  12   96.92    3.29   0
  -1   3   2 4900.57    3.86   0
  -1   5   5  187.72    1.98   0
  -1   6   8   75.47    2.78   0
  -1   6  15  358.83    3.03   0
   0   5  19   58.71    1.63   0
   1   6   7  225.50    2.10   0
   2   5  19   53.27    1.58   0
   2   6  16   48.14    1.75   0
   3   6  15  118.84    1.99   0
  -6   0   9 1910.11    3.64   0
  -6   1  13  140.45    2.08   0
  -5  -1   5 1407.35    2.05   0
  -5   1  18   65.84    1.75   0
  -5   2  17  211.33    2.43   0
  -5   3  15  257.02    2.63   0
  -3   5  16   63.78    2.70   0
  -2   3  21   70.52    1.58   0
  -2   6  10  125.60    2.80   0
   0  -1   0    0.90    0.19   0
   1   5   4 2590.52    3.72   0
   1   6  17   29.26    2.01   0
   2   6   7   22.62    1.79   0
   3   3   2 1734.72    1.40   0
  -6   0  15   44.08    1.70   0
  -6   1  14  327.60    2.63   0
  -5   0   5   54.04    1.12   0
  -5   3   8  656.28    2.91   0
  -4   2   4  527.71    1.92   0
  -4   3   5 1515.51    3.37   0
  -3   3  20    2.69    1.34   0
  -2   4  20  140.64    1.80   0
  -2   5  18   44.04    1.78   0
   0   5   4  215.71    1.80   0
   0   6  17   32.00    1.84   0
   4   4   4   81.53    0.57   0
  -6   1   9   42.62    1.53   0
  -6   1  15   86.62    2.03   0
  -5   3  16   19.62    1.97   0
  -5   4  12  309.28    3.42   0
  -4  -1   3  184.46    0.72   0
  -4   4  17  360.02    2.64   0
  -4   5  13  491.40    3.43   0
  -3   5  17  155.33    2.60   0
  -2   6   8   27.51    2.96   0
  -1   6  17   31.12    2.23   0
   1   6   6  573.12    2.47   0
   2   5   4  326.20    1.63   0
  -6   0  16    2.32    1.62   0
  -6   2  13  667.75    3.15   0
  -6   2  14  243.88    2.70   0
  -5   1   5 1407.14    2.79   0
  -5   2  18  111.59    1.93   0
  -5   3   7  558.68    2.66   0
  -5   4  10  373.67    3.02   0
  -5   4  11  542.92    3.35   0
  -5   4  13  143.30    2.65   0
  -5   4  14   58.56    2.77   0
  -4   3  19   41.90    1.52   0
  -4   5  14  534.41    3.39   0
  -3   6  11  384.41    3.26   0
  -3   6  12  287.80    3.08   0
  -3   6  13  874.07    4.36   0
  -1   5   4 2548.26    4.16   0
   0   5  20   29.68    1.51   0
   0   7  12  220.70    2.83   0
   0   7  13   33.43    2.76   0
   1   6  18   66.14    1.74   0
   1   7  10  201.70    2.88   0
  -6   1   8  734.96    2.69   0
  -6   2   9  612.27    3.07   0
  -5   4   9  683.44    3.64   0
  -4   1   3  182.52    1.18   0
  -4   4   6  735.79    2.90   0
  -4   5  15  158.56    2.56   0
  -3   6  10   25.98    2.65   0
  -3   6  14  396.80    3.11   0
  -2   4   3  198.98    2.01   0
  -2   5  19   59.77    1.52   0
  -1   6   6  596.66    2.90   0
  -1   7  11  594.42    3.98   0
  -1   7  12 1165.44    4.70   0
   0   6  18   67.65    1.63   0
   0   7  10   35.72    2.41   0
   1   7  14   55.48    2.02   0
   2   7  11  169.55    2.42   0
   2   7  12  517.74    3.00   0
   2   7  13  116.78    2.36   0
  -6   1  16  242.59    2.09   0
  -6   2  15   70.46    2.17   0
  -5   4  15  277.34    2.70   0
  -4   5  16   60.37    2.45   0
  -3   4   4  460.91    2.22   0
  -3   5  18   24.51    1.62   0
  -3   6   9  288.67    3.14   0
  -2   6  17    1.88    1.75   0
  -1   5  20   11.71    1.29   0
  -1   6  18   68.76    1.68   0
  -1   7  10  207.86    2.92   0
  -1   7  13   90.86    2.56   0
  -1   7  14   69.76    2.78   0
   0   4   2    9.37    1.13   0
   0   7   9  216.29    2.71   0
   0   7  15  582.55    3.40   0
   1   4   2  283.95    1.27   0
   1   7  15   94.41    2.29   0
   2   7  10  178.48    2.43   0
   2   7  14  282.78    2.49   0
  -6   0   7  225.54    1.51   0
  -6   2   8  230.30    2.33   0
  -6   3  12  195.20    2.49   0
  -5   3   6  286.24    2.13   0
  -5   4   8  355.36    2.79   0
  -4   3   4  496.17    2.13   0
  -3   2   2 6316.48    4.42   0
  -1   7  15  102.44    2.63   0
   0   6   5    6.81    1.71   0
   0   7   8  196.74    2.92   0
   1   3   1 2286.39    2.17   0
   1   6   5  549.67    2.30   0
   2   7   9   41.64    2.11   0
  -6   2  16  212.15    2.20   0
  -6   3  10   86.02    2.18   0
  -4   2   3 1275.68    2.61   0
  -4   4   5 1180.04    3.20   0
  -4   5  17   43.30    2.08   0
  -3   6  16  302.66    2.55   0
  -2   7  11  167.66    2.87   0
  -2   7  12  527.34    3.45   0
  -1   4   2  271.97    1.60   0
  -1   6   5  574.49    3.05   0
   0   6  19  105.71    1.66   0
   0   7  16  244.28    2.49   0
   1   5   3 5458.94    4.77   0
   1   7  16   38.42    1.87   0
  -6   1  17  106.81    1.70   0
  -6   3   9  377.88    2.68   0
  -6   3  15  180.32    2.45   0
  -5   0   4 1496.34    2.31   0
  -5   4   7  249.61    2.42   0
  -5   5  11   84.17    2.52   0
  -5   5  12   95.11    2.55   0
  -5   5  13  365.95    3.00   0
  -4   6  10 1333.96    4.82   0
  -4   6  12   61.05    2.52   0
  -4   6  13   18.87    2.29   0
  -3   5  19  110.49    1.73   0
  -2   5  20   91.61    1.38   0
  -2   6  18   50.07    1.58   0
  -2   7   9   37.06    3.17   0
  -2   7  14  292.45    2.81   0
  -1   6  19   71.78    1.59   0
  -1   7   8  139.19    2.57   0
  -1   7  16   37.89    2.15   0
   2   4   2    7.22    0.68   0
   2   6   5 1027.36    2.66   0
   3   6   6  161.07    1.35   0
  -6   2   7  132.38    2.05   0
  -5   1   4  555.56    1.89   0
  -5   5   9  453.22    3.59   0
  -4   6  14   61.91    2.23   0
  -3   6  17    6.92    1.55   0
  -2   7  15  369.24    2.79   0
  -1   3   1 2199.19    2.62   0
   0   7   7  105.07    2.23   0
   1   7   7   13.20    1.85   0
   2   7  16    3.61    1.45   0
  -6   3   8  292.68    2.40   0
  -6   4  12  326.95    3.15   0
  -6   4  13   65.38    2.53   0
  -3   3   2 1694.08    2.92   0
  -3   4   3  287.20    1.94   0
  -3   7  13  111.79    2.85   0
  -2   7   8  419.22    3.21   0
  -1   7   7   16.58    2.22   0
  -1   7  17    1.87    1.69   0
   0   6   4 1061.31    3.14   0
   3   0   1 8767.13    3.81   0
  -6   0   6 1115.26    2.29   0
  -6   1   6  494.60    2.06   0
  -6   4  10   11.00    2.25   0
  -5   2   4 1290.60    2.75   0
  -5   4   6   72.97    1.99   0
  -5   5   8  321.90    2.89   0
  -4   3   3 2301.00    3.50   0
  -4   6   8  662.55    3.48   0
  -4   6  16   26.25    2.04   0
  -3   7  10  552.88    3.55   0
  -3   7  14   52.99    2.18   0
  -2   6  19  143.01    1.67   0
   0   7   6  142.74    2.52   0
   2   7   7   32.06    1.78   0
  -7   1  11  240.73    2.07   0
  -7   1  12  213.58    1.98   0
  -6   2   6  349.54    2.25   0
  -6   3   7  138.50    2.36   0
  -6   4   9  610.82    3.21   0
  -6   4  15   49.46    2.10   0
  -5   4  18   37.11    1.39   0
  -3   6  18   56.29    1.43   0
  -3   7  15  140.59    2.44   0
  -2   7   7   31.96    2.37   0
  -1   7   6  351.23    3.11   0
   0   8  11  466.43    3.35   0
   1   7   6  330.99    2.56   0
  -7   0  13    2.58    1.31   0
  -7   1  10 1035.48    3.02   0
  -7   2  11  411.92    2.62   0
  -5   6  11  266.54    3.29   0
  -5   6  12  164.78    2.97   0
  -4   1   2  428.83    1.51   0
  -4   6   7  514.95    3.25   0
  -3   7   8  232.47    2.96   0
  -2   3   1 2454.93    2.97   0
  -2   7  17  133.27    1.74   0
  -1   7  18   72.52    1.60   0
   0   5   2   78.57    1.67   0
   0   7  18   45.98    1.34   0
   1   8  10   78.27    2.37   0
   1   8  12   60.42    1.94   0
   1   8  13  174.89    2.28   0
  -7   0  10    1.84    1.29   0
  -7   1  14   84.74    1.52   0
  -7   2  10  523.47    2.76   0
  -7   2  13  166.08    2.05   0
  -6   4   8  210.62    2.52   0
  -5   4   5   68.58    1.89   0
  -5   5  17   33.50    1.45   0
  -5   6  10  687.56    3.58   0
  -5   6  13  107.58    2.35   0
  -4   0   2  401.48    1.11   0
  -4   6  17   67.77    1.58   0
  -4   7  11  235.58    3.25   0
  -4   7  12  151.55    2.51   0
  -3   7  16  155.12    1.94   0
   0   2   0  514.24    1.06   0
   0   8   9   52.79    2.30   0
   1   5   2 1198.98    2.43   0
  -7   1   9   75.28    1.63   0
  -6   3   6  236.96    2.08   0
  -6   5  10  184.27    3.03   0
  -6   5  11  535.53    3.21   0
  -6   5  12  853.57    3.59   0
  -6   5  13   46.35    2.12   0
  -5   5   6  452.13    2.78   0
  -5   6   9  134.54    2.60   0
  -4   4   3 1089.79    3.10   0
  -4   7  10  784.29    3.83   0
  -4   7  13  126.34    2.26   0
  -4   7  14  157.29    2.56   0
  -3   2   1 1068.82    2.00   0
  -3   4   2  575.53    2.21   0
  -3   7   7  309.16    2.95   0
  -2   8  11   92.02    2.50   0
  -2   8  12  164.54    2.58   0
  -2   8  13  403.44    2.92   0
  -1   4   1 1351.14    2.48   0
   0   6   3 2394.96    4.03   0
   0   7   5 2362.47    4.51   0
   0   8   8  462.27    3.33   0
   0   8  15   97.89    1.70   0
  -7   3  12  146.74    2.30   0
  -7   3  13   14.13    1.92   0
  -6   1   5    7.03    1.29   0
  -6   2   5    5.89    1.65   0
  -6   4   7  451.35    2.75   0
  -5   1   3   90.82    1.25   0
  -5   6  15   25.02    1.72   0
  -4   7   9  345.09    3.12   0
  -4   7  15   21.84    1.97   0
  -3   7  17  145.00    1.80   0
  -2   7  18   23.14    1.28   0
  -2   8   9   59.11    2.56   0
  -2   8  14  162.15    2.19   0
  -1   2   0  447.52    1.16   0
  -1   8   8  197.25    2.73   0
   1   6   3 1096.99    2.74   0
   1   8   8  213.30    2.58   0
  -7   1   8  718.27    2.56   0
  -7   2  15  135.09    1.71   0
  -7   3  10 1104.99    3.54   0
  -7   3  14   33.22    1.68   0
  -6   0   5   43.83    1.03   0
  -6   4  17   10.72    1.48   0
  -6   5  15   57.24    1.95   0
  -5   2   3 1296.83    2.64   0
  -5   4   4  471.76    2.74   0
  -5   6  16  228.14    2.13   0
  -4   3   2 1457.77    2.83   0
  -3   7   6  382.66    3.04   0
  -3   8  11  111.58    2.91   0
  -3   8  12  182.10    2.83   0
  -2   7   5  265.88    2.62   0
   0   8   7   73.53    2.63   0
  -7   2   8  115.16    1.98   0
  -7   3   9  202.20    2.20   0
  -6   4   6  147.17    2.52   0
  -6   5   8  225.79    2.65   0
  -5   0   3  425.28    1.31   0
  -5   5   5  371.07    2.58   0
  -4   7  16   24.91    1.63   0
  -2   4   1 1671.39    2.89   0
  -1   8   7  564.40    3.26   0
   1   2   0  447.16    0.77   0
  -7   3   8  386.34    2.74   0
  -7   4  11   14.75    2.15   0
  -7   4  12  168.41    2.43   0
  -5   3   3  229.11    1.80   0
  -5   7  11  309.49    3.13   0
  -5   7  12  186.34    2.77   0
  -4   7   7  101.87    2.64   0
  -3   8  14   81.24    1.90   0
  -2   8  16   34.61    1.39   0
  -1   3   0  297.17    1.49   0
  -1   7   4  405.46    2.58   0
   2   5   2  119.30    1.01   0
   2   7   5  261.61    1.84   0
   3   4   2  577.16    0.97   0
  -7   4  10  206.72    2.30   0
  -6   5   7  152.43    2.47   0
  -6   6  11    7.07    2.13   0
  -6   6  12    8.15    1.96   0
  -6   6  13   77.24    2.25   0
  -5   6  17   61.49    1.39   0
  -5   7  10   73.06    2.32   0
  -4   4   2  333.44    2.29   0
  -3   5   2 2314.06    3.97   0
  -3   8   8  405.08    3.21   0
  -2   1   0  382.23    1.06   0
   1   7   4  412.95    2.32   0
  -7   4   9  310.87    2.54   0
  -7   4  14   40.77    1.50   0
  -6   2   4 2364.55    3.78   0
  -6   4   5  244.57    2.59   0
  -6   6   9  449.74    3.06   0
  -6   6  14    8.02    1.82   0
  -5   5   4 1562.24    4.10   0
  -5   7   9   33.55    2.37   0
  -5   7  14  242.03    2.14   0
  -4   7   6    7.62    2.48   0
  -4   7  17   42.30    1.25   0
  -4   8  10   39.28    2.65   0
  -4   8  11   73.18    2.20   0
  -4   8  12  139.23    2.28   0
  -3   4   1 3578.67    4.35   0
  -1   5   1 2165.30    3.38   0
  -1   6   2 2247.15    3.91   0
   0   5   1  243.72    1.55   0
   0   6   2 1371.00    2.96   0
  -7   3   7 1013.48    3.42   0
  -7   4   8  348.77    2.92   0
  -7   4  15   23.65    1.49   0
  -6   1   4 1628.55    2.78   0
  -6   6   8   22.52    2.71   0
  -5   4   3  295.87    2.14   0
  -5   7   8  706.84    3.58   0
  -4   8   9  311.92    3.28   0
  -4   8  13   93.75    1.91   0
  -4   8  14  208.82    2.19   0
  -3   8  16    1.23    1.24   0
  -2   5   1  598.69    2.54   0
  -2   8  17  101.81    1.41   0
  -1   9  10  365.34    3.08   0
  -1   9  13  222.59    2.29   0
   0   9  10  484.50    3.08   0
   0   9  13    3.49    1.63   0
   2   4   1 1721.10    1.87   0
  -7   5  10   68.75    2.40   0
  -7   5  11  412.14    2.68   0
  -7   5  12  137.21    2.30   0
  -5   6   5   99.92    2.40   0
  -5   7   7  868.91    4.09   0
  -4   2   1 1175.94    2.24   0
  -3   7   4  132.47    2.49   0
  -2   9  11  254.73    2.52   0
  -2   9  12  175.68    2.16   0
  -2   9  13   16.92    1.92   0
  -1   4   0 2427.44    3.17   0
  -1   7   3  779.36    2.96   0
  -1   9   9  841.99    3.56   0
   0   8   5    6.81    2.24   0
   0   9  14    4.62    1.45   0
   1   3   0  295.62    0.94   0
   1   5   1 2188.38    2.90   0
   1   6   2 2228.11    3.41   0
   1   9  11  305.65    2.25   0
   1   9  12   40.54    1.56   0
  -7   4   7  605.62    3.23   0
  -7   5   9  115.83    2.57   0
  -5   1   2  773.98    1.85   0
  -5   3   2 1310.76    3.04   0
  -5   7  16   50.24    1.47   0
  -4  -1   2  414.96    0.71   0
  -4   3   1 1705.76    2.95   0
  -4   8  15   31.90    1.31   0
  -2   9   9    5.24    2.18   0
  -2   9  14   92.36    1.81   0
   0   4   0    9.54    0.96   0
   1   9  10  347.44    2.42   0
   1   9  13  221.15    1.79   0
   2   7   4  728.71    2.27   0
  -7   1   6  134.01    1.36   0
  -7   3   6  136.40    1.80   0
  -7   5  14   27.06    1.40   0
  -6  -1   5    5.94    0.52   0
  -6   5   5  405.49    2.71   0
  -6   7  11   41.76    2.30   0
  -6   7  12   20.60    2.04   0
  -5   5   3  244.07    2.25   0
  -5   7   6   94.04    2.93   0
  -4   8   7  658.73    3.53   0
  -3   2   0    6.92    0.99   0
  -3   9  10   20.52    2.50   0
  -3   9  11   64.72    2.05   0
  -3   9  12  359.32    2.71   0
  -2   4   0 1999.60    3.03   0
  -2   9   8  418.42    3.36   0
  -1   9  15   48.33    1.45   0
   0   9   8  144.14    2.17   0
   1   7   3  774.12    2.61   0
   1   8   5   94.35    2.03   0
  -7   5   8  113.63    2.26   0
  -6   6   6 1248.80    4.05   0
  -6   7   9   -1.69    2.49   0
  -6   7  10  405.18    2.79   0
  -6   7  13    1.00    1.48   0
  -5   4   2  616.26    2.75   0
  -5   6   4  171.32    2.42   0
  -5   8  10  574.15    3.06   0
  -5   8  11   57.65    2.00   0
  -5   8  12  270.82    2.28   0
  -4   4   1 1858.54    3.36   0
  -4   8  16   22.52    1.27   0
  -3   9   9  454.06    3.33   0
  -2   9  15    7.59    1.37   0
  -1   8   4  193.37    2.73   0
   0   9   7  194.88    2.58   0
   2   0   1  406.48    0.69   0
  -7   5   7  438.13    3.15   0
  -7   6  11   26.87    2.06   0
  -6   2   3  175.67    1.49   0
  -6   3   3   93.83    1.89   0
  -6   7   8 1130.16    4.22   0
  -6   7  14   57.58    1.61   0
  -5   8   9  174.43    2.40   0
  -5   8  14   41.87    1.56   0
  -3   1   0   14.33    0.87   0
  -3   9   8   58.31    2.69   0
  -3   9  14   84.28    1.49   0
  -2   8   4   84.27    2.42   0
  -1   6   1  772.24    2.57   0
  -1   7   2 1480.35    3.79   0
   0   6   1   57.09    1.69   0
   0   8   4   73.42    1.95   0
   1   9   8  134.55    1.83   0
  -8   2  10  163.49    1.70   0
  -8   2  11  293.67    1.73   0
  -8   2  12   12.91    1.34   0
  -8   3  10  228.07    2.14   0
  -8   3  11  158.64    1.76   0
  -8   3  12   59.05    1.57   0
  -7   3   5 1053.38    3.24   0
  -7   6  10  437.35    2.73   0
  -7   6  12    1.10    1.52   0
  -5   7   5  513.20    3.17   0
  -4   9  11   60.29    2.13   0
  -3   4   0  243.89    1.75   0
  -2   6   1  199.70    2.04   0
  -1   9   6   31.72    2.55   0
   0   7   2 5172.23    5.84   0
   1   4   0 2392.87    2.43   0
  -8   2   9  222.68    1.84   0
  -8   3   9  144.16    1.87   0
  -7   0   6   30.35    0.87   0
  -7   5   6  231.79    2.78   0
  -7   6   8  396.27    3.06   0
  -6   4   3  638.53    2.64   0
  -6   7   7  361.90    2.85   0
  -5   5   2  409.06    2.75   0
  -5   6   3  253.56    2.46   0
  -5   8   7   41.64    2.26   0
  -5   8  15    6.60    1.25   0
  -4   0   1  586.04    1.18   0
  -4   5   1  168.47    2.04   0
  -4   8   5   36.74    2.39   0
  -4   9   9  113.37    2.59   0
  -4   9  10  356.99    2.63   0
  -4   9  12    1.55    1.51   0
  -4   9  13  163.32    1.90   0
  -3   8   4  174.16    2.64   0
  -3   9  15   40.19    1.25   0
  -2   5   0    5.13    1.49   0
  -2   9   6  107.62    2.48   0
   0   9   6  508.18    3.02   0
   1   8   4  182.32    2.06   0
  -8   4  10   16.83    1.79   0
  -8   4  11  237.72    2.03   0
  -8   4  12   87.78    1.58   0
  -7   4   5  146.54    2.09   0
  -7   6  14   25.82    1.23   0
  -5   0   2 1299.68    1.73   0
  -5   3   1   81.29    1.74   0
  -5   7   4  125.46    2.93   0
  -4   9   8   96.53    2.66   0
  -3   7   2   50.37    2.24   0
  -1   8   3  121.26    2.14   0
  -8   2   8  669.05    2.43   0
  -8   3   8  281.90    2.15   0
  -8   4   9  376.55    2.50   0
  -7   6   7  347.95    2.68   0
  -6   5   3    2.36    2.25   0
  -6   6   4  161.69    2.84   0
  -6   8  10   56.13    2.12   0
  -6   8  11  380.98    2.52   0
  -5   2   1 1765.75    2.80   0
  -5   8   6  298.45    2.77   0
  -4   3   0  390.71    1.78   0
  -4   9  14   55.61    1.28   0
  -3   5   0   16.66    1.62   0
  -3   9   6  729.51    3.54   0
  -2   9   5   51.67    2.75   0
  -1   3  -1 2191.43    2.48   0
  -1   9   5  610.50    3.11   0
   0   8   3  704.87    2.74   0
   1   7   2 1376.00    2.89   0
   1   9   6   31.37    1.82   0
  -7   2   4  505.16    2.12   0
  -7   3   4  653.14    2.69   0
  -7   5   5  620.14    3.00   0
  -7   7  11   40.94    1.83   0
  -6   3   2  259.46    2.07   0
  -6   8   9   -1.38    1.83   0
  -6   8  12  164.25    1.73   0
  -5   4   1  124.03    1.81   0
  -4   4   0  588.87    2.22   0
  -4   8   4  816.68    3.57   0
  -4   9   7  217.43    2.58   0
  -2   3  -1 2561.17    2.92   0
  -2  10  10  220.21    2.32   0
  -2  10  11   14.94    1.68   0
  -2  10  12   68.97    1.63   0
  -1   4  -1 1367.65    2.50   0
  -1   7   1  534.32    2.74   0
  -1  10  10   27.73    1.53   0
   0   9   5   78.98    2.02   0
   1   5   0 2754.97    3.06   0
  -8   3   7  323.28    2.18   0
  -8   5  10   90.95    1.88   0
  -8   5  11  128.13    1.80   0
  -8   5  12   76.78    1.52   0
  -7   4   4   22.30    1.71   0
  -7   7   9  421.69    2.85   0
  -7   7  10   73.12    1.78   0
  -6   2   2  103.70    1.29   0
  -6   4   2  420.55    2.55   0
  -6   8   8   48.20    2.04   0
  -6   8  13  170.04    1.57   0
  -5   1   1 1862.17    2.48   0
  -5   6   2  459.25    2.75   0
  -5   8   5   40.15    2.29   0
  -5   9   9   22.14    2.07   0
  -5   9  10   39.95    1.72   0
  -5   9  11  276.12    2.02   0
  -5   9  12  120.88    1.73   0
  -4   9   6  658.73    3.64   0
  -3   9   5  242.53    2.81   0
  -2   6   0  166.01    1.94   0
  -1   6   0  945.86    2.67   0
  -1  10   8  127.64    2.30   0
   0  10   9  115.78    1.87   0
   0  10  10  152.42    1.81   0
   0  10  11   41.34    1.44   0
   0  10  12    5.24    1.28   0
  -8   2   7  851.17    2.50   0
  -8   4   7    4.60    1.82   0
  -8   5   9   57.00    1.68   0
  -7   7  13   23.07    1.22   0
  -6   8   7  210.25    2.73   0
  -6   8  14  102.02    1.48   0
  -5   5   1  387.50    2.35   0
  -5   7   3  320.66    2.77   0
  -5   9   8  192.06    2.54   0
  -5   9  13   80.71    1.45   0
  -3   3  -1  312.47    1.74   0
  -3  10   9   48.78    2.12   0
  -3  10  11    2.81    1.38   0
  -3  10  12   46.75    1.49   0
  -2   8   2  255.55    2.92   0
  -2   9   4  233.79    2.62   0
  -2  10   8  249.05    2.40   0
  -1   8   2  446.29    2.65   0
  -1   9   4 1079.85    3.66   0
   0   6   0 2025.26    3.23   0
   0   7   1 1223.69    2.99   0
   1   8   3  124.15    1.61   0
  -8   5   8  327.89    2.28   0
  -7   5   4   10.16    1.96   0
  -7   6   5  143.71    2.68   0
  -7   7   7  366.09    2.91   0
  -6   5   2   34.24    2.26   0
  -6   6   3  377.80    2.75   0
  -4   1   0 1238.07    1.86   0
  -4   8   3   88.77    2.43   0
  -4   9   5  266.55    3.06   0
  -3   4  -1 3648.55    4.14   0
  -3  10   8   18.05    2.15   0
  -3  10  13   81.81    1.44   0
  -2   5  -1  603.36    2.43   0
  -2  10   7  168.02    2.57   0
  -1   5  -1 2179.28    3.36   0
   0   2  -1  128.22    0.65   0
   0   8   2   41.03    1.95   0
   0   9   4  466.30    2.86   0
   0  10   8  483.90    2.40   0
  -8   3   6 1483.90    3.45   0
  -8   4   6   91.46    2.01   0
  -8   5   7  171.89    2.33   0
  -7   3   3   42.50    1.71   0
  -6   1   2  528.87    1.61   0
  -3   0   0    1.67    0.55   0
  -3   2  -1 1127.78    1.95   0
   0  10   7 1508.27    3.86   0
  -8   2   6  671.36    2.30   0
  -8   6   9  213.80    2.14   0
  -8   6  10   23.97    1.38   0
  -8   6  11   -1.00    1.16   0
  -7   0   5    1.86    0.66   0
  -7   2   3  475.76    1.98   0
  -7   4   3  364.51    2.32   0
  -7   7   6  122.49    2.19   0
  -5   4   0  282.12    2.00   0
  -5   9   6   24.67    1.99   0
  -4  10   9   20.76    1.58   0
  -4  10  10  198.15    1.83   0
  -4  10  11   31.88    1.31   0
  -2   9   3 1266.96    4.02   0
  -2  10   6  736.16    3.22   0
  -1   9   3  450.40    3.08   0
  -1  10   6  100.57    1.94   0
   0   5  -1  235.50    1.60   0
   1   7   1  513.47    2.08   0
  -8   5   6  896.65    3.35   0
  -8   6   8   70.69    1.98   0
  -7   6   4  121.97    2.23   0
  -7   8   9  314.91    2.37   0
  -7   8  10  109.07    1.78   0
  -6   3   1  570.07    2.18   0
  -6   4   1  411.45    2.23   0
  -6   6   2   46.67    2.10   0
  -6   7   3   28.37    2.59   0
  -6   9   9  116.14    1.97   0
  -6   9  10    7.90    1.30   0
  -6   9  11   84.57    1.52   0
  -4   3  -1 1754.20    3.03   0
  -4   8   2  382.06    2.90   0
  -4   9   4  211.88    2.67   0
  -4  10   8  161.88    2.02   0
  -3  10   6  178.35    2.36   0
  -2   8   1 1783.98    4.50   0
  -1   7   0   77.56    1.73   0
  -1   8   1  248.49    2.54   0
   0  10   6  630.03    2.84   0
   1   6   0  918.27    2.19   0
   1   9   4 1038.87    3.04   0
  -8   3   5  591.62    2.44   0
  -8   4   5   45.59    1.91   0
  -8   6   7  100.88    2.20   0
  -7   7   5  215.97    2.69   0
  -7   8   8   33.87    1.96   0
  -7   8  12   20.44    1.26   0
  -6   2   1  124.43    1.47   0
  -6   5   1  266.50    2.61   0
  -6   9   8  506.08    2.54   0
  -6   9  12   17.56    1.08   0
  -5   5   0  857.08    2.90   0
  -5   9   5   93.09    2.17   0
  -4   4  -1 1864.09    3.30   0
  -4  10   7   17.51    1.82   0
  -2   6  -1  194.41    1.93   0
  -1   6  -1  763.51    2.42   0
  -1  10   5  171.59    2.41   0
   0   9   3   18.37    1.74   0
  -7   8   7  139.66    2.26   0
  -6   8   4   26.72    2.02   0
  -4   5  -1  176.88    2.00   0
  -4  10   6   50.27    2.29   0
   1   3  -1 2209.30    1.88   0
   1   4  -1 1400.01    1.90   0
  -8   2   5  540.44    1.94   0
  -8   6   6  111.82    2.27   0
  -8   7   9    2.15    1.50   0
  -7   3   2  188.79    1.88   0
  -7   4   2  273.37    2.05   0
  -7   7   4  269.80    2.84   0
  -5   6   0   45.73    2.45   0
  -5   7   1  197.96    2.49   0
  -5   8   2   85.41    2.67   0
  -5   9   4  147.96    2.30   0
  -5  10   8   86.41    1.82   0
  -5  10  10  253.90    1.72   0
  -5  10  11   84.46    1.25   0
  -2   3  -2  688.07    1.73   0
  -2   9   2  111.75    2.30   0
  -2  10   4  131.55    2.58   0
  -1   4  -2  279.94    1.61   0
  -1   9   2   77.39    2.05   0
   0   6  -1   52.82    1.56   0
   0  10   5  511.86    2.64   0
   2   5   0    4.44    0.71   0
  -8   4   4   15.77    1.83   0
  -8   7   8  161.19    1.97   0
  -8   7  11   54.79    1.23   0
  -7   5   2  194.82    2.20   0
  -7   8   6   42.81    1.82   0
  -6   6   1  154.71    2.19   0
  -6   7   2  250.63    2.55   0
  -6   9   6  291.30    2.33   0
  -5   0   1  362.70    1.01   0
  -5  10   7  137.28    2.11   0
  -4   8   1  211.21    2.59   0
  -3   4  -2  604.67    2.30   0
  -3  10   4   85.28    2.54   0
  -2   5  -2  120.60    1.87   0
  -2  11   9    5.31    1.37   0
  -1  10   4   68.93    1.88   0
   1   5  -1 2187.81    2.67   0
  -8   3   4  113.99    1.49   0
  -8   5   4  231.12    2.42   0
  -8   6   5  118.70    2.22   0
  -8   7   7  111.56    1.98   0
  -7   2   2   86.65    1.37   0
  -6   4   0    4.08    1.56   0
  -6   8   3   12.46    2.01   0
  -6   9   5    8.91    2.11   0
  -5   1   0  113.57    1.06   0
  -5   3  -1   82.75    1.66   0
  -5   4  -1  122.57    1.73   0
  -3   3  -2 1712.58    2.63   0
  -3   5  -2 2573.70    4.09   0
  -2   7  -1 2378.47    4.31   0
  -2  11   8   23.30    1.49   0
  -1   5  -2 1175.35    2.48   0
  -1   7  -1  513.58    2.56   0
  -1   8   0 1950.69    4.23   0
   0   9   2   97.69    1.87   0
  -7   6   2  302.56    2.50   0
  -7   7   3  655.17    3.36   0
  -7   8   5  715.49    3.03   0
  -6   1   1 1670.49    2.39   0
  -6   5   0   28.22    1.77   0
  -5   5  -1  396.83    2.32   0
  -5   9   3   17.60    2.02   0
  -4   9   2  260.87    2.65   0
  -3   8   0  201.09    2.40   0
  -3  11   8  213.03    1.91   0
  -3  11  10   78.48    1.25   0
   0  10   4  199.26    2.08   0
   1   7   0   78.81    1.21   0
   1   8   1  229.75    1.79   0
  -8   2   4  260.40    1.60   0
  -7   4   1  334.25    2.40   0
  -7   9   8   67.22    1.55   0
  -7   9  10    4.40    1.03   0
  -6   9   4  211.54    2.50   0
  -5   8   1  325.31    2.68   0
  -4   4  -2  339.69    1.88   0
  -4   8   0  125.27    2.81   0
  -3  10   3  177.55    2.30   0
  -2   6  -2  530.16    2.33   0
  -1   9   1  109.67    2.06   0
  -1  10   3  446.02    2.55   0
  -1  11   7   17.78    1.43   0
   0   4  -2    9.26    0.89   0
  -9   4   7  186.39    1.69   0
  -9   5   8   38.33    1.31   0
  -8   4   3   50.01    1.57   0
  -8   5   3 1608.90    4.02   0
  -8   7   5  183.05    2.28   0
  -7   3   1  118.01    1.77   0
  -7   8   4  155.02    2.05   0
  -7   9   7   17.52    1.34   0
  -6   2   0  182.67    1.48   0
  -6   6   0  155.84    2.15   0
  -6  10   8  128.68    1.60   0
  -6  10   9    4.61    1.03   0
  -6  10  10   27.41    1.03   0
  -5   2  -1 1762.34    2.68   0
  -5   6  -1   87.69    2.08   0
  -5   9   2  161.29    2.69   0
  -4   3  -2 1570.69    2.74   0
  -4  11   8   16.42    1.40   0
  -4  11  10   91.68    1.35   0
  -3  -2   3 1360.33    1.21   0
  -1   6  -2 2344.89    3.65   0
  -1  11   6   89.90    1.68   0
   0   7  -1 1230.32    2.83   0
   1   6  -1  754.19    1.99   0
  -9   5   7    6.74    1.47   0
  -8   8   8  234.61    1.80   0
  -7   9   6    9.42    1.63   0
  -6  10   7  119.98    1.50   0
  -5  10   4  355.67    2.68   0
  -4  10   3  961.70    3.53   0
  -4  11   7   44.85    1.53   0
  -2   8  -1 1775.05    4.31   0
   0   9   1  395.95    2.49   0
   0  10   3   33.25    1.74   0
   1   9   2   73.39    1.57   0
  -9   4   6   45.64    1.51   0
  -8   8   7   28.45    1.29   0
  -7   6   1   75.48    2.04   0
  -7   8   3   48.10    2.21   0
  -6  10   6   54.63    1.64   0
  -5   8   0  193.53    2.78   0
  -3   8  -1   85.11    2.16   0
  -2   9   0  125.39    2.58   0
  -2  11   5  208.07    1.90   0
  -1   8  -1  252.26    2.37   0
  -1  10   2   60.45    2.13   0
  -1  11   5   79.48    1.69   0
   0   6  -2 1396.87    2.81   0
  -9   5   6  174.24    1.72   0
  -9   6   8  110.24    1.44   0
  -8   4   2   95.71    1.91   0
  -8   7   4   21.77    1.71   0
  -8   8   6   32.02    1.60   0
  -7   1   2  383.46    1.37   0
  -7   2   1 1290.62    2.59   0
  -7   9   5   10.34    1.46   0
  -6   3  -1  591.45    2.31   0
  -6   5  -1  259.49    2.15   0
  -6   7   0  402.11    2.70   0
  -6   8   1  145.11    2.32   0
  -5   4  -2  656.38    2.39   0
  -5   5  -2  418.49    2.34   0
  -5   7  -1  201.89    2.43   0
  -4   2  -2  484.90    1.57   0
  -3   4  -3  298.75    1.97   0
  -3   9   0  516.81    2.97   0
  -2  -2   3  891.20    1.15   0
  -2   4  -3  196.18    1.49   0
  -2   5  -3  222.50    1.68   0
  -1   7  -2 1454.55    3.22   0
  -1   9   0  132.35    2.37   0
  -8   5   2  133.46    1.89   0
  -7   4   0  222.38    1.88   0
  -7   5   0   79.18    1.91   0
  -7   7   1   64.59    2.37   0
  -6   6  -1  167.54    2.22   0
  -6  10   5  201.62    1.81   0
  -5   3  -2 1362.74    2.73   0
  -5   9   1 1024.31    3.60   0
  -5  11   8   25.43    1.03   0
  -5  11   9   76.46    1.17   0
  -4   7  -2  297.45    2.50   0
  -4   8  -1  216.36    2.49   0
  -4  11   5  110.56    1.67   0
  -2   3  -3  355.95    1.60   0
  -1   4  -3 2387.11    2.89   0
  -1   5  -3 5589.57    4.90   0
   1   7  -1  506.84    1.92   0
   1   8   0 1889.38    3.34   0
   2   2   0   46.16    0.16   0
  -9   4   5  278.83    1.78   0
  -9   5   5  184.00    1.79   0
  -9   6   6  132.03    1.64   0
  -8   3   2  514.31    2.15   0
  -8   8   5    5.94    1.40   0
  -7   3   0  396.37    2.07   0
  -7   6   0   13.47    2.25   0
  -7   8   2  185.38    2.20   0
  -7   9   4  202.92    1.92   0
  -6  10   4   37.71    1.75   0
  -5   6  -2  486.89    2.66   0
  -5  11   7  156.49    1.43   0
  -4   4  -3 1179.32    2.90   0
  -3   3  -3   22.78    1.15   0
  -3  10   1  834.36    3.31   0
  -2   6  -3  291.99    1.99   0
  -1  11   4   12.98    1.57   0
   0   8  -1   63.17    1.47   0
   0  10   2  657.15    2.64   0
   1   0   1 1278.92    0.86   0
  -6   1   0  389.54    1.36   0
  -6   8   0 1111.28    3.63   0
  -5   1  -1 1923.28    2.40   0
  -5   8  -1  328.73    2.61   0
  -5  10   2  111.13    2.21   0
  -5  11   6   39.29    1.24   0
  -4  11   4  165.50    1.79   0
  -3   8  -2  505.92    3.14   0
  -2   8  -2  271.30    2.28   0
  -1   3  -3  360.12    1.29   0
  -1   6  -3 1101.93    2.65   0
  -1  10   1  724.83    2.83   0
   0   7  -2 4887.02    5.03   0
   1   4  -2  271.94    1.07   0
   1   5  -2 1155.70    1.92   0
  -9   5   4  292.11    1.99   0
  -9   6   5   30.68    1.47   0
  -9   7   7   69.67    1.32   0
  -8   5   1   33.58    1.98   0
  -8   8   4   24.22    1.45   0
  -8   9   8   19.58    1.14   0
  -6   2  -1  127.90    1.37   0
  -6   7  -1  370.44    2.62   0
  -5  -1   2  736.16    0.61   0
  -5   7  -2  303.28    2.55   0
  -5   9   0   52.38    2.14   0
  -5  11   5   30.25    1.27   0
  -3   1  -2 3544.32    2.68   0
  -3   9  -1  122.01    2.22   0
  -2   7  -3  859.01    3.08   0
  -1   8  -2  444.20    2.57   0
   2   5  -1  580.89    1.21   0
  -9   4   4   93.19    1.47   0
  -9   7   6  128.72    1.51   0
  -8   7   2   49.03    1.71   0
  -8   9   7   31.06    1.06   0
  -7   7   0  112.88    2.12   0
  -7   8   1  433.84    2.61   0
  -7  10   6   44.50    1.11   0
  -5   2  -2   22.20    1.05   0
  -4   8  -2  391.42    2.73   0
  -4  11   3   84.38    1.67   0
  -2  10   0  232.01    2.57   0
  -1   9  -1  112.35    1.95   0
  -1  11   3   -0.50    1.29   0
   0   4  -3 3532.60    3.21   0
   1   6  -2 2170.08    2.92   0
  -8   6   1  445.85    2.48   0
  -8   8   3  161.94    1.79   0
  -7   4  -1  337.46    2.04   0
  -7   6  -1   77.62    2.31   0
  -7   9   2  108.26    2.01   0
  -7  10   5   69.06    1.41   0
  -6   3  -2  266.83    1.90   0
  -6   6  -2   45.92    1.97   0
  -6  11   7  151.94    1.30   0
  -5   0   0    1.54    0.50   0
  -5   4  -3  311.17    1.96   0
  -5  10   1   97.67    1.88   0
  -5  11   4   -0.04    1.21   0
  -4   7  -3  483.26    2.73   0
  -3   2  -3 1356.74    2.08   0
  -2   0  -1  440.12    0.71   0
  -2   2  -3  904.52    1.64   0
  -2  11   2  116.69    2.03   0
  -1   7  -3  781.99    2.54   0
   0   6  -3 2374.25    3.41   0
   0  10   1  429.11    2.31   0
   2   6  -1  183.42    1.04   0
  -9   5   3  343.64    2.10   0
  -7   1   1  176.80    1.07   0
  -6   8  -1  153.39    2.20   0
  -6   9   0   15.00    2.06   0
  -6  10   2  298.35    2.06   0
  -6  11   6   30.63    1.11   0
  -5   8  -2   98.70    2.12   0
  -5   9  -1 1019.28    3.75   0
  -4   1  -2  423.23    1.22   0
  -4  10   0  179.96    2.24   0
  -3   4  -4  485.12    1.92   0
  -3   5  -4  518.44    2.26   0
  -2   4  -4   51.75    1.55   0
  -2   5  -4  327.55    1.81   0
  -1  10   0   49.95    1.75   0
   0   8  -2   38.73    1.73   0
   1   8  -1  233.60    1.66   0
  -9   4   3    2.35    1.28   0
  -9   6   3   98.31    1.68   0
  -8   7   1  176.73    1.96   0
  -8   8   2  133.38    2.00   0
  -7   3  -1  119.10    1.47   0
  -7   7  -1   64.55    2.27   0
  -7  10   4  112.81    1.38   0
  -6   7  -2  258.72    2.37   0
  -6  11   5   12.98    1.12   0
  -5   3  -3  243.47    1.61   0
  -5   7  -3  347.14    2.91   0
  -5  11   3   43.80    1.38   0
  -4  -1   1   52.50    0.24   0
  -4   2  -3 1286.44    2.21   0
  -4  11   2  149.03    1.79   0
  -3   8  -3  443.14    2.72   0
  -3  12   6   19.04    1.01   0
  -2   6  -4  197.88    1.86   0
  -2   8  -3  706.50    2.85   0
  -2   9  -2  117.12    2.09   0
  -1  11   2  151.40    1.62   0
   0   9  -1  406.90    2.13   0
   1   7  -2 1456.93    2.72   0
  -8   4   0   67.67    1.76   0
  -8   9   4  137.62    1.43   0
  -7   9   1   34.78    1.56   0
  -6   5  -3   -0.50    2.06   0
  -4   9  -2  257.66    2.53   0
  -2  11   1  155.27    2.09   0
  -1   4  -4 1240.91    2.34   0
  -1   8  -3  128.36    2.12   0
   0   7  -3    7.18    1.50   0
  -9   5   2  288.26    1.99   0
  -7   5  -2  193.81    2.07   0
  -7  10   3  179.38    1.55   0
  -6   2  -2  112.21    1.35   0
  -6   4  -3  673.03    2.46   0
  -6   6  -3  394.46    2.52   0
  -6   8  -2  103.87    2.38   0
  -6  10   1  152.23    1.74   0
  -6  11   4  335.42    1.70   0
  -5  11   2   85.53    1.48   0
  -4   0  -1  606.48    1.07   0
  -4  12   5   11.25    1.11   0
  -3   3  -4 1049.36    2.19   0
  -3   7  -4  135.33    2.10   0
  -2   3  -4 2539.05    2.89   0
  -2   7  -4  769.62    2.71   0
  -1   6  -4  220.47    1.70   0
   0  10   0 3654.75    4.99   0
  -9   3   3   10.11    1.07   0
  -9   4   2  453.52    2.02   0
  -9   6   2  312.01    2.09   0
  -9   7   3    2.57    1.15   0
  -8   2   1    1.02    0.99   0
  -8   3   0  430.64    1.95   0
  -8   7   0   32.87    1.94   0
  -8   8   1   19.59    1.47   0
  -7   4  -2  290.25    1.96   0
  -7   6  -2  320.46    2.37   0
  -7   8  -1  458.75    2.77   0
  -6   1  -1 1718.16    2.32   0
  -6   9  -1   74.32    1.82   0
  -5   4  -4  510.77    2.45   0
  -5   6  -4  192.03    2.53   0
  -5   8  -3  156.38    2.19   0
  -5   9  -2  168.30    2.18   0
  -1  11   1    4.77    1.54   0
  -9   8   4  120.04    1.37   0
  -8   5  -1   41.83    1.89   0
  -7   2  -1 1301.24    2.50   0
  -7   7  -2  393.99    2.76   0
  -7  10   2  184.23    1.56   0
  -6   3  -3   97.13    1.67   0
  -6   7  -3   31.86    1.95   0
  -6  10   0   52.09    1.77   0
  -5   1  -2  772.28    1.67   0
  -5   2  -3 1347.85    2.39   0
  -5  10  -1  102.11    2.12   0
  -4  12   4    6.70    1.10   0
  -3   9  -3 1276.79    3.74   0
  -3  11   0   72.04    1.97   0
  -2   9  -3 1300.34    3.84   0
  -1   7  -4  419.25    2.07   0
   1   5  -3 5361.37    3.86   0
   1   6  -3 1066.89    2.17   0
  -9   7   2  120.37    1.66   0
  -8   4  -1  164.51    1.90   0
  -8   6  -1  451.01    2.43   0
  -8   9   2   79.91    1.34   0
  -7   3  -2  190.18    1.72   0
  -5   7  -4  135.99    2.13   0
  -5  11   1   21.47    1.33   0
  -4   8  -4  887.12    3.55   0
  -4   9  -3   67.83    2.13   0
  -4  11   0   48.05    1.79   0
  -3   8  -4  188.55    2.27   0
  -3  12   3   14.33    1.06   0
  -2   5  -5  505.52    2.27   0
  -2  10  -2  460.26    2.77   0
  -2  12   3   78.10    1.30   0
   0   5  -4  217.35    1.31   0
   0   6  -4 1027.80    2.46   0
   0   8  -3  726.28    2.39   0
   0   9  -2  102.26    1.58   0
   1   4  -3 2391.32    2.36   0
   1   8  -2  416.49    1.82   0
  -9   5   1   98.42    1.64   0
  -9   6   1  119.17    1.75   0
  -9   8   3   17.45    1.18   0
  -8   7  -1  181.34    2.19   0
  -8   8   0  127.29    1.69   0
  -7   1   0    0.53    0.78   0
  -6   5  -4   52.05    2.14   0
  -6   8  -3   17.04    2.16   0
  -6   9  -2  638.51    2.96   0
  -6  11   2   28.73    1.10   0
  -5   3  -4    3.31    1.26   0
  -4  10  -2  563.20    2.80   0
  -3   1  -3 3162.57    2.65   0
  -3   2  -4  643.75    1.74   0
  -2   4  -5  757.04    2.23   0
  -2   6  -5 1109.94    2.90   0
  -1   9  -3  470.68    2.65   0
   0   4  -4 1784.64    2.34   0
   0  10  -1  440.48    2.20   0
   2   5  -2  117.86    0.78   0
   3   5   0   15.21    0.28   0
  -9   4   1   31.89    1.32   0
  -8   9   1  139.22    1.66   0
  -8  10   4   40.64    1.07   0
  -7   4  -3  390.78    2.34   0
  -7   6  -3   83.78    1.94   0
  -7   8  -2  184.46    2.08   0
  -7   9  -1   36.44    1.77   0
  -7  11   4   90.77    1.14   0
  -6   4  -4  294.52    2.25   0
  -5   8  -4  278.75    2.71   0
  -5   9  -3    9.44    1.86   0
  -5  12   4  214.73    1.35   0
  -4   4  -5 1320.70    2.90   0
  -3   7  -5  404.69    2.44   0
  -3  12   2  215.24    1.61   0
  -2   2  -4 2147.37    2.37   0
  -2   7  -5  276.76    2.37   0
  -1   5  -5  194.28    1.71   0
  -1  10  -2   65.07    1.89   0
  -1  11   0  219.21    1.71   0
   1   7  -3  764.50    2.09   0
  -9   7   1   78.84    1.55   0
  -8   3  -1   18.45    1.30   0
  -8   5  -2  139.07    2.07   0
  -7   7  -3  661.62    3.08   0
  -6  10  -1  144.87    1.68   0
  -6  11   1   45.73    1.30   0
  -5   0  -1  377.03    0.99   0
  -5   5  -5  393.93    2.29   0
  -5   6  -5  107.14    2.01   0
  -5  10  -2  117.49    1.86   0
  -5  12   3   19.87    1.05   0
  -4   2  -4  546.04    1.66   0
  -4   7  -5 1893.05    4.22   0
  -4  11  -1   12.12    1.69   0
  -4  12   2    7.86    1.13   0
  -2  11  -1  157.40    1.97   0
  -2  12   2    4.56    1.10   0
  -1   6  -5  558.97    2.10   0
   0   2  -3  151.71    0.85   0
  -9   5   0   12.31    1.50   0
  -9   6   0  225.78    1.90   0
  -9   8   2    5.46    1.03   0
  -8   2   0   77.14    1.00   0
  -8   6  -2    3.53    1.65   0
  -8  10   3  187.64    1.28   0
  -7  10   0    3.40    1.32   0
  -7  11   3  273.52    1.46   0
  -6   2  -3  187.97    1.47   0
  -5   4  -5   71.76    1.56   0
  -5   7  -5  555.47    3.08   0
  -3   3  -5  225.33    1.44   0
  -3   8  -5  925.50    3.49   0
  -2   3  -5  160.55    1.44   0
  -1   7  -5  467.14    2.38   0
   2   4  -2    5.40    0.47   0
  -8   7  -2   49.24    1.89   0
  -8   9   0    2.51    1.12   0
  -7   2  -2   88.97    1.20   0
  -7   9  -2  109.33    1.89   0
  -6   1  -2  547.83    1.48   0
  -6   3  -4   99.44    1.42   0
  -6   8  -4   30.73    2.11   0
  -6   9  -3  114.98    1.85   0
  -5   2  -4 1400.29    2.57   0
  -5  12   2    1.29    1.01   0
  -4   3  -5 1593.03    2.79   0
  -4   8  -5   45.57    1.95   0
  -4  10  -3 1008.15    3.27   0
  -3  12   1   47.21    1.13   0
  -2   8  -5  321.34    2.29   0
  -2  12   1   55.41    1.22   0
  -1  11  -1    7.43    1.41   0
   0   3  -4 3055.90    2.61   0
   0   8  -4   77.73    1.65   0
   0   9  -3   16.59    1.36   0
   2   1   2 2732.67    1.52   0
   2   7  -2   65.97    0.81   0
  -9   3   1   66.56    1.06   0
  -9   4   0   -0.75    1.23   0
  -9   7   0   66.92    1.51   0
  -9   8   1  104.34    1.38   0
  -8  10   2   30.26    0.94   0
  -7   6  -4  125.96    1.98   0
  -7   8  -3   48.87    1.66   0
  -7  11   2    3.04    0.81   0
  -6   5  -5  458.72    2.74   0
  -6  10  -2  312.34    1.95   0
  -6  11   0    1.19    1.01   0
  -5   1  -3   93.59    1.06   0
  -5   9  -4  150.12    2.09   0
  -5  10  -3  271.48    2.32   0
  -3  11  -2   26.50    1.71   0
  -1   2  -4  319.15    1.11   0
  -1   9  -4 1085.11    3.08   0
   0  10  -2  664.14    2.42   0
   1   3  -3  356.12    0.89   0
   1   8  -3  124.36    1.40   0
  -7   1  -1  176.72    1.06   0
  -7   4  -4   22.58    1.84   0
  -7   7  -4  265.86    2.47   0
  -7  10  -1    9.98    1.10   0
  -6   7  -5  213.70    2.53   0
  -5   3  -5 1152.54    2.60   0
  -5   8  -5   40.27    1.89   0
  -4   7  -6    9.60    2.32   0
  -3   4  -6  587.01    2.09   0
  -3   7  -6  388.88    2.38   0
  -2  11  -2  117.60    1.78   0
  -1   8  -5   99.96    1.73   0
  -1  10  -3  455.93    2.21   0
   0   6  -5    9.60    1.11   0
   1   5  -4 2410.80    2.67   0
   1   6  -4  220.96    1.21   0
  -9   5  -1  101.91    1.64   0
  -9   6  -1  127.06    1.68   0
  -9   9   2   17.72    1.01   0
  -8   3  -2  515.49    2.01   0
  -8   5  -3 1630.71    3.61   0
  -8   6  -3  102.88    1.75   0
  -8  10   1   63.83    1.00   0
  -7  11   1   61.43    1.05   0
  -6   4  -5  260.25    1.93   0
  -5   5  -6  516.18    2.43   0
  -5   6  -6  219.15    2.22   0
  -5  12   1   59.56    1.04   0
  -4   9  -5  277.51    2.57   0
  -3   9  -5  258.79    2.30   0
  -3  10  -4   92.94    1.81   0
  -3  12   0   -1.08    0.97   0
  -2   4  -6  630.36    1.97   0
  -2   7  -6  563.88    2.47   0
  -1   3  -5 1120.84    1.93   0
   0   7  -5 2442.94    3.72   0
   1   7  -4  405.90    1.70   0
  -9   7  -1   78.82    1.53   0
  -8   1   1   13.42    0.61   0
  -8   2  -1    0.70    0.86   0
  -8   7  -3  246.42    1.98   0
  -7   8  -4  156.25    2.10   0
  -6   8  -5  114.03    2.17   0
  -6   9  -4  206.98    1.94   0
  -6  10  -3   63.63    1.63   0
  -5   7  -6   98.66    2.01   0
  -5  11  -2   86.78    1.41   0
  -4   2  -5 1204.81    2.37   0
  -4  10  -4  483.54    2.47   0
  -3   2  -5  823.74    1.80   0
  -3   8  -6   83.36    1.98   0
  -2   9  -5   56.48    1.77   0
  -2  10  -4  128.19    1.86   0
  -2  12   0  193.74    1.34   0
  -1   6  -6  575.50    2.12   0
   0   4  -5   -1.32    0.92   0
   1   4  -4 1239.09    1.82   0
  -9   3   0   96.45    1.11   0
  -9   4  -1   25.53    1.27   0
  -8  10   0   69.76    1.12   0
  -7   2  -3  481.99    1.74   0
  -7   3  -4  670.65    2.31   0
  -7  10  -2  201.58    1.65   0
  -6   2  -4 2402.38    3.28   0
  -5   4  -6   70.11    1.56   0
  -5   9  -5   94.80    1.87   0
  -5  10  -4  357.34    2.16   0
  -5  12   0  251.51    1.48   0
  -4   8  -6   30.13    1.89   0
  -4  11  -3   83.01    1.71   0
  -3   1  -4  634.04    1.39   0
  -3   3  -6  304.60    1.57   0
  -2   2  -5  834.74    1.67   0
  -2   8  -6  568.27    2.58   0
  -1   7  -6  322.16    1.95   0
   0   9  -4  466.56    2.05   0
   1   0   3  152.69    0.50   0
   2   5  -3  207.65    0.91   0
   2   6  -3  269.31    1.03   0
  -9   6  -2  311.99    1.98   0
  -8   8  -3  166.55    1.87   0
  -8   9  -2   82.00    1.40   0
  -7   5  -5  633.86    2.63   0
  -7   7  -5  225.55    2.35   0
  -7  11   0    9.94    0.80   0
  -6   3  -5  147.64    1.49   0
  -6   5  -6 1075.65    3.17   0
  -6   6  -6 1275.51    3.52   0
  -5   8  -6  301.60    2.29   0
  -4   1  -4 1463.78    2.08   0
  -4  12  -1   65.24    1.22   0
  -3  12  -1   47.90    1.06   0
  -2   3  -6 2279.99    2.99   0
  -1   4  -6    5.95    1.07   0
  -1   9  -5  617.08    2.48   0
  -1  10  -4   66.67    1.71   0
   0   8  -5    4.00    1.28   0
   1   8  -4  191.87    1.49   0
  -9   8  -1  100.25    1.21   0
  -7   0   1   76.51    0.46   0
  -7   4  -5  153.87    2.02   0
  -6   7  -6   46.88    1.84   0
  -6  11  -2   26.01    1.06   0
  -5   0  -2 1396.41    1.71   0
  -5   2  -5 1133.18    2.31   0
  -3   7  -7  321.59    2.28   0
  -2   5  -7   69.81    1.85   0
  -2   6  -7   18.93    1.51   0
  -2  12  -1   54.65    1.13   0
  -1   8  -6   85.82    1.96   0
   2   7  -3  774.73    1.63   0
 -10   6   1    2.80    0.94   0
  -9   7  -2  115.55    1.37   0
  -9   9   0   43.84    1.01   0
  -8   3  -3  135.35    1.48   0
  -8   7  -4   24.87    1.50   0
  -8  10  -1   63.94    1.10   0
  -7   8  -5  740.13    2.83   0
  -7   9  -4  201.85    1.70   0
  -7  11  -1   59.75    1.02   0
  -6   0  -1   66.81    0.61   0
  -6   4  -6  157.79    1.84   0
  -6   9  -5   11.52    1.46   0
  -5   3  -6  304.24    1.76   0
  -5   5  -7  230.12    2.33   0
  -5   6  -7  857.21    3.02   0
  -5  12  -1   59.60    1.07   0
  -4   9  -6  677.19    2.82   0
  -4  10  -5  366.51    2.18   0
  -2   7  -7   32.11    1.65   0
  -2  10  -5   46.59    1.80   0
  -1  -1   3  439.19    0.74   0
   0   2  -4  115.91    0.76   0
   0   3  -5  255.65    1.20   0
   0   5  -6  111.45    1.40   0
   0   6  -6  754.37    2.09   0
   1   6  -5  566.96    1.75   0
  -9   3  -1   68.92    1.17   0
  -9   4  -2  463.84    1.93   0
  -8   4  -4   17.37    1.59   0
  -7   1  -2  393.89    1.27   0
  -7  10  -3  177.84    1.40   0
  -6   8  -6  266.30    2.09   0
  -5   7  -7  911.80    3.14   0
  -5   9  -6   27.61    1.57   0
  -4   8  -7  731.94    2.94   0
  -4  11  -4  167.79    1.76   0
  -3   8  -7   11.72    1.69   0
  -3  11  -4   57.85    1.37   0
  -3  12  -2  221.83    1.50   0
  -1   2  -5 1061.94    1.68   0
  -1   6  -7  222.74    1.91   0
  -1  11  -3    1.85    1.05   0
   0   7  -6  137.78    1.48   0
   1   5  -5  183.79    1.21   0
   1   7  -5  441.83    1.74   0
  -9   6  -3   98.05    1.58   0
  -9   8  -2    8.38    1.09   0
  -8   1   0  301.91    0.97   0
  -7   6  -6   47.35    1.73   0
  -6  11  -3    4.23    1.08   0
  -5  -1   2  739.02    0.57   0
  -5   4  -7  268.92    1.91   0
  -5   8  -7   45.82    2.10   0
  -4  12  -2    6.89    0.89   0
  -2  11  -4   33.76    1.44   0
  -2  12  -2    4.78    1.01   0
  -1   3  -6  516.36    1.53   0
  -1   5  -7   35.42    1.30   0
  -1   7  -7   15.98    1.73   0
   0   9  -5   79.58    1.39   0
   1   3  -4  542.19    1.17   0
   2   4  -3  194.94    0.68   0
   3   5  -1  148.82    0.41   0
 -10   6   0  195.63    1.29   0
  -9   5  -3  346.73    1.92   0
  -9   7  -3    5.24    1.27   0
  -8   5  -5  297.94    2.18   0
  -8   6  -5  114.44    1.64   0
  -8  10  -2   30.56    0.98   0
  -7   2  -4  518.55    1.83   0
  -7   3  -5 1075.98    2.61   0
  -7   9  -5   10.35    1.43   0
  -7  11  -2    0.58    0.86   0
  -6   2  -5    3.53    1.06   0
  -6   7  -7  395.77    2.63   0
  -5  12  -2    0.29    0.95   0
  -4   2  -6  430.72    1.64   0
  -3   0  -3   22.87    0.65   0
  -3   2  -6  816.01    1.86   0
  -1   9  -6   30.39    1.51   0
  -1  10  -5  166.81    1.63   0
   0   4  -6   14.40    0.96   0
   0   8  -6  272.39    1.94   0
  -8   7  -5  185.38    1.75   0
  -7   4  -6   40.18    1.84   0
  -7   8  -6   56.37    1.78   0
  -7  10  -4  113.84    1.21   0
  -6   9  -6  298.21    1.98   0
  -6  10  -5  212.24    1.58   0
  -4   7  -8  919.47    3.09   0
  -4   9  -7  217.48    2.03   0
  -4  10  -6   54.83    1.58   0
  -3   1  -5 5246.83    3.64   0
  -3   7  -8  227.83    2.11   0
  -3  10  -6  179.81    1.83   0
  -2   2  -6 2814.85    2.89   0
  -2   6  -8   28.52    1.88   0
  -1   4  -7  265.14    1.46   0
  -1   8  -7  600.72    2.62   0
   1   4  -5  556.09    1.33   0
   1   8  -5  100.23    1.34   0
   2   6  -4  186.14    0.95   0
  -9   3  -2  161.24    1.30   0
  -9   4  -3    4.65    1.20   0
  -9   8  -3   12.85    1.09   0
  -8   3  -4  113.54    1.32   0
  -8   4  -5   49.21    1.61   0
  -8   9  -4  138.97    1.38   0
  -6   1  -4 1779.81    2.50   0
  -6   4  -7  488.26    2.27   0
  -6   8  -7  218.48    1.93   0
  -5   2  -6 1524.99    2.66   0
  -5   3  -7  597.81    2.12   0
  -5   6  -8  288.99    2.25   0
  -5   7  -8  775.58    3.18   0
  -5   9  -7   38.90    1.84   0
  -4  12  -3    4.71    0.99   0
  -2   3  -7 2337.03    3.03   0
  -2   7  -8  439.85    2.31   0
  -2   9  -7  707.19    2.67   0
  -2  10  -6  757.27    2.59   0
  -1  11  -4   13.58    1.20   0
   2   5  -4  309.62    1.06   0
   2   7  -4  722.81    1.64   0
 -10   6  -1    2.53    0.91   0
  -9   2   0  109.54    0.82   0
  -9   9  -2   20.92    0.92   0
  -8   2  -3  188.66    1.23   0
  -8   8  -5    6.25    1.17   0
  -8  10  -3  189.40    1.26   0
  -7   1  -3 1066.76    1.96   0
  -6  11  -4  343.86    1.53   0
  -4   8  -8 1014.21    3.21   0
  -3   8  -8  435.65    2.41   0
  -2  11  -5  220.32    1.73   0
  -2  12  -3   75.49    1.11   0
   0   1  -3   76.01    0.50   0
   0   5  -7    0.76    1.25   0
   0   6  -7  121.63    1.32   0
   0   7  -7  106.49    1.62   0
   1   6  -6  565.27    1.79   0
  -9   5  -4  284.77    1.80   0
  -9   7  -4   39.41    1.26   0
  -8   6  -6  121.87    1.84   0
  -7   0   0    0.88    0.34   0
  -7   5  -7  451.00    2.32   0
  -7   7  -7  369.57    2.14   0
  -7  11  -3  270.96    1.28   0
  -6   6  -8   21.60    2.03   0
  -5   1  -5 1559.95    2.33   0
  -5   4  -8  375.09    2.08   0
  -5   8  -8   31.50    1.62   0
  -5  12  -3   18.92    0.85   0
  -2   4  -8  593.87    2.12   0
  -2   8  -8  313.35    2.11   0
  -1   6  -8   78.32    1.47   0
  -1   7  -8  157.23    1.95   0
   0   3  -6 1894.17    2.37   0
   0   9  -6  525.29    2.18   0
   1   5  -6  800.37    1.85   0
   1   7  -6  332.22    1.61   0
  -8   1  -1   14.47    0.59   0
  -8   5  -6  884.83    2.67   0
  -8   7  -6  397.92    2.02   0
  -7   2  -5  467.91    1.79   0
  -7   3  -6  140.29    1.52   0
  -7  10  -5   65.16    1.06   0
  -6   2  -6  354.16    1.78   0
  -6   3  -7  143.69    1.80   0
  -6   5  -8  235.86    2.02   0
  -6   7  -8 1163.02    3.27   0
  -6   9  -7    5.16    1.29   0
  -4  -1   0 1258.95    0.66   0
  -4   6  -9   46.45    2.16   0
  -4   9  -8  108.60    1.96   0
  -3   9  -8   51.74    1.89   0
  -3  10  -7  369.20    2.08   0
  -1   2  -6 3782.20    3.08   0
  -1   3  -7  275.37    1.34   0
   0   8  -7   72.14    1.64   0
 -10   6  -2   83.81    1.15   0
  -9   4  -4   96.67    1.32   0
  -9   8  -4  122.10    1.25   0
  -9   9  -3   57.10    0.99   0
  -8   3  -5  618.62    2.14   0
  -7   4  -7  607.56    2.38   0
  -7   8  -7  137.13    1.58   0
  -6   8  -8   52.15    1.77   0
  -6  11  -5   15.83    0.96   0
  -4   2  -7  246.13    1.47   0
  -4   7  -9  351.23    2.29   0
  -4  11  -6    2.77    1.20   0
  -4  12  -4    2.45    0.92   0
  -3  -1   0   13.00    0.14   0
  -3   3  -8  195.22    1.59   0
  -3   7  -9  878.01    2.96   0
  -3  11  -6   79.95    1.43   0
  -3  12  -4  111.10    1.16   0
  -2  10  -7  175.30    1.91   0
  -1  11  -5   73.32    1.25   0
   0   4  -7 1625.77    2.46   0
  -9   3  -3    6.80    0.93   0
  -9   6  -5   30.36    1.33   0
  -8   4  -6   93.90    1.63   0
  -8   8  -6   35.38    1.14   0
  -8  10  -4   39.52    0.90   0
  -7  11  -4   88.71    0.97   0
  -6   4  -8  212.26    1.91   0
  -5   2  -7   69.47    1.49   0
  -5   6  -9  143.90    1.95   0
  -5   9  -8  198.68    1.80   0
  -4   8  -9  326.51    2.41   0
  -3   8  -9  244.89    2.34   0
  -2   2  -7  990.14    2.10   0
  -2   3  -8 2097.79    3.14   0
  -2   6  -9  141.98    1.73   0
  -2   7  -9   40.49    1.64   0
  -2   9  -8  428.06    2.20   0
  -1   4  -8  530.84    1.84   0
   1   3  -5 1131.51    1.58   0
   1   4  -6    5.27    0.91   0
   1   8  -6   78.53    1.30   0
   2   4  -4   47.75    0.57   0
 -10   5  -2   35.85    0.91   0
  -9   5  -5  181.99    1.57   0
  -9   7  -5  127.07    1.36   0
  -7   6  -8  394.43    2.21   0
  -7   7  -8  573.08    2.57   0
  -6   1  -5    9.98    1.01   0
  -5  11  -6   42.48    1.03   0
  -4   0  -4   32.94    0.67   0
  -4   1  -6  481.91    1.50   0
  -2  11  -6   63.55    1.13   0
  -2  12  -4   58.15    1.02   0
   2   3  -3  351.46    0.69   0
   2   6  -5 1009.92    1.77   0
  -8   6  -7  103.09    1.53   0
  -8   7  -7  110.99    1.60   0
  -7   1  -4  823.79    1.77   0
  -7   3  -7 1095.54    2.84   0
  -7   5  -8  112.64    1.74   0
  -7   9  -7   18.80    1.04   0
  -6   6  -9  471.45    2.45   0
  -6   7  -9    0.92    1.80   0
  -6   9  -8  530.52    2.09   0
  -6  10  -7  118.44    1.23   0
  -5   1  -6  920.00    2.05   0
  -5   8  -9  190.53    1.84   0
  -1   6  -9  399.69    2.21   0
  -1  10  -7  126.69    1.63   0
   0   5  -8  129.37    1.47   0
   0   7  -8  182.72    1.53   0
   0   9  -7  204.56    1.69   0
   2   5  -5  479.09    1.22   0
  -8   1  -2   62.23    0.67   0
  -7   0  -1   77.23    0.49   0
  -7   2  -6  757.73    2.16   0
  -6   0  -3   72.33    0.74   0
  -6   2  -7  141.20    1.56   0
  -6   3  -8  303.64    1.83   0
  -6   5  -9  142.09    1.87   0
  -4   9  -9  119.05    1.63   0
  -3   6 -10   27.52    2.02   0
  -3  10  -8   16.24    1.29   0
  -3  12  -5   30.16    0.94   0
  -1   5  -9  926.97    2.42   0
   1   2  -4  328.75    0.80   0
   1   5  -7   36.53    1.12   0
   1   7  -7   15.65    1.20   0
   3   5  -2 2264.34    1.40   0
  -9   2  -2  111.81    0.88   0
  -9   4  -5  272.67    1.56   0
  -9   6  -6  134.73    1.40   0
  -8   3  -6 1478.72    2.94   0
  -8   8  -7   29.36    1.03   0
  -6   8  -9   -0.89    1.31   0
  -6  11  -6   31.66    0.82   0
  -5   6 -10  749.64    3.01   0
  -5   9  -9   24.04    1.51   0
  -4   5 -10 1308.18    3.29   0
  -4   7 -10  806.07    2.88   0
  -4  11  -7   48.36    1.03   0
  -3   2  -8 1445.63    2.51   0
  -3   5 -10  165.59    1.86   0
  -3   7 -10  575.27    2.55   0
  -3  11  -7  370.21    1.66   0
  -2  10  -8  244.40    1.84   0
  -1   2  -7 3292.93    3.05   0
  -1   3  -8  932.59    2.04   0
  -1  11  -6   94.66    1.19   0
   0   1  -4   20.02    0.55   0
   0   8  -8  445.88    1.95   0
  -9   5  -6  173.38    1.48   0
  -9   7  -6  127.98    1.28   0
  -8   4  -7    1.57    1.19   0
  -6   4  -9  678.92    2.54   0
  -5   2  -8  931.83    2.49   0
  -5   3  -9  274.73    2.06   0
  -5   7 -10   78.07    1.68   0
  -5  11  -7  161.95    1.18   0
  -4   8 -10   33.71    1.55   0
  -3  -1   3 2961.14    1.83   0
  -3   8 -10   39.35    1.85   0
  -2   6 -10  130.18    1.80   0
  -2   9  -9    6.17    1.36   0
  -1   4  -9  748.24    2.30   0
   0   0   3    0.19    0.17   0
   0   2  -6 1990.93    2.15   0
   0   4  -8  421.56    1.57   0
   1   8  -7  578.16    1.95   0
  -8   6  -8   70.77    1.57   0
  -8   7  -8  165.44    1.59   0
  -7   5  -9  114.70    1.91   0
  -7   7  -9  423.42    2.04   0
  -6   1  -6  500.07    1.67   0
  -6  10  -8  130.58    1.25   0
  -5   8 -10  624.93    2.56   0
  -4   0  -5 2284.46    2.40   0
  -4   1  -7  342.63    1.43   0
  -4   4 -10  336.56    2.04   0
  -2   2  -8 1503.98    2.43   0
  -2   5 -10  288.28    1.91   0
   1   3  -6  489.53    1.23   0
   1   4  -7  246.35    1.28   0
   2   4  -5  729.20    1.29   0
  -8   1  -3  608.95    1.38   0
  -8   5  -8  340.42    1.89   0
  -8   9  -7   30.01    0.91   0
  -7   3  -8  393.34    2.13   0
  -7   8  -9  304.30    1.80   0
  -6   5 -10  192.12    2.16   0
  -6   6 -10  115.35    1.72   0
  -6   9  -9  107.51    1.27   0
  -5   1  -7  377.76    1.65   0
  -4  10  -9   14.55    1.30   0
  -3  -1   2 3428.87    1.48   0
  -3  10  -9   47.78    1.40   0
  -2   8 -10  332.69    2.05   0
  -1   1  -6  178.71    1.08   0
  -1   6 -10   14.16    1.72   0
  -1   9  -9  880.69    2.67   0
  -1  10  -8  131.59    1.51   0
   0   6  -9   25.00    1.29   0
   0   7  -9  215.72    1.64   0
   0   9  -8  148.64    1.54   0
   2   6  -6  467.61    1.36   0
  -9   4  -6   48.88    1.17   0
  -7   0  -2  214.08    0.72   0
  -7   2  -7   47.04    1.32   0
  -7   4  -9  331.75    2.19   0
  -6   0  -4  992.33    1.66   0
  -6   2  -8  226.14    1.72   0
  -6   3  -9  380.26    2.00   0
  -6   8 -10   54.81    1.51   0
  -6  11  -7  144.79    1.01   0
  -5   0  -5   59.48    0.91   0
  -4  -1  -1   48.46    0.30   0
  -4   6 -11  782.82    2.76   0
  -4   9 -10  372.57    1.96   0
  -4  11  -8   15.30    0.97   0
  -3   9 -10   17.00    1.38   0
  -2   1  -7 2710.89    2.84   0
  -1   5 -10  215.05    1.90   0
  -1   7 -10  200.74    1.78   0
   0   5  -9  306.34    1.56   0
   1   7  -8  144.14    1.43   0
   2   5  -6   60.52    0.82   0
  -9   6  -7   25.33    1.07   0
  -9   7  -7   68.92    1.07   0
  -8   3  -7  324.76    1.64   0
  -8   4  -8  161.99    1.66   0
  -6   4 -10   13.45    1.81   0
  -5   6 -11  279.53    2.01   0
  -5   7 -11  319.73    2.20   0
  -5   9 -10   49.11    1.20   0
  -5  11  -8   26.74    0.94   0
  -4   2  -9  201.08    1.50   0
  -4   3 -10  165.96    1.66   0
  -4   5 -11   18.92    1.62   0
  -3   5 -11  296.27    2.07   0
  -3   7 -11  308.87    2.08   0
  -2   9 -10   58.11    1.66   0
  -2  10  -9  169.27    1.41   0
  -1   3  -9  271.51    1.50   0
  -1   8 -10   72.02    1.74   0
  -1  11  -7   18.14    0.92   0
   0   8  -9   57.14    1.29   0
   1   2  -5 1050.52    1.37   0
   1   5  -8  310.08    1.36   0
  -9   5  -7    7.25    1.09   0
  -7   6 -10  448.67    2.26   0
  -7   7 -10   73.51    1.50   0
  -7   9  -9    1.44    0.93   0
  -5   2  -9  280.66    1.89   0
  -5   3 -10  307.25    2.14   0
  -5   5 -11   85.24    1.74   0
  -4   8 -11   71.68    1.47   0
  -2   5 -11   71.31    1.88   0
  -2   6 -11  297.86    2.03   0
  -2   7 -11  179.02    1.82   0
  -2  11  -8   24.46    1.00   0
  -1   2  -8  258.11    1.30   0
  -1   4 -10  316.08    1.95   0
   0   1  -5 2464.27    2.02   0
   0   2  -7  774.96    1.55   0
   0   4  -9  271.21    1.46   0
   1   8  -8  203.52    1.47   0
  -8   5  -9   52.56    1.48   0
  -8   6  -9  209.00    1.55   0
  -8   7  -9    0.29    1.10   0
  -7   1  -6  138.45    1.28   0
  -6   1  -7  505.52    1.63   0
  -6   9 -10    5.16    1.04   0
  -6  10  -9    6.08    0.77   0
  -5   8 -11   60.36    1.37   0
  -4   0  -6  962.49    1.82   0
  -4   1  -8  615.71    1.80   0
  -4   4 -11   24.12    1.58   0
  -3   4 -11  692.67    2.46   0
  -2   2  -9  280.00    1.50   0
  -1   0  -4   57.55    0.59   0
   1   3  -7  272.50    1.21   0
  -7   3  -9  198.87    1.62   0
  -6   5 -11  535.45    2.35   0
  -6   7 -11   41.74    1.38   0
  -5   1  -8  510.61    1.88   0
  -5   4 -11  530.28    2.38   0
  -4  -1   1   48.74    0.19   0
  -4  10 -10  188.85    1.35   0
  -3   0  -6 3758.70    3.02   0
  -3  10 -10  135.53    1.42   0
  -2   4 -11  156.71    1.98   0
  -2   8 -11   98.07    1.54   0
  -1   6 -11  419.35    2.29   0
  -1   9 -10  361.15    1.98   0
  -1  10  -9   85.63    1.27   0
   0   6 -10   63.47    1.33   0
   0   9  -9   78.26    1.38   0
   1   4  -8  494.42    1.50   0
   2   4  -6  590.69    1.30   0
   2   6  -7   15.38    0.83   0
  -9   2  -4   54.97    0.78   0
  -9   6  -8  108.06    1.17   0
  -7   4 -10  206.74    1.93   0
  -6   0  -5   46.39    0.81   0
  -6   2  -9  598.18    2.08   0
  -6   3 -10   91.65    1.58   0
  -6   8 -11  384.33    1.88   0
  -5   0  -6 4083.00    3.47   0
  -5  10 -10  260.39    1.33   0
  -4   6 -12   58.95    1.62   0
  -4   7 -12  153.47    1.91   0
  -4   9 -11   68.44    1.27   0
  -4  11  -9   66.87    0.99   0
  -3   6 -12  284.33    2.04   0
  -3   9 -11   62.17    1.31   0
  -3  11  -9   53.04    1.00   0
  -2   1  -8 1774.06    2.45   0
  -1   1  -7  408.05    1.26   0
  -1   5 -11    2.99    1.65   0
  -1   7 -11  549.97    2.24   0
   0   5 -10   11.03    1.18   0
   1   7  -9  153.95    1.47   0
  -9   5  -8   35.82    1.06   0
  -6   4 -11   49.30    1.55   0
  -5   6 -12  154.92    1.70   0
  -5   7 -12  186.81    1.83   0
  -5   9 -11  278.56    1.53   0
  -4   2 -10  524.77    1.99   0
  -4   3 -11  235.23    1.78   0
  -4   5 -12   89.32    1.68   0
  -3   2 -10 1857.35    3.08   0
  -3   5 -12  140.10    1.78   0
  -3   7 -12  417.98    2.17   0
  -2   9 -11  258.52    1.82   0
  -2  10 -10  223.70    1.39   0
  -1   2  -9 2117.59    2.91   0
  -1   3 -10  339.77    1.68   0
  -1   8 -11  353.73    2.07   0
   0   8 -10    5.67    1.13   0
   1   1  -3  433.63    0.71   0
  -8   6 -10   28.76    1.23   0
  -7   6 -11   25.73    1.23   0
  -7   9 -10    6.82    0.80   0
  -5  -1  -1 1810.98    0.96   0
  -5   2 -10   97.83    1.45   0
  -5   5 -12   92.80    1.65   0
  -4   8 -12  152.99    1.55   0
  -3   8 -12  185.44    1.66   0
  -2   0  -6  151.03    0.90   0
  -2   5 -12  372.34    2.33   0
  -2   6 -12   92.73    1.64   0
  -2   7 -12  514.92    2.27   0
  -2  11  -9    5.45    0.86   0
  -1   4 -11  979.88    2.69   0
   0   1  -6  530.74    1.18   0
   1   8  -9   49.10    1.19   0
  -8   1  -5   59.57    0.83   0
  -8   5 -10   90.60    1.43   0
  -8   7 -10   11.45    0.86   0
  -7   0  -4 3314.16    2.66   0
  -7   3 -10 1118.59    2.87   0
  -6   6 -12    7.71    1.29   0
  -6   7 -12   21.91    1.39   0
  -6   9 -11   76.53    1.05   0
  -6  10 -10   26.02    0.73   0
  -5   8 -12  267.06    1.62   0
  -4   0  -7  637.74    1.60   0
  -4   1  -9  121.89    1.27   0
  -4   4 -12   16.02    1.53   0
  -3   1  -9 1151.08    2.30   0
  -3   4 -12   48.76    1.63   0
  -2   8 -12  158.79    1.77   0
   1   3  -8  863.57    1.81   0
   1   4  -9  671.37    1.87   0
  -9   4  -8   26.17    0.99   0
  -7   8 -11   46.59    0.90   0
  -6   0  -6 1147.65    1.97   0
  -6   2 -10  218.52    1.87   0
  -6   3 -11  362.48    2.19   0
  -6   5 -12  846.74    2.68   0
  -5  -1  -2  749.98    0.87   0
  -5   0  -7  699.21    1.77   0
  -5   1  -9  440.48    1.73   0
  -5   4 -12  300.26    1.99   0
  -4  10 -11   31.00    0.87   0
  -3  10 -11    1.50    0.96   0
  -2   4 -12  903.61    2.63   0
  -1   6 -12  116.61    1.86   0
  -1   9 -11  307.27    1.76   0
  -1  10 -10   26.72    1.04   0
   0   5 -11    1.80    1.47   0
   0   6 -11  106.89    1.46   0
   0   7 -11   80.82    1.37   0
   0   9 -10  465.09    1.86   0
   2   4  -7  910.17    1.65   0
   2   6  -8   25.60    0.90   0
  -8   4 -10   16.61    1.28   0
  -7   4 -11   13.86    1.26   0
  -6   8 -12  158.29    1.33   0
  -4   2 -11 1158.15    2.90   0
  -4   5 -13  483.89    2.50   0
  -4   6 -13   15.65    1.41   0
  -4   9 -12    0.77    0.94   0
  -3   6 -13  811.41    2.67   0
  -3   7 -13  114.50    1.77   0
  -3   9 -12  346.86    1.66   0
  -3  11 -10   75.56    0.96   0
  -2   1  -9  515.81    1.66   0
  -1   5 -12    6.87    1.43   0
  -1   7 -12 1075.32    2.83   0
   2   3  -6 2201.44    2.10   0
   2   5  -8  272.14    1.25   0
  -9   5  -9   45.91    0.98   0
  -6   4 -12  306.23    1.93   0
  -5   2 -11   56.66    1.72   0
  -5   5 -13  372.20    2.26   0
  -5   7 -13  482.61    2.15   0
  -5   9 -12  111.20    1.08   0
  -4   3 -12  106.98    1.66   0
  -3   2 -11   51.06    1.43   0
  -3   3 -12  182.41    1.76   0
  -2   6 -13  149.56    1.99   0
  -2   9 -12  163.58    1.51   0
  -2  10 -11   15.34    0.98   0
  -1   2 -10  232.80    1.48   0
  -1   8 -12   60.52    1.54   0
   0   2  -9    7.85    1.13   0
   0   4 -11   91.16    1.55   0
   1   2  -7 3261.66    2.71   0
  -8   6 -11    1.76    1.00   0
  -7   0  -5    2.79    0.65   0
  -7   5 -12  140.19    1.64   0
  -7   6 -12    3.69    1.04   0
  -7   9 -11    9.84    0.74   0
  -6   1  -9   40.44    1.07   0
  -5  -1  -3   87.42    0.51   0
  -5   3 -12   92.41    1.62   0
  -4   0  -8  377.13    1.42   0
  -3  -1  -4  614.66    1.08   0
  -3   1 -10  104.23    1.59   0
  -3   8 -13  159.34    1.47   0
  -2   3 -12  200.17    1.98   0
  -2   5 -13   51.96    1.54   0
  -2   7 -13  116.57    1.57   0
  -1   0  -6 2000.66    2.02   0
  -1   0   3  151.10    0.43   0
  -1   4 -12  188.76    1.63   0
   0   0  -3    0.23    0.34   0
  -6   0  -7  224.34    1.21   0
  -6   9 -12   16.59    0.78   0
  -5   0  -8 1252.05    2.33   0
  -5   1 -10   43.43    1.48   0
  -5   4 -13  136.07    1.94   0
  -2   8 -13  394.88    2.01   0
  -1   1  -9 1374.02    2.24   0
  -4  10 -12    1.93    0.80   0
  -3  10 -12   42.24    0.93   0
  -2   1 -10  879.15    2.14   0
  -1  10 -11    5.08    0.87   0
   0   7 -12  218.11    1.59   0
   0   9 -11   14.89    1.05   0
   2   6  -9  126.13    1.14   0
  -3   2 -12  208.54    1.68   0
  -1   0  -7 2787.23    2.56   0
  -1   5 -13   51.16    1.47   0
  -1   7 -13   87.38    1.41   0
  -1   9 -12   39.95    0.99   0
   0   1  -8    2.11    0.84   0
   0   3 -11  202.56    1.42   0
   1   2  -8  222.69    1.08   0
   0 -13   3   25.71    0.58   0
   1 -13   2   96.78    0.78   0
   2 -13  -2   10.36    0.50   0
   3 -12  -5   29.13    0.61   0
   3 -12   0    1.01    0.62   0
   3  -8   6   77.50    1.16   0
   4 -11  -1   12.33    0.81   0
   4 -10   2  510.42    1.73   0
   5  -9  -3    9.87    0.90   0
   5  -6   1   82.66    1.22   0
  -2  -9   9    5.51    0.54   0
   0 -10   8  503.70    1.51   0
   0  -8   9   55.44    0.89   0
   1  -9   8  128.80    1.05   0
   2 -13  -1   19.92    0.52   0
   3 -12   1   46.37    0.82   0
   3 -10   5  641.25    1.83   0
   3  -9   6  694.48    2.05   0
   3  -5   6 2328.30    2.48   0
   4  -9   4  202.27    1.54   0
   4  -4   3 1070.29    1.62   0
   5  -9  -5   86.40    1.05   0
   0  -1   4   22.26    0.20   0
   1 -12   5  162.94    0.92   0
   2 -13   0   34.91    0.54   0
   2  -7   8  406.99    1.43   0
   3 -11   4   54.70    1.05   0
   4 -11   1   14.26    0.82   0
   4 -10   3  933.72    2.13   0
   4  -8   5   43.99    1.34   0
   4  -7   5 1762.10    2.70   0
   5  -9   1  989.71    2.33   0
   5  -7   2  297.57    1.46   0
   5  -5   1  382.12    1.29   0
   0 -12   6    3.76    0.62   0
   0  -9   9   79.19    0.93   0
   1 -13   3   42.24    0.66   0
   1  -7   9  154.11    1.11   0
   2 -13   1   22.20    0.53   0
   2 -12   4   63.84    0.76   0
   2 -10   7  165.81    1.26   0
   2  -8   8  306.40    1.38   0
   2  -6   8   23.12    0.78   0
   3 -12   2  216.43    1.03   0
   3  -8   7   11.27    1.21   0
   3  -7   7  302.09    1.38   0
   3  -6   7 1550.20    2.38   0
   4 -11  -6    2.18    0.55   0
   5 -10  -1   99.41    1.21   0
   5  -9  -6   27.82    0.83   0
   1 -11   7   16.50    0.79   0
   1 -10   8  130.56    1.10   0
   1  -6   9  391.89    1.25   0
   1  -4   8  502.18    1.06   0
   1  -3   7  256.05    0.73   0
   2 -11   6   65.70    0.86   0
   2  -3   6 2211.11    1.81   0
   3 -10   6  169.13    1.33   0
   3  -4   6  494.93    1.27   0
   4 -11   2  146.46    1.05   0
   4 -10   4  452.94    1.64   0
   4  -9   5  256.13    1.44   0
   4  -4   4   83.83    0.82   0
   5 -10   0    9.80    0.90   0
   5  -9   2  159.74    1.31   0
   5  -8   3  141.20    1.27   0
   5  -7   3  330.11    1.53   0
   2 -13   2   10.63    0.51   0
   2  -9   8  406.72    1.48   0
   2  -5   8  284.06    1.03   0
   2  -1  -6   72.26    0.11   0
   3 -12   3   16.43    0.74   0
   3 -11   5  117.92    1.09   0
   3  -9   7   86.97    1.26   0
   4 -12  -2    6.80    0.63   0
   5 -10   1   99.16    1.08   0
   5  -4   1  121.91    1.00   0
  -1 -10   9   88.37    0.75   0
  -1  -7  10  204.05    0.82   0
   1 -12   6  138.74    0.87   0
   2 -12   5   40.57    0.68   0
   3  -3   5  200.62    0.78   0
   4 -12  -3    4.18    0.49   0
   4 -12  -1   67.16    0.68   0
   4 -12   0    2.97    0.66   0
   4  -8   6   31.74    1.07   0
   4  -3   3 2318.88    2.06   0
   5  -9   3   11.84    1.03   0
   5  -7   4  131.09    1.23   0
   6  -7  -2  251.01    1.41   0
   6  -7  -1  374.83    1.61   0
  -1  -8  10   74.15    0.67   0
   0 -11   8   21.05    0.64   0
   0  -7  10   33.02    0.77   0
   1  -5   9  874.26    1.43   0
   2 -13   3  138.22    0.80   0
   3 -13  -1    2.47    0.45   0
   3 -13   0   19.27    0.54   0
   3  -7   8  224.94    1.43   0
   4 -12  -4    2.26    0.45   0
   4 -10   5  363.01    1.47   0
   5 -10   2  110.29    1.08   0
   5  -4   2  640.78    1.42   0
   6  -8  -3   12.59    1.03   0
   6  -8  -1  148.21    1.21   0
   6  -7   0  395.59    1.53   0
   6  -6  -3  386.96    1.44   0
   6  -6  -2   42.41    0.90   0
   6  -6  -1  155.06    1.13   0
  -1  -6  10   13.29    0.45   0
   0  -8  10    5.62    0.69   0
   2 -11   7  158.40    0.96   0
   2 -10   8  246.00    1.17   0
   2  -8   9   58.39    0.92   0
   3 -12   4  117.87    0.83   0
   3 -10   7  369.02    1.42   0
   3  -6   8  350.83    1.33   0
   4 -12   1   68.56    0.71   0
   4 -11   4  160.98    1.05   0
   5 -11  -4    0.51    0.61   0
   5 -11  -3   41.92    0.67   0
   5 -11  -1   20.42    0.70   0
   5 -11   0  205.93    1.06   0
   5  -9   4  154.37    1.29   0
   5  -3  -2 1271.76    1.58   0
   6  -9  -2  659.57    1.84   0
   6  -8   0 1130.52    2.28   0
   6  -8   1  156.94    1.44   0
   6  -7   1  381.65    1.57   0
   6  -6   0  158.09    1.16   0
   0  -6  10   64.67    0.65   0
   0  -3   8    5.16    0.33   0
   2  -4   8  511.55    1.14   0
   3 -13   1    3.33    0.44   0
   3 -11   6   80.87    0.86   0
   3  -9   8   58.30    1.13   0
   3  -4   7  627.64    1.32   0
   4 -12   2    6.92    0.55   0
   4  -3   4  485.43    1.12   0
   5  -8   5   41.58    1.14   0
   5  -3  -1   76.40    0.66   0
   5  -3   0   13.80    0.74   0
   6  -9  -3  116.00    1.00   0
   6  -9  -1   72.45    1.00   0
   6  -9   0   12.37    0.93   0
   6  -8  -5  108.02    1.02   0
   6  -6   1  165.40    1.23   0
   6  -5  -3    0.91    0.82   0
   6  -5  -2   41.17    0.95   0
   0   0  -3    0.35    0.07   0
   1 -10   9   96.48    0.90   0
   2 -12   6   20.65    0.57   0
   2  -9   9    4.02    0.96   0
   3  -5   8  164.28    1.11   0
   5 -11  -5   30.64    0.60   0
   5 -10   4  356.61    1.56   0
   5  -3  -4    1.22    0.53   0
   6  -9   1   78.00    1.07   0
   6  -8   2  110.34    1.20   0
   6  -6  -5   16.44    0.74   0
   6  -6   2   48.42    1.07   0
   6  -5   0   28.53    0.86   0
  -1   0   0    0.16    0.06   0
   0  -9  10  506.16    1.28   0
   1  -8  10   76.35    0.91   0
   1  -6  10   15.56    0.73   0
   2  -5   9  551.44    1.31   0
   2  -1   3   98.74    0.46   0
   4 -12   3    3.84    0.55   0
   4  -5   7  187.86    1.27   0
   4  -4   6  716.25    1.49   0
   4  -2   2  466.11    0.96   0
   6 -10  -2  326.89    1.32   0
   6 -10  -1  151.91    1.13   0
   6  -9  -5   10.95    0.77   0
   6  -8   3   14.26    1.25   0
   6  -7   3   29.43    1.08   0
   6  -5   1  258.38    1.20   0
   1  -4   9  667.23    1.18   0
   1  -3   8  856.85    1.16   0
   3 -11   7  384.72    1.32   0
   3 -10   8   16.18    0.91   0
   5  -8   6  301.52    1.50   0
   5  -6   6  206.51    1.33   0
   5  -3   2 1302.40    1.73   0
   6 -10  -3   59.63    0.86   0
   6 -10   0   56.92    0.88   0
   6  -6   3  395.85    1.56   0
   6  -5   2   36.28    0.96   0
   0  -2   7  775.09    0.79   0
   1  -9  10  369.27    1.27   0
   2 -10   9  178.52    1.06   0
   2  -7  10  187.63    1.19   0
   2  -2   6 2719.26    1.86   0
   3  -6   9  283.83    1.28   0
   3  -1  -4  608.38    0.61   0
   4 -10   7   19.33    0.97   0
   4  -7   8  910.72    2.10   0
   4  -6   8  673.91    1.91   0
   4  -3   5 1531.64    1.83   0
   5 -12  -2   -0.39    0.52   0
   5 -12  -1   55.64    0.66   0
   5 -10   5   12.76    0.86   0
   6 -10  -4   35.37    0.72   0
   6 -10   1  151.88    1.06   0
   6  -9   3  118.78    1.15   0
   6  -8   4   28.39    1.27   0
   6  -7   4  517.86    1.78   0
   6  -4   0    2.18    0.90   0
   2  -8  10  326.62    1.36   0
   2  -6  10  127.26    1.05   0
   3 -12   6   24.33    0.64   0
   3  -9   9  446.00    1.61   0
   3  -4   8 1328.94    1.86   0
   4 -11   6    3.48    0.65   0
   5 -12   0  227.45    0.90   0
   5  -5   6  465.19    1.52   0
   5  -3   3  234.18    1.00   0
   6 -10   2  307.89    1.31   0
   6  -6   4  164.58    1.31   0
   6  -5   3    0.46    0.95   0
   2  -4   9   76.50    0.81   0
   3  -5   9   99.51    1.09   0
   5 -12   1   56.47    0.61   0
   5  -8   7   42.83    1.08   0
   5  -7   7  859.99    2.11   0
   6 -10   3   62.02    1.03   0
   6  -9   4  209.73    1.30   0
   6  -7   5  208.10    1.59   0
   6  -4   2  430.63    1.51   0
   5 -12   2    0.83    0.48   0
   5 -10   6  149.23    1.08   0
   5  -6   7  805.57    2.00   0
   6 -11  -2   26.94    0.64   0
   6 -11  -1   46.85    0.64   0
   6  -8   5  107.17    1.21   0
   6  -6   5   18.08    1.11   0
   6  -5   4   50.79    1.06   0
   7  -7   1   60.14    1.29   0
   7  -6  -1   70.32    1.19   0
   7  -6   0   10.41    1.15   0
   0  -7  11   79.83    0.70   0
   1 -10  10   24.66    0.71   0
   1  -1   5  934.22    0.90   0
   3 -11   8  207.42    1.02   0
   3 -10   9   50.75    0.88   0
   4  -8   9  312.74    1.58   0
   4  -7   9  337.73    1.50   0
   5 -11   5   29.26    0.70   0
   5  -9   7   38.40    0.95   0
   5  -4   6   74.04    1.19   0
   5  -2  -2   19.78    0.61   0
   5  -2   0   -0.22    0.56   0
   6 -11  -3    4.70    0.48   0
   6 -11   1   46.43    0.69   0
   6 -10   4   39.97    1.00   0
   6  -9   5   11.78    0.95   0
   7  -9  -1   36.07    0.99   0
   7  -8   1  430.80    1.60   0
   7  -7   2  399.66    1.78   0
   7  -6  -3   72.51    1.09   0
   0  -8  11  476.92    1.16   0
   1  -7  11  585.59    1.41   0
   3  -8  10   33.34    0.88   0
   3  -6  10   29.07    1.09   0
   4 -11   7   47.09    0.71   0
   4  -6   9   41.35    1.07   0
   5 -12   3   20.32    0.52   0
   5  -5   7  196.41    1.24   0
   5  -2  -3 1307.20    1.47   0
   6 -11   2   28.24    0.65   0
   6  -7   6   45.18    1.18   0
   6  -3  -1  562.60    1.38   0
   6  -3   0  842.22    1.64   0
   7  -9  -2  107.10    0.93   0
   7  -9   1   33.77    1.06   0
   7  -8   2  184.51    1.29   0
   7  -6   2  302.33    1.51   0
   7  -5  -1   67.15    1.17   0
   0  -6  11  106.30    0.68   0
   1  -6  11  417.35    1.22   0
   2  -2   7  939.91    1.23   0
   3  -4   9    0.03    0.85   0
   4  -1  -1   50.77    0.55   0
   4  -1   0 1259.83    1.34   0
   5  -8   8   32.72    1.08   0
   5  -2   2   21.73    0.66   0
   6 -11   3    4.40    0.70   0
   6  -6   6 1266.20    2.50   0
   6  -3  -2  246.09    0.95   0
   6  -3   1  583.91    1.42   0
   7  -9   2  111.42    1.23   0
   7  -7   3  665.90    1.98   0
   7  -5  -2  187.66    1.10   0
   7  -5   1   67.33    1.11   0
   0  -4  10    1.44    0.40   0
   1  -4  10  288.92    0.89   0
   1  -3   9  253.35    0.77   0
   3  -9  10   18.96    0.74   0
   3  -3   8  173.20    0.87   0
   4  -3   7 1644.09    2.10   0
   4  -2   5 1148.62    1.58   0
   4  -1  -2  426.67    0.76   0
   4  -1   1   51.43    0.65   0
   5 -12   4  220.24    0.93   0
   5 -11   6   41.17    0.69   0
   5  -2  -4 1339.10    1.43   0
   6  -3  -3   91.74    0.71   0
   7 -10   0    4.69    0.77   0
   7  -9  -4  208.65    1.04   0
   7  -6   3   78.64    1.22   0
   7  -5   2  199.67    1.35   0
   3  -1   4  645.62    1.04   0
   6  -3  -4  101.14    0.77   0
   7 -10  -2  203.91    1.02   0
   7  -5  -4   10.10    0.89   0
   4 -11   8   19.37    0.68   0
   4 -10   9   19.14    0.82   0
   4  -8  10   37.29    1.20   0
   4  -1  -3  195.44    0.58   0
   4  -1   2  437.05    0.95   0
   7 -10  -3  184.83    0.92   0
   7  -4  -1  347.52    1.35   0
   7  -4   0  231.23    1.26   0
   7  -4   1  355.91    1.57   0
   1  -5  11    0.53    0.58   0
   6  -9   7    8.81    0.91   0
   7  -5   4   10.96    1.16   0
   7  -4  -2  297.39    1.20   0
  -1  -4  10  291.79    0.53   0
   0  -5  11    2.34    0.43   0
   5  -2  -5 1139.15    1.28   0
   7  -4  -3  387.82    1.26   0
  -1  -3   9  253.06    0.43   0
   6  -6   8   21.81    1.22   0
   6  -3  -5  148.09    0.76   0
   7 -11   0    8.94    0.60   0
   8  -8  -1   20.77    0.99   0
   4  -2  -7  254.77    0.45   0
   6  -2  -1  131.62    0.84   0
   7 -11   1   66.83    0.66   0
   7 -11   2    2.77    0.62   0
   7  -6   6   48.96    1.28   0
   7  -4  -4   25.53    0.72   0
   8  -8  -2  140.99    1.00   0
   8  -7  -3  263.69    1.32   0
   8  -7   2   51.08    1.12   0
   8  -6  -2    4.61    1.10   0
   8  -6   2    5.28    1.34   0
   7  -9   6   13.89    0.85   0
   7  -3   0  423.17    1.44   0
   8  -5   0   -1.48    1.24   0
   6  -8   9   -1.17    1.16   0
   6  -7   9   -0.15    1.10   0
   7 -11   3  315.39    1.09   0
   8  -9  -2   83.08    0.87   0
   8  -7   4   30.11    1.14   0
   8  -5  -1   41.66    1.04   0
   1  -4  11  998.79    1.51   0
   8  -9  -3   45.26    0.73   0
   8  -9   3   49.49    0.87   0
   8  -8   4   29.56    1.01   0
   1  -1  -6  181.63    0.31   0
   7 -11   4  110.00    0.76   0
   8  -8   5    6.88    1.12   0
   1   0   3  168.25    0.42   0
   8  -4   1  174.14    1.38   0
   0  -3  10  271.31    0.67   0
   0   0   1    0.86    0.04   0
  -2  -1   2 2799.76    1.31   0
   0  -4  11   97.38    0.52   0
   1  -5  12    7.71    0.61   0
   2  -5  12  380.76    1.26   0
   3   0   3   22.15    0.58   0
   5  -3   9  277.09    1.46   0
   7 -10   7   82.96    0.82   0
   7  -2   0   80.90    1.22   0
   8  -4   4   17.02    1.54   0
   4  -3  10  160.78    1.16   0
   6 -10   9    3.39    0.65   0
   7  -2  -1 1390.94    2.20   0
   8  -4  -3   50.60    0.95   0
   9  -7   0   73.22    1.18   0
  -2  -1   1 3453.58    1.60   0
   3  -1  -6  107.14    0.21   0
   6  -2  -5    3.17    0.51   0
   6  -1   3    2.11    1.20   0
   7  -2  -2   92.71    1.08   0
   8  -8   7   35.76    1.12   0
   9  -8   1  106.30    0.96   0
   9  -7   3    3.57    1.14   0
   2  -3  11  172.36    0.98   0
   8 -10   5   71.76    0.75   0
   9  -8  -1  105.06    0.89   0
   9  -8   3   18.09    0.85   0
   9  -7  -2  118.02    1.09   0
   9  -7   4   40.92    1.23   0
   9  -6  -2  320.02    1.51   0
   0  -2   9    8.25    0.32   0
   0  -1   7  862.41    0.86   0
   2  -1   8 1771.31    1.87   0
   6  -7  11   42.60    1.10   0
   6  -6  11    8.11    1.38   0
   7 -10   8   12.22    0.64   0
   7  -9   9    2.53    0.70   0
   9  -9   0   47.45    0.79   0
   9  -9   1    9.43    0.73   0
   9  -9   2   20.51    0.78   0
   9  -8  -2    8.56    0.73   0
   9  -6   4   28.09    1.14   0
   1  -3  11  251.06    0.88   0
   2  -2  10  383.01    1.17   0
   3  -4  12   46.67    1.06   0
   3   0  -3   21.65    0.31   0
   4   0  -2  405.14    0.85   0
   5  -4  11  585.22    2.02   0
   9  -9   3   64.07    0.87   0
   9  -6   5   31.70    1.34   0
   9  -5  -2  298.85    1.57   0
   1  -1   8  150.55    0.66   0
   2  -6  13  148.79    0.98   0
   3  -7  13  114.15    0.98   0
   5   0   2 1347.55    1.95   0
   6  -1  -3    2.59    0.74   0
   8  -3  -3  150.34    1.27   0
   9  -4   0   -2.77    1.33   0
   9  -4   1   30.91    1.24   0
   1  -4  12  188.72    0.82   0
   1  -2  10  216.02    0.83   0
   4  -2  10  536.29    1.83   0
   6  -9  11   85.99    0.96   0
   7  -5  10   70.42    1.42   0
   7  -2  -4  514.68    1.42   0
   8  -3   6 1586.78    3.39   0
   8  -2   1    1.33    1.36   0
   9  -9   4  233.23    1.11   0
   9  -4  -1   25.94    1.30   0
   9  -4   3    2.56    1.31   0
   3  -5  13  573.54    1.79   0
   3   0   6 3841.11    2.94   0
   4  -6  13   17.26    1.06   0
   7  -1   0   -1.43    0.95   0
   8  -2   0   79.04    1.19   0
   8  -2   2   66.59    1.30   0
   9  -9   5   17.58    0.78   0
   2  -5  13   53.02    0.85   0
   5  -3  11  744.76    2.19   0
   6  -7  12   21.19    1.13   0
   6  -4  11   49.45    1.37   0
   7  -9  10    4.75    0.71   0
   7  -6  11   26.41    1.39   0
   7  -4  10  217.92    1.98   0
   7  -3   9  208.60    2.00   0
   7  -2   7   49.68    1.48   0
   7  -1  -1  183.90    1.18   0
   8  -5   9   58.17    1.63   0
   8  -4   8  154.93    1.63   0
   8  -2   4  283.65    1.82   0
   9  -4  -2  461.04    1.73   0
   2  -1   9  504.94    1.20   0
   4  -1  -6  459.74    0.61   0
   5  -2  10   93.91    1.30   0
   5   0  -2 1368.20    1.73   0
   6  -1  -4 1765.56    2.07   0
   8  -3   7  334.13    1.97   0
   8  -2  -2   67.50    1.25   0
   9  -3   3   10.58    1.61   0
   2  -3  12  182.23    1.07   0
   3  -3  12  176.83    1.11   0
   3  -2  11   43.79    1.07   0
   6  -8  12  168.92    1.11   0
   6   0   1   67.13    1.05   0
   6   0   3   74.79    1.20   0
   7  -8  11   50.31    0.88   0
   7  -5  11  434.37    2.01   0
   7  -2   8  121.34    1.64   0
   8  -7  10    9.92    1.10   0
   8  -4   9  392.65    2.26   0
   9  -5   7    7.61    1.18   0
   9  -4   6   45.66    1.41   0
   9  -3  -1   69.13    1.45   0
  10  -7   1   24.72    0.96   0
  10  -6   2   96.53    1.30   0
   2  -2  11  321.14    1.18   0
   4  -2  11 1183.55    2.57   0
   4   0   7  674.51    1.77   0
   8  -2   6  683.68    2.45   0
   9  -3   5  453.54    2.38   0
  10  -7   0  594.68    1.75   0
  10  -6   3  146.38    1.27   0
  10  -6   4    4.30    1.17   0
  10  -5   1  254.66    1.68   0
   4  -4  13  140.65    1.40   0
   5   0  -3  435.36    1.11   0
   6  -2  10  210.86    1.76   0
   6  -1   8  778.99    2.32   0
   6   0  -1   66.83    0.91   0
   7  -4  11   13.11    1.62   0
   7  -3  10 1122.71    2.94   0
   7  -1  -3 1067.14    2.07   0
   8  -2  -3  187.94    1.36   0
   9  -8   8   64.17    0.98   0
   9  -4   7  194.40    1.69   0
   9  -3  -2  163.91    1.49   0
  10  -8   2   83.47    0.91   0
  10  -7   4  114.02    1.05   0
  10  -6  -1    3.34    0.93   0
  10  -5   3  195.13    1.51   0
  10  -5   4  101.21    1.54   0
   0  -1  -4   18.38    0.20   0
   2  -4  13   71.47    0.90   0
   3  -1  10  101.69    1.18   0
   5  -3  12   92.50    1.37   0
   7  -6  12    1.38    1.23   0
   7  -2   9  326.13    2.01   0
   8  -2   7  867.62    2.70   0
   8  -1   1   13.94    1.27   0
   8  -1   2   62.84    1.37   0
   9  -3   6  300.38    1.99   0
  10  -6   5   41.29    1.04   0
  10  -5  -1  249.54    1.52   0
   0  -1   8    1.86    0.36   0
   4  -1  10  256.90    1.45   0
   4   0  -4   32.34    0.46   0
   4   0   8  397.86    1.75   0
   5  -4  13  145.96    1.61   0
   6  -6  13   81.45    1.32   0
   6   0  -2 1706.76    2.30   0
   7  -7  12   42.62    0.95   0
   7  -5  12  149.34    1.70   0
   7   0   2  223.80    1.73   0
   8  -4  10   17.31    1.35   0
   8  -1   0  299.07    1.61   0
   8  -1   4  575.80    2.28   0
   9  -2   1  476.65    2.11   0
   9  -2   2  119.26    1.62   0
   9  -2   3  164.81    1.74   0
  10  -6   6   79.82    1.27   0
  10  -5   5  223.64    1.56   0
  10  -4   1  392.90    1.90   0
  10  -4   2   89.72    1.40   0
  10  -4   3  126.10    1.53   0
   3   1   3 2870.09    2.49   0
   4  -6  14   63.43    1.11   0
   5  -1  10   42.03    1.61   0
   6  -5  13   49.14    1.44   0
   6  -1   9   41.60    1.47   0
   7  -3  11   57.81    1.85   0
   8  -2   8  681.49    2.60   0
   8  -1  -1   13.74    1.08   0
   8  -1   5   61.81    1.57   0
   9  -5   9   49.01    1.27   0
   9  -3   7  263.43    1.92   0
   9  -2   0  119.59    1.47   0
   9  -2   4   62.19    1.56   0
  10  -7   6   25.41    0.86   0
  10  -4   4    2.22    1.28   0
   2   0   8 3549.77    2.94   0
   3   1   0   12.66    0.73   0
   4  -2  12  216.57    1.66   0
   4   1   4 1343.87    2.16   0
   5   0   8 1289.31    2.72   0
   5   1   2  750.66    1.93   0
   6  -3  12  187.80    1.78   0
   6  -2  11  273.48    1.95   0
   7  -2  10  510.79    2.38   0
   7  -1   8  733.75    2.59   0
   7   0   0    1.06    1.05   0
   8  -1   6  795.82    2.95   0
   9  -2  -1  472.19    1.95   0
   9  -2   5  129.63    1.76   0
  10  -6   7   55.42    1.19   0
  10  -4  -1  396.35    1.86   0
  10  -4   5  135.46    1.58   0
   2   1   3   98.82    0.86   0
   3  -5  14    7.17    0.91   0
   3  -2  12  198.74    1.19   0
   4  -3  13  372.44    1.82   0
   4   1   5 3863.49    3.62   0
   5   0  -4 1478.26    1.77   0
   5   1   3   88.98    1.19   0
   6  -4  13   62.07    1.63   0
   6   0  -3   70.23    0.94   0
   7   0  -1   73.60    1.31   0
   8  -4  11  253.20    2.02   0
   8  -3  10  231.65    1.91   0
   8  -1  -2   64.25    1.35   0
   9  -6  10    1.32    1.10   0
   9  -4   9  233.92    1.78   0
   9  -2   6  169.61    1.88   0
  10  -7   7   10.07    0.90   0
  10  -4   6   51.95    1.40   0
  10  -3   1  151.64    1.76   0
  10  -3   2  461.36    2.15   0
  10  -3   3  792.68    2.78   0
   3   0   9  588.04    1.79   0
   4  -1  11  322.89    1.83   0
   5  -6  14   58.11    1.10   0
   5  -3  13  359.78    2.04   0
   5  -2  12  201.88    1.72   0
   8  -2   9  230.07    1.97   0
   8  -1   7  222.87    2.02   0
   9  -7  10  127.70    1.20   0
   9  -5  10    7.49    1.34   0
   9  -2  -2  116.65    1.50   0
  10  -3   4  301.07    1.99   0
   3  -1  11  112.17    1.09   0
   4   1  -1   48.37    0.74   0
   4   1   6  446.92    1.64   0
   5  -5  14    3.55    1.07   0
   5  -1  11  225.62    1.97   0
   5   0   9  183.87    1.62   0
   5   1   5 1561.86    2.77   0
   6   0   8  543.42    2.27   0
   6   1   2  566.78    2.10   0
   7  -6  13   46.25    1.17   0
   7   0  -2  212.93    1.43   0
   8  -6  12    4.37    1.10   0
   9  -2   7   50.92    1.63   0
   9  -1   2  100.41    1.99   0
   9  -1   3 1420.67    3.58   0
  10  -6   8   16.27    0.88   0
  10  -4   7   43.10    1.32   0
  10  -3   5  299.63    1.93   0
   2   1   5  696.05    1.44   0
   4  -4  14    2.50    1.10   0
   5   1  -1 1804.15    2.41   0
   5   1   6  939.82    2.44   0
   6  -2  12   62.72    1.89   0
   7  -5  13   50.29    1.17   0
   7  -3  12  145.25    1.70   0
   7  -2  11  389.27    2.23   0
   7   0   7 1454.31    3.39   0
   8  -5  12   84.53    1.28   0
   8  -3  11  161.45    2.03   0
   8  -1  -3  608.45    1.94   0
   8  -1   8  140.88    1.90   0
   8   0   1   27.54    1.63   0
   8   0   3  119.73    1.76   0
   9  -4  10    7.01    1.21   0
   9  -3   9  487.39    2.27   0
   9  -1   1   96.49    1.59   0
   9  -1   4  323.59    2.12   0
  10  -5   8  126.10    1.31   0
  10  -3   6   38.31    1.43   0
   2   1   0  357.78    0.77   0
   4   1   7  345.00    1.84   0
   5  -4  14   57.86    1.38   0
   6  -6  14   10.07    1.07   0
   6  -3  13   77.34    1.49   0
   6   0   9 2018.73    3.99   0
   6   1   0  393.03    1.58   0
   7  -4  13  109.16    1.69   0
   7  -1  10 1060.88    3.36   0
   8  -2  10  160.12    1.87   0
   8   0   0  224.35    1.85   0
   8   0   5 1244.45    3.30   0
   9  -2   8  116.82    1.79   0
   9  -1   0  543.89    2.20   0
   9  -1   5  142.20    1.88   0
  10  -4   8   15.54    1.43   0
  10  -2   2  532.03    2.53   0
  11  -6   2   19.18    0.99   0
  11  -6   3  108.13    1.17   0
  11  -5   2   77.89    1.20   0
   3   1   7  855.22    2.04   0
   4  -2  13    1.00    1.35   0
   4   1  -2  420.85    1.16   0
   9  -6  11   46.59    0.99   0
   9  -5  11   12.42    1.05   0
   9  -3  10   92.99    1.84   0
   9  -1  -1   95.50    1.68   0
   9  -1   6  261.06    2.21   0
  10  -6   9  182.91    1.36   0
  10  -5   9  353.03    1.81   0
  10  -3   7   32.70    1.43   0
  10  -2   4  205.10    1.87   0
  10  -2   5   74.47    1.93   0
  11  -5   4  204.27    1.49   0
   2   1   6   69.06    0.84   0
   4  -1  12  151.41    1.67   0
   5  -2  13  510.99    2.36   0
   5   0  10  487.16    2.17   0
   5   1  -2  755.20    1.67   0
   6  -4  14   37.76    1.38   0
   6   1  -1 1715.01    2.75   0
   7   0  -3  357.16    1.55   0
   7   1   2  404.53    1.99   0
   7   1   3 1061.20    2.83   0
   8  -1   9  489.71    2.52   0
   8   0  -1   22.61    1.51   0
   9  -4  11   87.72    1.58   0
   9  -2   9   79.86    1.71   0
   9  -1   7  800.56    3.19   0
  10  -2   0  126.62    1.53   0
  11  -6   5   12.88    0.86   0
  11  -5   5   32.91    1.00   0
  11  -4   2   33.09    1.27   0
  11  -4   3   82.06    1.40   0
   5   1   8  510.26    2.42   0
   6   0  10 1240.78    3.53   0
   7   0   9  431.28    2.80   0
   8  -3  12   58.06    1.78   0
   8  -2  11  294.10    2.13   0
  10  -4   9  103.77    1.35   0
  10  -3   8  131.70    1.59   0
  10  -2   6  215.42    1.91   0
  11  -5   6    3.23    1.06   0
  11  -4   5  117.68    1.50   0
   2  -4  14    4.91    0.78   0
   3   1   8  109.56    1.40   0
   6  -2  13  667.21    2.77   0
   7  -1  11  234.30    2.13   0
   7   1   0    0.04    1.21   0
   8  -5  13  141.31    1.47   0
   8  -1  10  104.42    2.21   0
   9  -1   8  160.75    2.29   0
   9   0   3  539.93    2.82   0
  10  -2   7   33.07    1.51   0
   1   1   3  422.16    0.92   0
   5   0  11 1061.17    3.17   0
   6   1   8  771.75    2.79   0
   8  -4  13   43.43    1.44   0
   9  -5  12   73.41    1.29   0
   9  -3  11    0.58    1.29   0
   9   0   1   15.71    1.87   0
   9   0   2  642.34    2.63   0
   9   0   4    3.64    1.67   0
   9   0   5    7.64    2.14   0
  10  -5  10   70.31    1.09   0
  10  -3   9   36.95    1.38   0
  10  -1   2  638.78    2.81   0
  10  -1   4  145.96    2.13   0
  11  -4   6   61.88    1.16   0
  11  -3   2  123.15    1.60   0
  11  -3   3    2.83    1.15   0
  11  -3   4  119.49    1.67   0
   4   1   9  124.79    1.74   0
   5   1   9  454.07    2.48   0
   6  -3  14   38.81    1.32   0
   7  -4  14   38.01    1.41   0
   7   0  10   -0.19    1.79   0
   7   1  -1  176.48    1.46   0
   8   1   2   65.38    2.00   0
   8   1   3  653.40    2.66   0
   8   1   4  570.61    2.94   0
   9  -1   9   83.05    2.11   0
   9   0   6 1053.45    3.63   0
  10  -4  10   22.73    1.09   0
  10  -2   8  182.42    1.84   0
  10  -1   1  266.08    2.22   0
  10  -1   5   78.84    1.78   0
  11  -4   7   94.18    1.35   0
  11  -3   5   97.04    1.41   0
   1   1   5  953.18    1.40   0
   6   0  11   93.04    1.90   0
   7  -2  13  164.95    2.15   0
   8  -2  12   12.83    1.51   0
   8  -1  11   44.43    2.09   0
   8   1   1   11.92    1.79   0
   8   1   5   61.08    1.98   0
   9  -4  12    8.95    1.09   0
  10  -1   0  335.20    2.21   0
  10  -1   6  153.77    1.92   0
  11  -3   6   88.52    1.39   0
   2   1   8 1627.52    2.39   0
   4  -4  15   36.27    1.13   0
   4   2   1 1135.69    2.12   0
   5   2   5 1113.74    2.81   0
   6   1   9   45.28    1.83   0
   6   2   2  113.33    1.92   0
   6   2   3  189.91    1.86   0
   7   1   8  772.98    3.08   0
   8  -3  13   76.93    1.45   0
   9  -2  11   91.98    1.66   0
   9   0  -1   13.39    1.68   0
   9   0   7    4.59    1.83   0
  10  -3  10   70.89    1.38   0
  10  -2   9   73.60    1.80   0
  10  -1   7   16.05    1.94   0
  11  -5   8   14.45    0.89   0
  11  -3   7   57.98    1.45   0
  11  -2   4   81.50    1.72   0
   5   0  12   13.89    1.95   0
   5   1  10   45.10    2.07   0
   5   2   6 1502.35    3.28   0
   6  -1  13  141.10    2.12   0
   6   2   1  127.41    1.83   0
   7   0  11   22.32    2.24   0
   9  -1  10  378.80    2.38   0
   9   0   8  299.98    2.68   0
  10  -5  11   15.38    0.98   0
  10  -4  11   27.16    1.23   0
  10  -1  -1  262.42    2.03   0
  11  -4   8  106.69    1.20   0
  11  -2   2   86.18    1.46   0
   3   2   5  804.42    1.95   0
   4   2   0  316.54    1.53   0
   5   2   7   70.73    2.18   0
   6   1  10   12.52    2.28   0
   8   0  10    4.19    1.83   0
  10  -1   8    4.48    1.52   0
  11  -3   8  100.14    1.49   0
  11  -2   6   44.92    1.41   0
   3   2   6  746.00    2.01   0
   6   2   0  178.87    1.54   0
   7   2   2   97.06    1.80   0
   7   2   3  487.97    2.45   0
   8  -4  14   45.90    1.34   0
   8  -2  13   52.59    1.77   0
   8  -1  12   10.86    1.65   0
   9   0  -2  654.60    2.47   0
   9   0   9    8.15    2.09   0
   9   1   2  107.36    2.32   0
   9   1   3 1339.85    3.73   0
   9   1   4  321.76    2.48   0
  10  -2  10   87.43    1.54   0
  10   0   2  121.67    1.88   0
  10   0   4    1.51    1.66   0
  10   0   5   63.47    1.86   0
  11  -4   9  114.36    1.28   0
  11  -2   0  158.77    1.62   0
  11  -2   7   72.06    1.65   0
   3   1  10   95.45    1.30   0
   5   2  -1 1724.28    2.77   0
   5   2   8  900.37    2.93   0
   7  -2  14  121.82    1.94   0
   7   1  10 1057.13    3.85   0
   7   2   1 1292.50    3.14   0
   7   2   6  758.33    3.13   0
   9  -1  11   34.15    1.69   0
   9   1   1   93.73    2.20   0
   9   1   5  133.10    2.18   0
  10  -1   9  178.04    2.15   0
  10   0   1   -3.64    1.54   0
  10   0   6   71.02    1.87   0
   3   2   7  461.76    1.82   0
   4   2  -1 1163.83    2.13   0
   4   2   8 1149.09    2.87   0
   6   1  11 1124.74    3.79   0
   6   2  -1  122.75    1.62   0
   6   2   8  227.69    2.30   0
   7   0  12  338.84    2.50   0
   7   2   7   45.31    2.25   0
   8  -3  14    8.10    1.37   0
   8   0  11  238.38    2.26   0
   8   1  -2   61.83    1.57   0
   9  -3  13   25.55    1.38   0
  10   0   7  184.52    2.40   0
  11  -3   9  140.09    1.35   0
  11  -2   8  132.18    1.68   0
  11  -1   3    6.70    1.36   0
  11  -1   4  226.96    1.91   0
  11  -1   5   85.87    1.87   0
   1   0  10   17.21    0.72   0
   2   2   3  899.04    1.68   0
   3   2   0    5.47    0.85   0
   5  -1  14   26.94    1.38   0
   5   1  -4  559.08    1.33   0
   6  -1  14  324.43    2.35   0
   7   2   0   73.85    1.54   0
   8   2   2   66.40    2.28   0
   8   2   3  186.81    2.26   0
   8   2   5  586.54    3.06   0
   9   1   0  560.40    2.57   0
  10  -2  11  243.23    1.93   0
  11  -1   1   48.96    1.61   0
  11  -1   6  271.29    2.03   0
   3   2   8 1339.50    2.89   0
   4   2   9  197.45    2.13   0
   5  -2  15   71.65    1.48   0
   6   1  -4 1623.04    2.42   0
   6   2   9  602.75    3.00   0
   7   1  11  238.63    2.82   0
   7   2   8  122.44    2.37   0
   8   2   6  680.14    3.27   0
  10  -3  12   24.73    1.27   0
  11  -1   7   52.99    1.71   0
  12  -3   3   56.46    1.26   0
  12  -3   4    5.57    1.12   0
   4   1  -4 1362.19    1.61   0
   7  -1  14   81.68    1.97   0
   7   2  -1 1299.31    3.02   0
   8  -2  14  151.21    1.84   0
   8   0  12   27.74    1.77   0
   8   2   7  876.71    3.57   0
   9  -2  13   44.00    1.54   0
   9  -1  12   75.47    1.61   0
   9   1  -1   97.61    1.97   0
  11  -3  10   26.24    1.04   0
  11  -1   0  272.90    1.98   0
  12  -3   5    4.27    0.98   0
   5   2  10   91.64    2.39   0
   5   3   3  233.72    2.00   0
   5   3   4    2.44    1.78   0
   7   0  13    5.49    1.77   0
   9   0  11  112.44    1.97   0
   9   1   9   88.75    2.08   0
  10   1   2  644.52    3.14   0
  10   1   5   81.66    2.06   0
  11  -1   8   97.28    1.51   0
  12  -3   6  103.31    1.27   0
  -1  -1   5  959.56    0.59   0
   3   2  -1 1042.60    1.70   0
   3   2   9  323.03    1.82   0
   4   2  -2  475.20    1.52   0
   4   2  10  505.42    2.60   0
   4   3   3 2438.23    3.78   0
   4   3   4  511.29    2.18   0
   4   3   5 1623.46    3.49   0
   6   3   2  264.69    2.47   0
   6   3   3   92.55    2.00   0
   7  -2  15  134.22    1.69   0
   8   1  -3  604.11    2.22   0
   9   2   3  162.91    2.28   0
   9   2   4   58.44    2.20   0
   9   2   5  136.53    2.32   0
  10  -2  12  129.74    1.45   0
  10  -1  11  106.81    1.57   0
  10   1   1  263.86    2.47   0
  10   1   6  151.66    2.10   0
  11  -2  10  172.34    1.59   0
  11   0   3   -1.84    1.51   0
  11   0   5   23.21    1.57   0
  12  -2   3   91.09    1.38   0
  12  -2   4  116.58    1.46   0
  12  -2   5  109.75    1.44   0
   5   3   7  574.01    2.85   0
   6   3   7  145.14    2.91   0
   7   2  -2   87.54    1.68   0
   7   3   3   40.54    2.01   0
   7   3   4  669.22    3.13   0
   7   3   5 1096.68    3.79   0
   8   2  -1    0.12    1.75   0
   8   2   9  250.87    3.06   0
   9   1  10  398.37    2.90   0
   9   2   2  112.16    2.14   0
   9   2   6  168.06    2.43   0
  10   0  10    0.26    1.75   0
  10   1   7   13.90    1.76   0
  11  -1   9   32.86    1.47   0
  11   0   2  114.58    1.69   0
  12  -2   2   20.25    1.22   0
  12  -2   6   80.02    1.37   0
  -1  -1   3  423.33    0.53   0
   4   3   7 1631.41    3.78   0
   5  -1  15   86.35    1.66   0
   5   2  11   62.05    2.45   0
   6   2  11  284.91    2.98   0
   6   3   1  587.57    2.47   0
   7   3   6  142.18    2.64   0
   8  -1  14   24.85    1.69   0
   9  -1  13    1.77    1.33   0
   9   0  12  430.57    2.65   0
   9   2   1  488.50    2.72   0
  10   1   0  340.20    2.46   0
  10   1   8    4.32    1.74   0
  11   0   1   79.18    1.77   0
  11   0   7   79.37    1.60   0
   1   1   9 1305.15    2.09   0
   3   2  10 1639.96    3.40   0
   3   3   4 1023.80    2.63   0
   4   0  14    9.02    1.53   0
   6   1  13  142.92    2.49   0
   6   3   8  302.89    2.74   0
   7   0  14   15.26    1.95   0
   7   3   1  120.10    2.37   0
   7   3   7 1040.93    3.94   0
   9  -2  14    4.43    1.32   0
  10  -1  12   31.55    1.46   0
  12  -2   7   25.39    1.14   0
   3   3   3   22.75    1.31   0
   3   3   6  303.73    2.13   0
   4   2  11 1120.00    3.18   0
   4   3   8  396.64    2.37   0
   6   2  -3  176.78    1.31   0
   6   3   0  850.36    2.69   0
   7  -1  15    1.20    1.54   0
   7   3   8  403.23    3.11   0
   8  -2  15   25.79    1.44   0
   8   2  10  171.44    2.46   0
   8   3   4  111.92    2.45   0
   8   3   5  602.47    3.33   0
   9   2   0  113.43    1.98   0
  10   0  11  107.86    1.67   0
  10   1   9  167.71    2.04   0
  11  -1  10  307.41    1.80   0
  12  -1   3    1.32    1.26   0
  12  -1   4   45.02    1.36   0
  12  -1   5   45.57    1.37   0
   2   2   9  251.58    1.68   0
   4   3   0  399.90    1.98   0
   6   3   9  364.56    2.96   0
   7   1  13   52.46    1.93   0
   7   3   0  400.71    2.63   0
   8   2  -2   66.39    1.82   0
   8   3   2  515.75    2.93   0
   8   3   7  329.46    2.96   0
   9   2   9   76.71    2.12   0
  10  -2  13   40.56    1.27   0
  10   2   3   86.38    2.43   0
  10   2   4  216.57    2.38   0
  11   0   9   11.95    1.49   0
  11   1   4  247.02    2.39   0
  12  -1   2   13.41    1.26   0
  12  -1   6   16.80    1.13   0
   1   2   4  327.53    1.32   0
   1   2   5 1042.53    1.89   0
   3   3   7  847.46    2.55   0
   4   2  -3 1250.18    2.00   0
   4   3   9  329.84    2.64   0
   6   2  12   67.89    2.27   0
   6   3  -1  585.95    2.54   0
   7   2  -3  468.05    2.06   0
   8   2  11  321.17    3.06   0
   8   3   1   19.31    2.06   0
   8   3   8  280.86    3.30   0
   9   2  -1  481.37    2.74   0
  10   2   2  546.98    3.12   0
  10   2   6  215.76    2.35   0
  11   1   3   10.19    1.57   0
  11   1   6  270.41    2.18   0
  12  -1   7   33.62    1.31   0
   1   2   6 3773.88    3.36   0
   3   3   8  176.14    2.10   0
   6   3  10   87.48    2.45   0
   7   2  12    8.74    2.10   0
   8   1  13   22.33    2.10   0
   9  -1  14    2.38    1.21   0
   9   2  10  111.44    2.19   0
   9   3   4   58.98    2.72   0
   9   3   5  448.68    3.44   0
  10   2   7   27.05    1.89   0
  11  -1  11    8.91    1.26   0
  11   1   7   48.71    1.62   0
   0   1   4   21.83    0.56   0
   0   1   5 2397.53    1.90   0
   5   0  15   84.98    1.80   0
   6   0  15   42.23    1.74   0
   6   1  14  312.15    2.36   0
   6   4   4  295.15    3.23   0
   7   3  -1  110.49    1.76   0
   7   3  10 1150.79    4.20   0
   8  -1  15   26.89    1.48   0
   8   3   0  435.92    2.64   0
   9   3   2  164.72    2.79   0
   9   3   6  299.55    2.77   0
  10  -1  13   52.57    1.30   0
  10   2   1  248.98    2.24   0
  11   0  10   76.29    1.34   0
  11   1   1   55.66    1.79   0
  11   1   8  110.40    1.88   0
  12  -1   8   27.37    1.17   0
  12   0   4   69.01    1.50   0
  12   0   5  197.86    1.78   0
   1   2   7 3196.17    3.28   0
   2   2  10  352.30    1.91   0
   4   3  10  149.91    2.07   0
   6   4   3  660.79    3.14   0
   6   4   6  146.07    2.67   0
   7   0  15    2.45    1.65   0
   7   1  14   88.09    2.20   0
   7   4   5  154.61    3.25   0
   8   2  -3  192.96    1.81   0
   9   3   7  258.63    2.71   0
  10   1  11  108.56    1.71   0
  12   0   3  174.03    1.67   0
  12   0   6   13.49    1.34   0
  -1  -2   2 8853.87    3.99   0
   0   1   3   75.72    0.57   0
   0   1   6  518.49    1.08   0
   2   3   3  357.35    1.58   0
   3   3   9  484.20    2.32   0
   4   0  15  153.98    1.83   0
   4   4   4   85.25    2.45   0
   5   3  11  735.77    3.37   0
   5   4   2  674.16    2.81   0
   5   4   7  264.76    2.77   0
   6  -1  16  230.44    1.92   0
   6   2  -4 2352.90    3.22   0
   6   3  11  355.22    2.95   0
   6   4   2  414.46    2.65   0
   7   4   6   41.04    2.61   0
   8   3  -1   18.18    2.14   0
   8   3  10  233.91    3.15   0
   9   3   1   68.41    2.18   0
   9   3   8   24.96    2.15   0
  10   2   0  125.70    1.95   0
  11   1   0  266.96    2.11   0
  11   1   9   45.00    1.61   0
  12   0   2   85.75    1.53   0
  12   0   7    1.31    1.25   0
   4   4   3 1166.67    3.16   0
   4   4   6  801.19    3.13   0
   5   2  -4 1300.81    2.20   0
   5   3  -2 1299.89    2.69   0
   6   4   1  410.85    2.87   0
   7   2  13  167.17    2.32   0
   7   3  -2  194.13    2.10   0
   7   3  11   59.81    2.42   0
   7   4   2  281.75    2.73   0
   7   4   7  596.86    3.58   0
   9   1  13    3.32    1.49   0
   9   3   9  510.58    3.36   0
  11   0  11   11.50    1.15   0
  11   2   4   80.61    2.11   0
  11   2   5   52.96    2.07   0
   0   1   7  823.22    1.41   0
   2   3   2  689.20    1.84   0
   3   3  10 1378.10    3.56   0
   7   4   1  351.94    3.03   0
   7   4   8  341.53    3.18   0
   8   1  14   28.40    1.61   0
   8   4   3   47.68    2.46   0
   9   3   0  103.08    2.08   0
  10   2  10   85.22    1.76   0
  10   3   3  792.24    3.66   0
  10   3   4  305.57    2.68   0
  10   3   5  300.05    2.64   0
  10   3   6   38.16    2.40   0
  11   2   3   52.31    1.73   0
  11   2   6   45.52    1.64   0
  12   0   8   95.36    1.37   0
   4   3  -2 1519.59    2.71   0
   4   4   8  392.58    2.65   0
   5   3  12   96.79    2.73   0
   5   4   9  644.03    3.36   0
   6   3  12  195.47    2.68   0
   7   4   9  331.87    3.67   0
   8   3  11  156.06    2.51   0
   8   4   2   95.05    2.42   0
   9   2  12  162.65    2.00   0
   9   3  10   87.67    2.53   0
  10   3   2  481.07    3.17   0
  10   3   7   36.77    2.03   0
  11   1  10  317.95    1.88   0
  11   2   2   93.74    2.01   0
  11   2   7   75.85    1.66   0
  -1  -2   3 4059.60    2.67   0
   1   1  11   34.83    1.07   0
   2   3   1 2387.47    2.97   0
   3   2  -3 1317.99    1.78   0
   3   3  -1  310.77    1.63   0
   3   4   4  478.79    2.30   0
   3   4   6  549.77    2.80   0
   4   4   1 1841.58    3.54   0
   5   1  15   88.74    1.93   0
   7   4   0  227.01    2.72   0
   8   4   1  167.99    2.92   0
   9   4   5  299.09    3.27   0
  10   2  11  230.93    2.19   0
  10   3   8  132.71    2.13   0
  11   2   8  130.75    1.76   0
  12   1   3    1.14    1.35   0
  12   1   4   41.18    1.32   0
  12   1   5   41.86    1.29   0
  12   1   6   19.12    1.41   0
   0  -1  -1 2657.21    1.56   0
   1   2   9 1963.73    2.94   0
   3   4   7  676.27    3.07   0
   4   2  -4  526.99    1.38   0
   5   4  10  370.17    3.46   0
   6   0  16    4.66    1.42   0
   6   3  -3   93.66    1.61   0
   6   4  10   14.53    2.51   0
   7   2  14  116.96    2.34   0
   8   4   9  366.74    3.11   0
   9   3  -1   68.94    1.91   0
   9   4   3    2.13    2.73   0
   9   4   4   95.02    2.50   0
   9   4   6   52.14    2.40   0
   9   4   7  208.71    3.06   0
  10   3   1  150.31    2.52   0
  11   2   1   73.16    1.85   0
  12   1   7   36.87    1.41   0
   3   0  15    4.22    1.24   0
   3   3  11  218.93    2.01   0
   3   4   2  589.65    2.29   0
   5   3  -3  232.90    1.68   0
   6   4  -1  413.81    2.65   0
   7   3  -3   40.58    1.67   0
   8   3  12   59.59    2.13   0
   8   4   0   69.10    2.61   0
   9   1  14    3.50    1.30   0
   9   2  13   40.93    1.82   0
  10   1  13   56.91    1.54   0
  10   3   9   42.23    1.80   0
  11   1  11    9.54    1.16   0
  11   2   9   46.65    1.41   0
  12   1   2   10.77    1.41   0
   3   4   8 1433.95    3.59   0
   4   4   0  578.67    2.30   0
   4   4  10  321.51    3.03   0
   5   3  13  361.37    3.03   0
   5   4  -1  123.52    2.08   0
   6   4  11   45.82    2.54   0
   6   5   4   51.47    2.63   0
   7   3  13   14.66    2.42   0
   7   4  -1  329.49    2.70   0
   7   5   5  640.88    4.20   0
   8   1  15   28.12    1.57   0
   8   4  10   15.76    2.28   0
  10   3   0    0.20    2.06   0
   2   2  12   69.83    1.53   0
   2   3   0 1516.15    2.32   0
   2   3  10  152.17    1.93   0
   3   4   1 3666.26    4.46   0
   5   4  11  542.33    3.32   0
   5   5   6  518.67    3.41   0
   5   5   7  228.28    3.49   0
   7   4  11   15.32    2.37   0
   7   5   4   10.60    2.67   0
   7   5   6  221.90    3.09   0
   7   5   7  444.57    3.94   0
  10   2  12  132.82    1.64   0
  10   3  10   69.67    1.72   0
  11   2  10  173.62    1.60   0
  11   3   4  112.22    1.89   0
  11   3   5  103.13    1.84   0
   1   2   0  440.20    1.12   0
   1   2  10  211.28    1.49   0
   1   3   4  538.13    1.74   0
   1   3   5 1137.93    2.29   0
   1   3   6  504.01    1.99   0
   3   3  12  180.79    2.28   0
   4   3  13  384.69    2.86   0
   6   2  15   68.24    2.01   0
   6   5   2   35.24    2.34   0
   7   5   8  111.92    3.45   0
   8   4  -1  174.20    2.63   0
   8   4  11  253.06    3.12   0
   8   5   4  237.64    3.54   0
   8   5   6  916.19    4.52   0
   9   3  12   57.00    1.76   0
  10   4   4    3.98    2.03   0
  10   4   5  136.24    2.33   0
  10   4   6   55.52    2.08   0
  11   3   3    6.27    1.54   0
  11   3   7   57.84    1.56   0
  12   2   5  112.70    1.64   0
   1  -1  -3  436.96    0.71   0
   1   3   3  356.26    1.74   0
   1   3   7  277.07    1.79   0
   2   4   4   52.69    1.59   0
   2   4   6  636.50    2.43   0
   4   3  -3 2340.30    3.04   0
   4   4  -1 1839.94    3.35   0
   4   5   6 1086.98    3.90   0
   4   5   7  193.71    3.15   0
   5   5   2  422.18    2.87   0
   5   5   8  327.33    3.20   0
   6   4  12  327.45    2.98   0
   6   5   9  142.53    3.47   0
   7   2  15  141.12    2.09   0
   8   5   3 1643.27    4.96   0
   8   5   7  176.07    2.90   0
   9   4   0    0.54    2.31   0
   9   4  10    5.22    1.95   0
  10   3  11   19.94    1.66   0
  10   4   3  124.79    2.29   0
  10   4   7   44.29    1.94   0
  11   3   2  129.93    2.05   0
  11   3   8   97.20    1.66   0
  12   2   4  115.70    1.66   0
  12   2   6   79.94    1.39   0
   0   1   9  756.48    1.52   0
   1   1  12 1417.73    2.44   0
   3   4  10  512.80    2.69   0
   5   4  -2  637.95    2.61   0
   5   5   1  426.55    3.05   0
   5   5   9  447.99    3.44   0
[truncated: 259,223 more chars]
