# Supplementary material for: (2S,3′S,3a’R,5′R,7a’R)-5′-[(E)-5-(Furan-3-yl)-2-methyl­pent-1-en-1-yl]-3-hy­droxy-3′,4,7′-trimethyl-1′,2′,3′,3a’,5′,7a’-hexa­hydro-5H-spiro­[furan-2,4′-inden]-5-one
Source: IUCrdata. 2020 Dec 11;5(Pt 12):x201578. doi: 10.1107/S2414314620015783 (PMC9462169; doi:10.1107/S2414314620015783)
Supplement: Supplementary file 2 [file x-05-x201578-Isup2.hkl]

data_I                                                                          
_shelx_title ' ircin in P2(1)2(1)2(1)'                                          
_shelx_refln_list_code          4                                               
_shelx_F_calc_maximum       98.82                                               
_exptl_crystal_F_000       856.00                                               
_reflns_d_resolution_high  0.8328                                               
                                                                                
loop_                                                                           
 _space_group_symop_operation_xyz                                               
 'x, y, z'                                                                      
 '-x+1/2, -y, z+1/2'                                                            
 '-x, y+1/2, -z+1/2'                                                            
 'x+1/2, -y+1/2, -z'                                                            
                                                                                
_cell_length_a    10.8217                                                       
_cell_length_b    11.1644                                                       
_cell_length_c    18.2804                                                       
_cell_angle_alpha  90.000                                                       
_cell_angle_beta   90.000                                                       
_cell_angle_gamma  90.000                                                       
                                                                                
_shelx_F_squared_multiplier     1.000                                           
                                                                                
loop_                                                                           
 _refln_index_h                                                                 
 _refln_index_k                                                                 
 _refln_index_l                                                                 
 _refln_F_squared_calc                                                          
 _refln_F_squared_meas                                                          
 _refln_F_squared_sigma                                                         
 _refln_observed_status                                                         
   2   0   0       5248.50       3961.74        23.37 o                         
   6   0   0         13.92         13.56         0.53 o                         
   8   0   0        201.64        179.58         3.98 o                         
  10   0   0         73.65         64.09         1.11 o                         
   2   1   0        230.51        287.89         3.44 o                         
   3   1   0         15.38          9.92         0.15 o                         
   4   1   0        937.02        995.62         2.93 o                         
   5   1   0         70.41         91.16         0.65 o                         
   6   1   0        283.04        310.11         2.74 o                         
   7   1   0          0.10         -0.04         0.37 o                         
   8   1   0        246.06        238.48         1.27 o                         
   9   1   0        438.93        437.91         1.68 o                         
  10   1   0        251.57        270.80         2.75 o                         
  11   1   0        233.49        213.86         1.22 o                         
  12   1   0         12.96         12.06         1.09 o                         
   0   2   0        767.62        404.40         4.02 o                         
   1   2   0        392.23        354.72         1.53 o                         
   2   2   0         28.07         36.80         0.23 o                         
   3   2   0          2.46          4.71         0.21 o                         
   4   2   0        249.19        248.27         1.98 o                         
   5   2   0          1.92          1.60         0.33 o                         
   6   2   0        147.81        144.75         0.59 o                         
   7   2   0         50.62         62.27         0.78 o                         
   8   2   0         75.75         61.01         0.47 o                         
   9   2   0         82.56         88.93         1.49 o                         
  10   2   0        107.76        102.39         1.38 o                         
  11   2   0        149.03        130.55         2.91 o                         
   1   3   0        256.17        235.17         0.82 o                         
   2   3   0       1313.54       1205.18         5.89 o                         
   3   3   0       1684.85       1614.10        12.99 o                         
   4   3   0        396.28        308.99         2.22 o                         
   5   3   0          8.65         10.69         0.25 o                         
   6   3   0        614.89        665.14         5.02 o                         
   7   3   0        310.34        317.53         4.15 o                         
   8   3   0        329.92        342.95         2.03 o                         
   9   3   0         75.81         78.33         1.39 o                         
  10   3   0          0.80          1.19         0.66 o                         
  11   3   0        277.75        289.74         5.82 o                         
   0   4   0         11.43          8.37         0.31 o                         
   1   4   0       2072.23       1883.55         8.09 o                         
   2   4   0       1404.19       1604.47         7.35 o                         
   3   4   0        187.24        190.25         0.98 o                         
   4   4   0        360.12        460.40         1.72 o                         
   5   4   0        198.52        221.14         2.28 o                         
   6   4   0          3.32          2.40         0.41 o                         
   7   4   0        183.81        179.40         1.20 o                         
   8   4   0         59.58         53.75         0.75 o                         
   9   4   0          1.41         -0.60         0.60 o                         
  10   4   0          3.79          5.78         0.77 o                         
  11   4   0         48.79         46.15         0.74 o                         
  12   4   0         61.80         58.14         1.15 o                         
   1   5   0       1998.22       2134.65         9.99 o                         
   2   5   0          0.45          2.01         0.47 o                         
   3   5   0         12.69         12.16         0.34 o                         
   4   5   0        104.55        108.82         0.56 o                         
   5   5   0        583.82        674.91         4.82 o                         
   6   5   0         23.33         22.49         0.37 o                         
   7   5   0         50.68         61.22         0.97 o                         
   8   5   0          0.55         -0.32         0.68 o                         
   9   5   0          8.40          9.58         0.83 o                         
  10   5   0         51.89         56.36         0.67 o                         
  11   5   0         21.54         17.38         1.53 o                         
   0   6   0       1382.62       1571.94         9.23 o                         
   1   6   0        612.66        746.65         8.23 o                         
   2   6   0        131.22        131.62         1.55 o                         
   3   6   0        125.92        119.32         0.57 o                         
   4   6   0         59.46         65.03         0.51 o                         
   5   6   0         41.42         37.97         0.75 o                         
   6   6   0        146.83        124.63         0.57 o                         
   7   6   0          8.61          7.47         0.74 o                         
   8   6   0         21.99         26.48         0.74 o                         
   9   6   0        173.07        177.05         1.78 o                         
  10   6   0        178.75        155.59         1.18 o                         
  11   6   0        191.74        179.81         0.95 o                         
   1   7   0         84.72         61.73         0.99 o                         
   2   7   0        348.23        379.01         2.39 o                         
   3   7   0        729.96        836.07         2.95 o                         
   4   7   0       1695.39       1924.69        11.52 o                         
   5   7   0         40.97         47.44         0.72 o                         
   6   7   0        324.01        317.57         1.94 o                         
   7   7   0        110.49         87.65         1.06 o                         
   8   7   0         33.31         26.19         0.77 o                         
   9   7   0         46.96         55.70         1.18 o                         
  10   7   0        481.52        478.17         6.91 o                         
  11   7   0         26.39         18.50         0.65 o                         
   0   8   0         22.19         17.88         0.60 o                         
   1   8   0       1351.98       1554.29        17.25 o                         
   2   8   0          0.25          1.51         0.45 o                         
   3   8   0        149.34        155.99         0.51 o                         
   4   8   0        119.28         96.64         0.77 o                         
   5   8   0        134.87        156.27         1.14 o                         
   6   8   0        869.36        899.04         5.44 o                         
   7   8   0         88.49        100.78         0.84 o                         
   8   8   0         97.30        102.73         1.45 o                         
   9   8   0          2.42          1.23         0.46 o                         
  10   8   0        233.93        234.08        10.04 o                         
   1   9   0         95.30        103.51         0.56 o                         
   2   9   0         95.55         98.27         0.63 o                         
   3   9   0        377.24        410.02         1.65 o                         
   4   9   0        290.40        265.33         1.53 o                         
   5   9   0         42.03         42.01         0.61 o                         
   6   9   0         14.19         10.94         0.38 o                         
   7   9   0        164.38        167.34         2.04 o                         
   8   9   0          0.75          1.87         0.43 o                         
   9   9   0         35.22         36.15         0.98 o                         
   0  10   0       2867.09       2838.84        26.20 o                         
   1  10   0         37.67         37.23         0.77 o                         
   2  10   0        162.60        178.84         1.09 o                         
   3  10   0        130.82        111.05         1.50 o                         
   4  10   0        147.98        142.40         0.82 o                         
   5  10   0          4.82          8.96         0.44 o                         
   6  10   0         43.39         43.99         0.73 o                         
   7  10   0          2.40          3.11         0.40 o                         
   8  10   0         55.13         55.60         0.73 o                         
   1  11   0        182.42        171.01         0.83 o                         
   2  11   0         38.50         30.05         0.51 o                         
   3  11   0         43.98         53.52         0.72 o                         
   4  11   0         41.44         37.56         0.52 o                         
   5  11   0        150.50        161.60         0.74 o                         
   6  11   0          0.03          1.27         0.32 o                         
   7  11   0          6.76          7.35         0.39 o                         
   0  12   0        201.24        164.09         5.91 o                         
   1  12   0          2.38          1.24         0.39 o                         
   2  12   0        157.28        155.83         1.51 o                         
   3  12   0          0.40          0.24         0.36 o                         
   4  12   0          2.92          2.35         0.43 o                         
   5  12   0        196.65        184.90         9.49 o                         
   2  13   0         33.03         27.53         0.43 o                         
   3  13   0         16.11         15.20         0.43 o                         
   1   0   1       1083.74       1007.87         5.85 o                         
   2   0   1        397.09        336.28         2.67 o                         
   3   0   1       8127.23       6914.79         3.01 o                         
   4   0   1        531.30        468.48         3.62 o                         
   5   0   1        309.03        290.85         2.01 o                         
   6   0   1         45.06         53.15         0.30 o                         
   7   0   1         75.31         60.71         0.66 o                         
   8   0   1         19.36         19.35         0.54 o                         
   9   0   1         18.95         10.62         0.69 o                         
  10   0   1          1.66         -0.65         0.65 o                         
  11   0   1         62.04         62.69         0.82 o                         
  12   0   1          0.87          0.38         1.03 o                         
 -12   1   1        120.76        115.27         1.33 o                         
 -11   1   1         46.19         39.08         0.75 o                         
 -10   1   1        219.55        210.03         1.39 o                         
  -9   1   1         84.95         76.20         0.66 o                         
  -8   1   1         13.05         10.44         0.33 o                         
  -7   1   1        165.81        139.44         0.54 o                         
  -6   1   1       1346.01       1350.43        12.22 o                         
  -5   1   1       1402.54       1444.10         6.31 o                         
  -4   1   1         36.78         39.00         0.46 o                         
  -3   1   1       5650.27       5015.46         3.61 o                         
   0   1   1       2725.38       2098.89         5.90 o                         
   2   1   1       3154.15       2726.25        18.90 o                         
   3   1   1       5665.60       5159.41         3.64 o                         
   4   1   1         37.99         39.55         0.46 o                         
   5   1   1       1412.31       1508.72         8.09 o                         
   6   1   1       1348.52       1367.35         6.18 o                         
   7   1   1        166.09        142.61         0.74 o                         
   8   1   1         13.05         11.21         0.33 o                         
   9   1   1         84.01         75.06         0.93 o                         
  10   1   1        220.12        207.40         1.34 o                         
  11   1   1         46.56         42.74         0.65 o                         
 -12   2   1          0.62          0.36         0.94 o                         
 -11   2   1         56.32         59.50         1.12 o                         
 -10   2   1        197.62        203.32         1.22 o                         
  -9   2   1        363.48        374.53         2.32 o                         
  -8   2   1          2.46          0.48         0.41 o                         
  -7   2   1       1031.61       1029.21         7.96 o                         
  -6   2   1         94.12         99.37         0.53 o                         
  -5   2   1       1448.23       1375.73         7.37 o                         
  -4   2   1        914.40        920.48         3.24 o                         
  -3   2   1       1013.62        846.76         5.57 o                         
   0   2   1        101.31        100.07         0.50 o                         
   3   2   1       1015.71        886.97         6.37 o                         
   4   2   1        908.32        915.17         4.06 o                         
   5   2   1       1459.10       1388.03         9.37 o                         
   6   2   1         94.58        104.25         1.13 o                         
   7   2   1       1034.75       1059.90        11.98 o                         
   8   2   1          2.38          0.56         0.46 o                         
   9   2   1        362.82        378.31         2.08 o                         
  10   2   1        197.10        199.02         2.77 o                         
  11   2   1         56.58         57.34         1.72 o                         
 -12   3   1         85.88         88.11         1.10 o                         
 -11   3   1         87.56         86.64         1.51 o                         
 -10   3   1        127.89        117.59         1.07 o                         
  -9   3   1         57.82         53.37         0.53 o                         
  -8   3   1         13.12         14.23         0.66 o                         
  -7   3   1         87.65         90.77         1.44 o                         
  -6   3   1        420.83        455.42         3.35 o                         
  -5   3   1         57.82         65.05         0.32 o                         
  -4   3   1       1325.92       1347.28         5.64 o                         
  -3   3   1        268.38        249.93         0.87 o                         
  -2   3   1       2102.78       1960.14         9.51 o                         
  -1   3   1       1869.66       1750.17         6.91 o                         
   1   3   1       1875.15       1758.79         8.94 o                         
   2   3   1       2106.67       1946.81        18.84 o                         
   3   3   1        267.96        244.83         1.68 o                         
   4   3   1       1322.74       1389.28         3.99 o                         
   5   3   1         57.32         62.57         0.49 o                         
   6   3   1        421.80        459.17         4.97 o                         
   7   3   1         87.37         95.69         0.62 o                         
   8   3   1         12.63         14.76         0.48 o                         
   9   3   1         57.76         53.96         0.59 o                         
  10   3   1        130.17        120.23         1.09 o                         
  11   3   1         89.56         94.24         2.50 o                         
 -12   4   1          5.52          4.25         0.96 o                         
 -11   4   1         14.98         14.29         0.77 o                         
 -10   4   1        311.25        316.38         2.51 o                         
  -9   4   1         25.62         25.41         0.59 o                         
  -8   4   1        139.29        133.52         1.43 o                         
  -7   4   1        240.62        268.56         5.02 o                         
  -6   4   1        320.57        322.85         1.71 o                         
  -5   4   1         86.28         95.31         0.40 o                         
  -4   4   1       1446.31       1454.82         6.82 o                         
  -3   4   1       2858.02       2886.19        11.08 o                         
  -2   4   1       1435.44       1331.48         6.92 o                         
  -1   4   1       1053.36       1089.24         4.90 o                         
   0   4   1         14.61         13.16         0.24 o                         
   1   4   1       1055.84       1078.75         3.34 o                         
   2   4   1       1430.51       1343.98         4.80 o                         
   3   4   1       2845.51       2916.21        12.24 o                         
   4   4   1       1443.46       1485.26         6.81 o                         
   5   4   1         86.69         94.93         0.71 o                         
   6   4   1        322.57        325.36         1.05 o                         
   7   4   1        241.92        276.46         3.00 o                         
   8   4   1        138.23        131.90         0.78 o                         
   9   4   1         24.48         21.27         0.61 o                         
  10   4   1        315.06        312.39         0.97 o                         
  11   4   1         14.30         13.32         0.71 o                         
 -11   5   1         96.63         93.86         1.62 o                         
 -10   5   1        188.35        198.40         1.23 o                         
  -9   5   1         71.69         76.44         0.91 o                         
  -8   5   1         25.28         26.38         0.71 o                         
  -7   5   1         48.03         51.20         0.69 o                         
  -6   5   1        214.89        206.10         1.46 o                         
  -5   5   1        307.51        303.99         1.76 o                         
  -4   5   1        148.57        128.10         1.62 o                         
  -3   5   1        128.33        119.61         0.88 o                         
  -2   5   1        498.76        466.20         2.37 o                         
  -1   5   1       1599.49       1701.59         8.18 o                         
   0   5   1        182.00        189.45         0.69 o                         
   1   5   1       1592.83       1704.30         7.96 o                         
   2   5   1        494.80        469.72         2.07 o                         
   3   5   1        128.57        123.98         0.72 o                         
   4   5   1        150.16        137.26         0.61 o                         
   5   5   1        309.85        321.52         3.14 o                         
   6   5   1        215.62        206.88         1.14 o                         
   7   5   1         48.78         53.09         0.95 o                         
   8   5   1         25.17         30.61         1.08 o                         
   9   5   1         71.57         78.61         0.66 o                         
  10   5   1        188.81        200.13         1.07 o                         
  11   5   1         94.68         95.95         2.13 o                         
 -11   6   1         75.50         78.76         0.89 o                         
 -10   6   1          3.57          1.74         0.53 o                         
  -9   6   1         93.39         98.06         1.17 o                         
  -8   6   1        350.97        363.16         3.92 o                         
  -7   6   1         68.50         58.03         0.74 o                         
  -6   6   1        106.99        126.52         1.33 o                         
  -5   6   1         67.13         66.34         0.51 o                         
  -4   6   1        311.08        345.45         1.61 o                         
  -3   6   1        318.47        352.18         2.09 o                         
  -2   6   1        139.24        148.02         1.46 o                         
  -1   6   1        513.32        581.79         6.42 o                         
   0   6   1         47.81         44.16         0.64 o                         
   1   6   1        515.43        609.78         1.82 o                         
   2   6   1        139.39        149.98         2.02 o                         
   3   6   1        321.20        360.76         7.49 o                         
   4   6   1        308.26        349.71         0.95 o                         
   5   6   1         66.63         68.60         0.77 o                         
   6   6   1        104.73        123.32         1.47 o                         
   7   6   1         68.32         58.71         1.14 o                         
   8   6   1        352.27        362.11         1.91 o                         
   9   6   1         94.75         99.36         0.77 o                         
  10   6   1          3.71          2.56         0.48 o                         
  11   6   1         74.21         71.26         1.21 o                         
 -11   7   1         10.90         11.97         0.69 o                         
 -10   7   1         17.98         18.67         0.93 o                         
  -9   7   1         59.53         63.14         0.66 o                         
  -8   7   1        127.15        146.12         2.71 o                         
  -7   7   1         37.59         48.38         0.87 o                         
  -6   7   1        277.22        302.31         0.89 o                         
  -5   7   1        151.00        156.91         0.66 o                         
  -4   7   1        596.14        602.97         4.65 o                         
  -3   7   1        147.62        157.88         0.90 o                         
  -2   7   1       1758.81       1810.88         9.16 o                         
  -1   7   1        388.92        409.31         4.27 o                         
   0   7   1        937.86       1003.86        11.94 o                         
   1   7   1        385.53        400.08         2.67 o                         
   2   7   1       1752.30       1815.04        22.39 o                         
   3   7   1        148.36        164.17         1.33 o                         
   4   7   1        595.49        609.36         4.85 o                         
   5   7   1        152.00        158.33         1.40 o                         
   6   7   1        276.58        299.76         1.77 o                         
   7   7   1         37.47         49.94         1.01 o                         
   8   7   1        127.95        143.64         1.53 o                         
   9   7   1         59.22         62.21         0.64 o                         
  10   7   1         18.49         22.86         0.63 o                         
  11   7   1         11.19         12.96         1.07 o                         
 -10   8   1        225.42        230.64        14.23 o                         
  -9   8   1         85.21         81.48         1.40 o                         
  -8   8   1         15.84         15.05         0.59 o                         
  -7   8   1        372.19        359.32         7.81 o                         
  -6   8   1        117.35        119.43         1.48 o                         
  -5   8   1        235.66        263.84         3.17 o                         
  -4   8   1        162.55        166.14         0.75 o                         
  -3   8   1         71.85         65.35         0.54 o                         
  -2   8   1       1307.30       1363.89        13.07 o                         
  -1   8   1        177.19        191.32         2.04 o                         
   0   8   1         64.60         50.75         1.25 o                         
   1   8   1        177.58        193.14         3.11 o                         
   2   8   1       1312.18       1372.85        16.14 o                         
   3   8   1         69.95         66.40         0.52 o                         
   4   8   1        163.55        171.54         0.85 o                         
   5   8   1        235.18        263.46         1.10 o                         
   6   8   1        116.45        119.23         1.43 o                         
   7   8   1        370.53        361.96         1.05 o                         
   8   8   1         16.26         16.86         0.60 o                         
   9   8   1         85.29         81.02         0.90 o                         
  10   8   1        224.35        226.03        14.76 o                         
  -9   9   1          7.56          7.50         0.45 o                         
  -8   9   1        115.09        108.49         2.07 o                         
  -7   9   1         27.06         26.39         0.46 o                         
  -6   9   1         57.65         61.20         0.53 o                         
  -5   9   1        813.16        805.79         7.05 o                         
  -4   9   1          6.07          6.25         0.61 o                         
  -3   9   1         98.89         91.34         0.74 o                         
  -2   9   1        368.96        357.07         1.39 o                         
  -1   9   1         87.08         83.46         1.25 o                         
   0   9   1        338.16        313.03         2.89 o                         
   1   9   1         87.41         88.56         0.67 o                         
   2   9   1        371.84        370.39         1.40 o                         
   3   9   1        100.29         92.71         0.86 o                         
   4   9   1          5.82          4.74         0.42 o                         
   5   9   1        810.09        822.28         5.15 o                         
   6   9   1         57.32         56.71         0.81 o                         
   7   9   1         27.56         27.69         0.49 o                         
   8   9   1        115.06        111.72         1.00 o                         
   9   9   1          7.59          7.52         0.73 o                         
  -8  10   1         54.06         50.28         0.61 o                         
  -7  10   1         10.73          8.67         0.42 o                         
  -6  10   1        117.35        118.53         0.87 o                         
  -5  10   1         83.71         78.96         1.25 o                         
  -4  10   1        305.01        305.31         2.25 o                         
  -3  10   1        631.58        642.88         3.45 o                         
  -2  10   1        165.52        171.57         0.72 o                         
  -1  10   1        562.64        573.47         3.62 o                         
   0  10   1        342.68        343.84         2.15 o                         
   1  10   1        561.00        543.11         4.60 o                         
   2  10   1        166.99        175.51         1.00 o                         
   3  10   1        632.81        647.66         4.45 o                         
   4  10   1        307.70        311.55         1.50 o                         
   5  10   1         83.25         80.50         0.85 o                         
   6  10   1        117.11        118.21         0.65 o                         
   7  10   1         10.31          8.60         0.40 o                         
   8  10   1         54.35         50.50         0.65 o                         
  -7  11   1         48.71         51.58         2.13 o                         
  -6  11   1         38.56         36.50         0.48 o                         
  -5  11   1         16.55         16.84         0.40 o                         
  -4  11   1          9.61         10.23         0.56 o                         
  -3  11   1         11.37         10.09         0.44 o                         
  -2  11   1        114.85        120.09         0.96 o                         
  -1  11   1          4.94          5.88         0.62 o                         
   0  11   1         70.84         64.22         0.60 o                         
   1  11   1          4.58          6.04         0.55 o                         
   2  11   1        115.10        121.66         2.50 o                         
   3  11   1         11.35          9.01         0.45 o                         
   4  11   1          9.87         10.17         0.42 o                         
   5  11   1         16.61         16.51         0.43 o                         
   6  11   1         39.43         37.85         0.58 o                         
   7  11   1         48.23         47.13         0.80 o                         
  -5  12   1         47.85         45.19         1.22 o                         
  -4  12   1         55.49         53.18         1.72 o                         
  -3  12   1         38.52         36.81         0.46 o                         
  -2  12   1         37.33         44.84         0.48 o                         
  -1  12   1        117.02        116.98         2.29 o                         
   0  12   1          7.97          6.59         0.81 o                         
   1  12   1        119.14        126.05         1.47 o                         
   2  12   1         35.89         42.98         0.41 o                         
   3  12   1         37.43         36.76         1.51 o                         
   4  12   1         54.15         52.62         0.76 o                         
   5  12   1         47.19         44.79         1.56 o                         
  -3  13   1          3.31          2.63         0.35 o                         
  -2  13   1         18.15         17.51         0.42 o                         
  -1  13   1          1.71          0.39         0.67 o                         
   2  13   1         17.62         15.71         0.41 o                         
   3  13   1          3.36          1.95         0.35 o                         
   0   0   2       1369.10       1087.22        10.76 o                         
   1   0   2       1182.97       1082.63         5.81 o                         
   4   0   2        356.89        311.00         2.26 o                         
   5   0   2       1000.63       1070.63         9.32 o                         
   6   0   2       1321.44       1358.02         6.20 o                         
   7   0   2        176.65        172.71         1.73 o                         
   8   0   2        222.78        222.92         1.22 o                         
   9   0   2        547.99        516.56         2.59 o                         
  10   0   2        107.90         93.50         1.25 o                         
  11   0   2        104.83         90.30         0.97 o                         
  12   0   2         78.22         70.80         3.00 o                         
 -12   1   2          9.82         10.93         0.74 o                         
 -11   1   2          5.37          4.75         0.91 o                         
 -10   1   2        510.51        508.17         3.09 o                         
  -9   1   2         83.05         77.31         0.78 o                         
  -8   1   2         51.16         49.62         0.55 o                         
  -7   1   2        299.14        311.22         3.54 o                         
  -6   1   2        449.07        426.08         2.77 o                         
  -5   1   2        597.14        595.00         1.93 o                         
  -4   1   2        364.52        338.07         1.81 o                         
  -3   1   2       3062.50       2817.83        18.35 o                         
  -2   1   2       2563.33       2295.61        28.18 o                         
  -1   1   2       5011.40       4158.31        29.36 o                         
   1   1   2       5018.75       4013.07         2.15 o                         
   2   1   2       2567.84       2168.54        19.49 o                         
   3   1   2       3070.63       2746.17        21.55 o                         
   4   1   2        363.31        333.73         1.24 o                         
   5   1   2        598.25        585.47         2.99 o                         
   6   1   2        446.38        435.13         2.05 o                         
   7   1   2        295.76        320.57         2.82 o                         
   8   1   2         52.75         49.88         0.51 o                         
   9   1   2         83.11         81.98         0.80 o                         
  10   1   2        506.22        503.98         2.39 o                         
  11   1   2          5.45          6.00         0.72 o                         
  12   1   2          9.14          8.49         1.11 o                         
 -12   2   2         18.60         16.51         0.73 o                         
 -11   2   2         76.96         68.28         0.91 o                         
 -10   2   2        412.40        416.38         4.42 o                         
  -9   2   2         92.85         92.61         1.96 o                         
  -8   2   2         54.91         51.60         0.55 o                         
  -7   2   2         66.45         68.50         0.48 o                         
  -6   2   2         83.27         83.68         0.38 o                         
  -5   2   2         14.80         16.59         0.43 o                         
  -4   2   2        395.82        370.17         1.70 o                         
  -3   2   2       4914.23       4991.88        11.74 o                         
   1   2   2       8057.80       6982.97         2.20 o                         
   2   2   2       5027.63       4292.45        33.52 o                         
   3   2   2       4920.04       4933.88        22.10 o                         
   4   2   2        393.62        386.78         4.36 o                         
   5   2   2         14.75         16.44         0.34 o                         
   6   2   2         84.57         86.46         0.99 o                         
   7   2   2         66.38         72.49         1.25 o                         
   8   2   2         54.51         52.05         0.58 o                         
   9   2   2         93.73         90.22         1.02 o                         
  10   2   2        412.65        434.47         1.55 o                         
  11   2   2         77.71         75.82         0.80 o                         
 -12   3   2         64.58         63.67         1.12 o                         
 -11   3   2        100.28         99.65         1.48 o                         
 -10   3   2        377.98        369.02         5.96 o                         
  -9   3   2        126.70        129.58         0.85 o                         
  -8   3   2        429.67        406.34         1.40 o                         
  -7   3   2        139.80        151.61         1.20 o                         
  -6   3   2        189.67        200.21         1.64 o                         
  -5   3   2       1057.19       1026.47         6.03 o                         
  -4   3   2       1229.02       1180.46         7.37 o                         
  -3   3   2       1399.01       1337.28         6.60 o                         
  -2   3   2        573.57        566.30         4.17 o                         
  -1   3   2       4072.08       3868.52        19.10 o                         
   0   3   2       9765.42       7807.29        74.79 o                         
   1   3   2       4061.99       3875.24        14.60 o                         
   2   3   2        575.75        572.88         4.72 o                         
   3   3   2       1393.00       1369.16        11.84 o                         
   4   3   2       1232.45       1226.34         6.43 o                         
   5   3   2       1058.82       1049.82        12.66 o                         
   6   3   2        191.11        202.44         3.30 o                         
   7   3   2        138.59        150.97         0.76 o                         
   8   3   2        427.84        413.55         2.96 o                         
   9   3   2        123.60        128.73         1.44 o                         
  10   3   2        379.03        382.57         2.34 o                         
  11   3   2        102.81        103.61         1.26 o                         
  12   3   2         64.34         58.22         1.08 o                         
 -11   4   2         24.58         26.16         0.62 o                         
 -10   4   2         65.28         69.04         0.68 o                         
  -9   4   2        356.32        363.86         2.87 o                         
  -8   4   2         78.05         73.35         1.10 o                         
  -7   4   2        229.54        218.26         2.05 o                         
  -6   4   2        329.32        332.31         2.33 o                         
  -5   4   2        442.66        489.52         3.58 o                         
  -4   4   2        252.83        265.11         1.07 o                         
  -3   4   2        441.72        450.56         2.90 o                         
  -2   4   2          5.26          4.72         0.23 o                         
  -1   4   2        222.09        218.27         1.37 o                         
   0   4   2          5.68          7.57         0.25 o                         
   1   4   2        225.11        218.89         1.13 o                         
   2   4   2          5.52          5.56         0.27 o                         
   3   4   2        442.87        472.47         3.28 o                         
   4   4   2        251.48        268.42         1.52 o                         
   5   4   2        446.05        514.49         3.85 o                         
   6   4   2        332.42        336.58         2.72 o                         
   7   4   2        233.21        228.08         1.81 o                         
   8   4   2         76.94         74.52         0.87 o                         
   9   4   2        356.85        365.75         0.92 o                         
  10   4   2         66.05         67.69         1.76 o                         
  11   4   2         24.30         28.11         0.76 o                         
  12   4   2          9.05          8.08         0.80 o                         
 -11   5   2         63.26         63.22         1.05 o                         
 -10   5   2         28.70         32.56         0.83 o                         
  -9   5   2        236.08        224.79         1.18 o                         
  -8   5   2        112.78        107.15         0.81 o                         
  -7   5   2        137.28        157.40         0.80 o                         
  -6   5   2         29.71         26.89         0.31 o                         
  -5   5   2        312.68        318.99         1.45 o                         
  -4   5   2        355.66        345.47         1.91 o                         
  -3   5   2       1863.49       1817.15        11.02 o                         
  -2   5   2         91.47         94.56         0.52 o                         
  -1   5   2        829.92        927.44         4.42 o                         
   0   5   2         68.02         59.48         0.37 o                         
   1   5   2        823.21        922.83         4.54 o                         
   2   5   2         92.95         95.45         0.58 o                         
   3   5   2       1868.58       1995.42        12.61 o                         
   4   5   2        360.46        376.43         2.33 o                         
   5   5   2        305.73        327.68         2.95 o                         
   6   5   2         30.86         28.99         0.79 o                         
   7   5   2        137.19        149.56         1.01 o                         
   8   5   2        113.25        109.29         0.83 o                         
   9   5   2        235.82        234.69         1.48 o                         
  10   5   2         29.02         28.85         0.58 o                         
  11   5   2         62.41         64.93         2.20 o                         
 -11   6   2         15.54         15.19         0.64 o                         
 -10   6   2         73.71         75.67         0.62 o                         
  -9   6   2        229.93        241.60         3.21 o                         
  -8   6   2          2.84          5.64         0.79 o                         
  -7   6   2        216.49        242.31         1.27 o                         
  -6   6   2         30.77         37.39         0.60 o                         
  -5   6   2        345.69        364.23         1.47 o                         
  -4   6   2         74.57         70.33         0.69 o                         
  -3   6   2        495.07        571.73         1.90 o                         
  -2   6   2        386.83        402.50         2.46 o                         
  -1   6   2       1732.10       1764.29        11.81 o                         
   0   6   2        995.22       1094.91         7.28 o                         
   1   6   2       1730.74       1819.14        14.68 o                         
   2   6   2        381.32        408.96         3.21 o                         
   3   6   2        498.65        591.65         4.64 o                         
   4   6   2         73.11         76.02         0.65 o                         
   5   6   2        345.04        384.16         3.12 o                         
   6   6   2         29.63         34.46         0.47 o                         
   7   6   2        214.47        247.01         1.42 o                         
   8   6   2          2.85          4.34         0.72 o                         
   9   6   2        230.13        251.25         1.46 o                         
  10   6   2         73.61         68.73         2.03 o                         
  11   6   2         14.98         16.73         0.58 o                         
 -11   7   2         66.87         60.68         1.10 o                         
 -10   7   2         37.58         39.09         0.92 o                         
  -9   7   2         85.19         94.67         1.26 o                         
  -8   7   2         34.88         39.82         0.68 o                         
  -7   7   2        320.78        321.37         1.92 o                         
  -6   7   2        202.18        203.55         1.80 o                         
  -5   7   2        228.98        237.03         1.12 o                         
  -4   7   2        198.44        210.83         0.95 o                         
  -3   7   2         32.89         34.29         0.97 o                         
  -2   7   2         55.68         51.74         0.41 o                         
  -1   7   2       1119.25       1143.50         6.37 o                         
   0   7   2       3665.31       3845.17        46.10 o                         
   1   7   2       1123.51       1134.07        15.01 o                         
   2   7   2         55.41         52.80         0.67 o                         
   3   7   2         32.43         34.61         0.66 o                         
   4   7   2        197.59        227.47         1.92 o                         
   5   7   2        229.94        245.87         2.18 o                         
   6   7   2        203.92        206.00         3.25 o                         
   7   7   2        321.34        321.01         2.09 o                         
   8   7   2         35.04         37.97         0.71 o                         
   9   7   2         83.65         92.40         0.63 o                         
  10   7   2         36.68         35.58         0.84 o                         
  11   7   2         66.83         68.27         1.12 o                         
 -10   8   2         75.13         66.36         0.94 o                         
  -9   8   2          4.05          3.93         0.49 o                         
  -8   8   2        102.67        105.67         1.96 o                         
  -7   8   2        142.51        145.96         0.83 o                         
  -6   8   2         87.57         83.21         1.19 o                         
  -5   8   2         74.26         67.27         0.74 o                         
  -4   8   2        260.84        293.96         1.71 o                         
  -3   8   2        351.86        363.81         1.50 o                         
  -2   8   2        177.24        193.92         1.32 o                         
  -1   8   2        341.80        343.02         3.90 o                         
   0   8   2         28.65         31.36         0.51 o                         
   1   8   2        340.44        355.00         1.76 o                         
   2   8   2        175.71        213.04         1.15 o                         
   3   8   2        356.75        386.69         3.00 o                         
   4   8   2        258.25        295.47         2.31 o                         
   5   8   2         75.33         70.56         1.61 o                         
   6   8   2         86.53         84.38         0.59 o                         
   7   8   2        142.58        148.58         1.78 o                         
   8   8   2        102.21        110.37         0.80 o                         
   9   8   2          3.88          6.08         0.52 o                         
  10   8   2         74.03         67.07         0.96 o                         
  -9   9   2         13.20         15.43         1.10 o                         
  -8   9   2         60.70         61.37         1.25 o                         
  -7   9   2         86.48         86.13         0.72 o                         
  -6   9   2        507.48        522.43         2.54 o                         
  -5   9   2        132.80        127.54         0.71 o                         
  -4   9   2        209.80        204.64         0.84 o                         
  -3   9   2         32.84         39.60         0.93 o                         
  -2   9   2         97.64         86.61         0.63 o                         
  -1   9   2         74.67         62.00         0.97 o                         
   0   9   2         72.45         80.45         0.77 o                         
   1   9   2         73.16         60.26         0.56 o                         
   2   9   2         97.45         90.15         0.73 o                         
   3   9   2         32.62         41.30         0.56 o                         
   4   9   2        206.52        200.22         1.40 o                         
   5   9   2        133.91        136.36         1.55 o                         
   6   9   2        504.72        510.81         3.02 o                         
   7   9   2         87.89         85.27         0.58 o                         
   8   9   2         60.17         64.81         0.52 o                         
   9   9   2         13.43         16.30         0.62 o                         
  -8  10   2         24.21         23.73         0.57 o                         
  -7  10   2        165.77        143.31         1.65 o                         
  -6  10   2        232.51        241.75         1.76 o                         
  -5  10   2         91.50         86.42         0.54 o                         
  -4  10   2        400.37        407.15         2.80 o                         
  -3  10   2        304.74        284.14         1.35 o                         
  -2  10   2        348.83        341.11         3.31 o                         
  -1  10   2         51.26         45.93         0.82 o                         
   0  10   2        499.43        519.19         1.26 o                         
   1  10   2         51.71         50.61         0.63 o                         
   2  10   2        352.30        355.36         2.33 o                         
   3  10   2        302.54        279.58         1.76 o                         
   4  10   2        402.18        442.39         2.38 o                         
   5  10   2         91.73         94.62         1.63 o                         
   6  10   2        232.72        251.09         2.63 o                         
   7  10   2        167.88        159.19         1.52 o                         
   8  10   2         24.11         24.42         0.43 o                         
  -7  11   2          1.41          2.27         0.39 o                         
  -6  11   2         20.95         22.37         0.44 o                         
  -5  11   2         67.42         67.01         0.65 o                         
  -4  11   2        112.24        114.25         0.94 o                         
  -3  11   2         22.42         18.94         0.52 o                         
  -2  11   2         88.78         91.27         0.86 o                         
  -1  11   2        121.88        119.36         0.70 o                         
   0  11   2        311.40        305.27         2.24 o                         
   1  11   2        123.27        120.27         1.04 o                         
   2  11   2         88.45         89.38         0.96 o                         
   3  11   2         23.37         20.45         0.52 o                         
   4  11   2        112.80        114.64         0.63 o                         
   5  11   2         69.09         66.43         0.54 o                         
   6  11   2         20.97         21.10         0.40 o                         
   7  11   2          1.28          0.46         0.68 o                         
  -5  12   2          0.98          0.77         0.34 o                         
  -4  12   2          4.63          5.62         0.39 o                         
  -3  12   2        161.04        170.40         0.58 o                         
  -2  12   2          4.61          4.68         0.68 o                         
  -1  12   2        122.71        124.87         3.31 o                         
   0  12   2        290.60        299.18         1.71 o                         
   1  12   2        124.39        130.20         1.98 o                         
   2  12   2          4.42          3.87         0.40 o                         
   3  12   2        161.05        175.01         1.32 o                         
   4  12   2          4.80          5.35         0.36 o                         
   5  12   2          0.90         -0.12         0.36 o                         
  -2  13   2          8.82          8.38         0.40 o                         
  -1  13   2         76.43         75.35         1.16 o                         
   0  13   2         11.13         12.17         0.60 o                         
   1  13   2         77.09         72.83         0.62 o                         
   2  13   2          8.78          8.17         0.39 o                         
   1   0   3        200.56        125.43         1.11 o                         
   2   0   3       8407.12       6691.69         2.62 o                         
   3   0   3         12.84         17.62         0.22 o                         
   4   0   3       7410.70       7482.56         5.05 o                         
   5   0   3        326.52        346.05         2.32 o                         
   6   0   3         43.69         57.24         0.48 o                         
   7   0   3        276.32        287.06         2.11 o                         
   8   0   3        100.84         96.92         0.82 o                         
   9   0   3        465.53        428.79         1.92 o                         
  10   0   3        157.57        149.89         2.13 o                         
  11   0   3          0.03         -0.91         0.91 o                         
  12   0   3        135.06        135.26         1.85 o                         
 -12   1   3          2.43          0.37         0.68 o                         
 -11   1   3          9.41          5.31         0.71 o                         
 -10   1   3         38.55         40.23         0.70 o                         
  -9   1   3       1104.25       1098.27         6.77 o                         
  -8   1   3        497.06        490.01         4.88 o                         
  -7   1   3        831.22        848.16         7.29 o                         
  -6   1   3          3.87          2.49         0.47 o                         
  -5   1   3         55.73         71.14         0.49 o                         
  -4   1   3        153.33        146.97         0.64 o                         
  -3   1   3       2656.90       2443.97        19.25 o                         
  -2   1   3         79.04         77.68         0.65 o                         
  -1   1   3        410.32        345.78         2.14 o                         
   0   1   3         72.98         60.90         0.40 o                         
   1   1   3        413.95        331.37         1.82 o                         
   2   1   3         81.29         76.08         0.32 o                         
   3   1   3       2656.90       2423.95        36.01 o                         
   4   1   3        152.84        147.85         1.28 o                         
   5   1   3         56.22         73.51         0.84 o                         
   6   1   3          3.43          2.66         0.41 o                         
   7   1   3        834.34        839.64         3.84 o                         
   8   1   3        495.85        500.24         7.97 o                         
   9   1   3       1107.62       1117.31        16.60 o                         
  10   1   3         38.23         40.24         0.92 o                         
  11   1   3          9.84          7.51         0.88 o                         
  12   1   3          2.49          0.90         1.06 o                         
 -12   2   3         72.81         73.94         2.15 o                         
 -11   2   3         37.46         42.81         1.10 o                         
 -10   2   3         68.10         67.32         1.46 o                         
  -9   2   3        134.80        127.00         1.06 o                         
  -8   2   3        151.38        149.75         1.62 o                         
  -7   2   3        373.78        371.49         1.07 o                         
  -6   2   3        126.18        140.23         0.42 o                         
  -5   2   3        931.69       1047.05         5.79 o                         
  -4   2   3       1097.95       1008.84         7.75 o                         
  -3   2   3       1192.61       1071.14         6.36 o                         
  -2   2   3        814.68        718.37         3.24 o                         
  -1   2   3       3818.31       3307.97         2.43 o                         
   0   2   3        169.57        123.19         1.16 o                         
   1   2   3       3804.42       3233.68        21.37 o                         
   2   2   3        807.59        715.29         4.15 o                         
   3   2   3       1196.13       1087.27         5.44 o                         
   4   2   3       1096.73       1047.99         6.45 o                         
   5   2   3        927.43       1051.96         7.29 o                         
   6   2   3        127.87        147.78         0.68 o                         
   7   2   3        375.54        383.38         2.21 o                         
   8   2   3        151.32        150.04         1.45 o                         
   9   2   3        136.76        130.16         0.95 o                         
  10   2   3         67.36         68.25         1.58 o                         
  11   2   3         37.57         41.62         0.92 o                         
  12   2   3         72.80         67.04         1.23 o                         
 -12   3   3         49.06         45.72         1.22 o                         
 -11   3   3          5.08          2.89         0.61 o                         
 -10   3   3        608.35        615.35         5.93 o                         
  -9   3   3          6.79          8.66         0.60 o                         
  -8   3   3        109.70        107.73         0.67 o                         
  -7   3   3         36.32         31.31         0.85 o                         
  -6   3   3         68.31         72.78         0.47 o                         
  -5   3   3        172.54        182.73         0.91 o                         
  -4   3   3       1837.53       1852.47        10.21 o                         
  -3   3   3         20.38         16.64         0.18 o                         
  -2   3   3        335.14        274.41         1.35 o                         
  -1   3   3        294.11        283.79         1.10 o                         
   0   3   3       3865.91       3729.30        17.27 o                         
   1   3   3        297.97        287.53         1.87 o                         
   2   3   3        337.04        289.64         1.45 o                         
   3   3   3         21.50         18.88         0.29 o                         
   4   3   3       1836.75       1943.21         7.99 o                         
   5   3   3        173.41        189.85         1.78 o                         
   6   3   3         68.10         72.99         0.74 o                         
   7   3   3         36.83         29.88         0.54 o                         
   8   3   3        111.69        114.00         1.59 o                         
   9   3   3          6.17          7.17         0.98 o                         
  10   3   3        610.15        623.29         7.96 o                         
  11   3   3          5.08          5.09         0.71 o                         
  12   3   3         50.09         49.69         0.74 o                         
 -11   4   3         60.92         65.64         0.76 o                         
 -10   4   3        105.63         99.23         1.08 o                         
  -9   4   3          1.22          2.69         0.64 o                         
  -8   4   3         41.44         41.87         0.75 o                         
  -7   4   3        319.01        293.68         3.55 o                         
  -6   4   3        554.85        515.42         3.94 o                         
  -5   4   3        209.07        223.34         2.70 o                         
  -4   4   3        888.40        848.24         5.37 o                         
  -3   4   3        242.15        223.63         1.14 o                         
  -2   4   3        170.95        158.87         0.66 o                         
  -1   4   3       1936.35       1854.99        10.16 o                         
   0   4   3       2782.41       2799.51        10.35 o                         
   1   4   3       1939.11       1864.27         6.26 o                         
   2   4   3        168.44        152.75         0.86 o                         
   3   4   3        244.00        236.26         0.80 o                         
   4   4   3        891.43        926.69         2.54 o                         
   5   4   3        211.43        241.56         1.48 o                         
   6   4   3        554.59        528.62         3.62 o                         
   7   4   3        320.99        308.95         1.67 o                         
   8   4   3         40.60         39.23         0.52 o                         
   9   4   3          1.27          3.20         0.62 o                         
  10   4   3        105.72        102.55         3.05 o                         
  11   4   3         60.46         62.94         0.73 o                         
  12   4   3         21.58         24.99         0.93 o                         
 -11   5   3         45.33         46.74         0.85 o                         
 -10   5   3        139.35        154.67         0.94 o                         
  -9   5   3        268.50        266.62         3.88 o                         
  -8   5   3       1273.78       1253.81        10.23 o                         
  -7   5   3        117.90        131.80         1.66 o                         
  -6   5   3          0.52          1.23         0.41 o                         
  -5   5   3        193.28        197.13         1.19 o                         
  -4   5   3        487.02        490.39         1.93 o                         
  -3   5   3         97.00         86.26         0.52 o                         
  -2   5   3        194.63        168.41         1.15 o                         
  -1   5   3       3963.34       4257.10        20.00 o                         
   0   5   3        143.02        150.56         0.69 o                         
   1   5   3       3969.99       4316.81        19.64 o                         
   2   5   3        193.26        176.52         0.81 o                         
   3   5   3         94.88         96.23         0.57 o                         
   4   5   3        482.36        521.76         5.57 o                         
   5   5   3        191.86        204.99         1.67 o                         
   6   5   3          0.68          0.41         0.37 o                         
   7   5   3        119.79        135.23         0.68 o                         
   8   5   3       1280.24       1298.90        12.45 o                         
   9   5   3        268.48        275.39         1.88 o                         
  10   5   3        140.05        159.22         1.01 o                         
  11   5   3         45.79         47.47         0.82 o                         
 -11   6   3         89.75         85.93         0.71 o                         
 -10   6   3        116.05        113.25         1.37 o                         
  -9   6   3         65.62         73.92         1.25 o                         
  -8   6   3         71.40         84.81         0.94 o                         
  -7   6   3         76.06         61.31         0.54 o                         
  -6   6   3        296.21        304.58         1.84 o                         
  -5   6   3        201.92        203.67         1.52 o                         
  -4   6   3         34.63         35.18         0.45 o                         
  -3   6   3        167.87        182.78         0.62 o                         
  -2   6   3        177.24        216.38         1.89 o                         
  -1   6   3        781.31        832.62         4.60 o                         
   0   6   3       1782.66       1875.48        12.44 o                         
   1   6   3        780.07        859.09         4.03 o                         
   2   6   3        175.52        225.74         1.49 o                         
   3   6   3        165.55        185.73         2.60 o                         
   4   6   3         35.00         38.58         0.82 o                         
   5   6   3        200.92        210.63         1.71 o                         
   6   6   3        296.07        309.83         1.56 o                         
   7   6   3         76.28         60.23         1.10 o                         
   8   6   3         71.83         80.60         0.74 o                         
   9   6   3         66.66         76.24         0.75 o                         
  10   6   3        115.77        121.86         1.02 o                         
  11   6   3         90.06         93.01         2.18 o                         
 -10   7   3         25.30         29.67         0.86 o                         
  -9   7   3          3.33          2.34         0.58 o                         
  -8   7   3        191.56        196.81         1.75 o                         
  -7   7   3        507.83        522.34         2.80 o                         
  -6   7   3         21.35         23.18         0.49 o                         
  -5   7   3        275.00        255.57         1.53 o                         
  -4   7   3        333.27        346.72         2.42 o                         
  -3   7   3        409.06        426.31         3.19 o                         
  -2   7   3        583.65        621.93         4.72 o                         
  -1   7   3        562.02        593.18         7.26 o                         
   0   7   3          0.61          5.20         0.43 o                         
   1   7   3        557.71        617.67         4.80 o                         
   2   7   3        580.31        655.13         8.17 o                         
   3   7   3        406.87        432.80         2.08 o                         
   4   7   3        335.52        373.05         2.18 o                         
   5   7   3        273.45        270.78         1.20 o                         
   6   7   3         22.48         24.60         0.68 o                         
   7   7   3        507.05        532.85         2.60 o                         
   8   7   3        193.20        202.26         3.53 o                         
   9   7   3          3.18          3.08         0.56 o                         
  10   7   3         25.42         28.23         0.70 o                         
 -10   8   3          3.32          4.48         0.68 o                         
  -9   8   3         15.21         14.24         0.49 o                         
  -8   8   3        131.38        132.94         2.32 o                         
  -7   8   3         36.42         36.83         0.59 o                         
  -6   8   3          9.85         10.22         0.50 o                         
  -5   8   3        106.90        111.94         0.51 o                         
  -4   8   3         75.16         71.01         0.73 o                         
  -3   8   3        303.82        330.30         2.71 o                         
  -2   8   3        552.40        534.65         2.60 o                         
  -1   8   3         92.33         94.67         1.44 o                         
   0   8   3        544.50        575.41         6.81 o                         
   1   8   3         92.64         99.79         1.47 o                         
   2   8   3        555.90        555.82         1.91 o                         
   3   8   3        304.18        354.90         2.40 o                         
   4   8   3         76.41         77.73         1.06 o                         
   5   8   3        107.47        120.19         1.51 o                         
   6   8   3          9.60         11.03         0.59 o                         
   7   8   3         36.61         37.71         0.57 o                         
   8   8   3        130.78        135.53         1.26 o                         
   9   8   3         14.83         10.51         0.54 o                         
  10   8   3          3.47          1.98         0.68 o                         
  -9   9   3         49.16         50.13         0.69 o                         
  -8   9   3         32.38         38.86         0.57 o                         
  -7   9   3        264.09        263.95         1.39 o                         
  -6   9   3         88.83         91.50         0.65 o                         
  -5   9   3          7.48         11.47         0.54 o                         
  -4   9   3         57.95         50.75         0.82 o                         
  -3   9   3        957.41        971.58         6.88 o                         
  -2   9   3       1008.47        988.33         6.86 o                         
  -1   9   3        358.62        348.73         1.67 o                         
   0   9   3          9.34         13.13         0.48 o                         
   1   9   3        357.92        364.51         1.73 o                         
   2   9   3       1011.46       1013.48         7.63 o                         
   3   9   3        957.93        979.36         6.98 o                         
   4   9   3         58.13         54.69         0.86 o                         
   5   9   3          7.10          8.78         0.44 o                         
   6   9   3         87.80         90.92         0.49 o                         
   7   9   3        264.07        276.90         1.42 o                         
   8   9   3         32.46         36.69         0.61 o                         
   9   9   3         48.75         45.28         0.55 o                         
  -8  10   3        159.37        149.16         1.33 o                         
  -7  10   3        145.50        143.81         2.54 o                         
  -6  10   3         49.48         48.82         0.49 o                         
  -5  10   3        198.10        206.29         2.62 o                         
  -4  10   3        740.96        748.97         6.25 o                         
  -3  10   3        143.91        142.55         1.74 o                         
  -2  10   3        392.42        406.42         2.01 o                         
  -1  10   3        335.25        347.02         1.39 o                         
   0  10   3         24.32         24.35         0.73 o                         
   1  10   3        335.41        357.83         1.62 o                         
   2  10   3        391.57        418.60         2.24 o                         
   3  10   3        143.74        147.02         0.90 o                         
   4  10   3        742.22        791.76         3.81 o                         
   5  10   3        198.84        210.23         1.19 o                         
   6  10   3         48.85         48.36         0.61 o                         
   7  10   3        144.40        144.60         1.10 o                         
   8  10   3        159.63        148.45         1.26 o                         
  -7  11   3        258.59        237.99        16.51 o                         
  -6  11   3          2.94          3.26         0.49 o                         
  -5  11   3         37.79         34.49         0.58 o                         
  -4  11   3         69.12         64.28         0.87 o                         
  -3  11   3         62.78         65.94         0.58 o                         
  -2  11   3         71.24         69.04         0.73 o                         
  -1  11   3          1.67         -0.36         0.46 o                         
   0  11   3         25.85         25.33         0.67 o                         
   1  11   3          1.64          1.25         0.57 o                         
   2  11   3         70.23         64.66         0.66 o                         
   3  11   3         62.45         67.82         0.83 o                         
   4  11   3         70.23         65.14         0.88 o                         
   5  11   3         37.28         33.94         0.59 o                         
   6  11   3          2.91          4.02         0.37 o                         
   7  11   3        259.92        213.71         1.01 o                         
  -5  12   3         17.86         15.96         0.37 o                         
  -4  12   3          4.10          3.40         0.48 o                         
  -3  12   3         13.54         12.46         0.83 o                         
  -2  12   3         64.30         61.24         0.73 o                         
  -1  12   3         40.26         46.96         2.88 o                         
   0  12   3          0.11          0.20         0.52 o                         
   1  12   3         39.95         41.72         0.63 o                         
   2  12   3         62.44         60.84         0.75 o                         
   3  12   3         13.44         12.85         0.45 o                         
   4  12   3          3.97          3.27         0.27 o                         
   5  12   3         17.53         14.55         0.51 o                         
  -2  13   3        108.33        107.90         1.68 o                         
  -1  13   3         33.03         34.33         1.45 o                         
   0  13   3         17.23         21.57         1.73 o                         
   1  13   3         32.77         36.93         0.54 o                         
   0   0   4       8385.60       6160.05         2.44 o                         
   1   0   4         41.28         43.47         0.45 o                         
   2   0   4       1344.59       1195.75         6.45 o                         
   3   0   4       1661.43       1657.85        11.70 o                         
   4   0   4         36.74         25.47         0.22 o                         
   5   0   4       1277.29       1189.79         6.05 o                         
   6   0   4        772.97        786.52         4.70 o                         
   7   0   4       2610.57       2697.07        30.38 o                         
   8   0   4          3.97          8.35         0.64 o                         
   9   0   4          1.54          1.94         0.67 o                         
  10   0   4          0.27          1.20         0.71 o                         
  11   0   4         27.99         31.07         0.90 o                         
  12   0   4         56.54         56.19         1.70 o                         
 -12   1   4         38.54         35.04         0.74 o                         
 -11   1   4        179.34        179.83         1.11 o                         
 -10   1   4        109.62        116.07         1.34 o                         
  -9   1   4        264.68        261.48         2.86 o                         
  -8   1   4        482.30        452.41         2.69 o                         
  -7   1   4        660.38        658.65         6.62 o                         
  -6   1   4       1369.30       1316.08        17.16 o                         
  -5   1   4        520.32        445.00         3.36 o                         
  -4   1   4       1187.64       1093.36         8.42 o                         
  -3   1   4        469.46        500.15         3.51 o                         
  -2   1   4       2181.57       2103.68        10.32 o                         
   0   1   4         17.23         15.89         0.27 o                         
   2   1   4       2194.84       1967.45        18.18 o                         
   3   1   4        472.85        494.94         3.47 o                         
   4   1   4       1187.57       1120.83         8.95 o                         
   5   1   4        523.31        455.50         2.55 o                         
   6   1   4       1366.95       1392.25         3.75 o                         
   7   1   4        665.31        664.24         6.52 o                         
   8   1   4        480.27        448.44         2.21 o                         
   9   1   4        264.49        262.95         3.26 o                         
  10   1   4        109.81        116.60         1.19 o                         
  11   1   4        178.50        180.94         5.47 o                         
  12   1   4         37.83         33.05         0.75 o                         
 -12   2   4        106.85         94.13         2.39 o                         
 -11   2   4         71.59         64.72         0.98 o                         
 -10   2   4        157.64        164.01         2.28 o                         
  -9   2   4         51.68         48.47         0.74 o                         
  -8   2   4        236.64        209.23         3.61 o                         
  -7   2   4        372.13        409.69         6.10 o                         
  -6   2   4       1967.87       1845.31         8.28 o                         
  -5   2   4        987.07       1034.83         5.38 o                         
  -4   2   4        378.69        419.15         1.46 o                         
  -3   2   4        553.30        506.21         3.46 o                         
  -2   2   4       1911.51       1674.57        10.89 o                         
  -1   2   4        266.76        261.98         1.94 o                         
   0   2   4         82.91         90.51         0.30 o                         
   1   2   4        267.11        255.24         1.21 o                         
   2   2   4       1899.46       1641.39        14.46 o                         
   3   2   4        553.19        499.84         2.19 o                         
   4   2   4        377.04        436.08         1.97 o                         
   5   2   4        990.78       1088.26         4.62 o                         
   6   2   4       1956.60       1940.88        12.34 o                         
   7   2   4        370.28        408.05         1.88 o                         
   8   2   4        236.04        225.13         1.48 o                         
   9   2   4         52.17         44.65         0.72 o                         
  10   2   4        159.08        170.87         1.21 o                         
  11   2   4         71.59         65.03         1.26 o                         
  12   2   4        106.19         91.25         1.31 o                         
 -12   3   4          6.94          5.56         1.12 o                         
 -11   3   4         96.09         94.50         0.85 o                         
 -10   3   4        246.39        237.54         0.99 o                         
  -9   3   4         49.95         46.50         1.03 o                         
  -8   3   4         91.86         90.40         0.75 o                         
  -7   3   4        503.39        495.62         6.71 o                         
  -6   3   4         72.39         78.96         0.41 o                         
  -5   3   4          2.47          1.00         0.27 o                         
  -4   3   4        428.39        386.23         1.58 o                         
  -3   3   4        904.77        798.91         4.56 o                         
  -2   3   4       2161.53       2011.62        11.15 o                         
  -1   3   4        457.06        425.97         2.40 o                         
   0   3   4       2599.20       2403.14         7.99 o                         
   1   3   4        459.00        439.56         3.53 o                         
   2   3   4       2160.51       2054.01        19.02 o                         
   3   3   4        904.80        824.29         6.07 o                         
   4   3   4        432.59        409.99         2.18 o                         
   5   3   4          2.24          1.04         0.36 o                         
   6   3   4         72.25         80.04         0.60 o                         
   7   3   4        505.61        522.58         5.01 o                         
   8   3   4         92.54         91.49         1.26 o                         
   9   3   4         49.23         47.23         0.90 o                         
  10   3   4        245.76        244.50         2.11 o                         
  11   3   4         95.04         93.71         2.15 o                         
  12   3   4          6.58          5.16         2.13 o                         
 -12   4   4         26.28         23.47         1.04 o                         
 -11   4   4        100.90        100.91         1.37 o                         
 -10   4   4          3.18          2.95         0.66 o                         
  -9   4   4         61.52         72.37         0.74 o                         
  -8   4   4         12.58         12.50         0.72 o                         
  -7   4   4         13.76         17.14         0.74 o                         
  -6   4   4        212.37        222.59         1.83 o                         
  -5   4   4        383.45        376.11         2.69 o                         
  -4   4   4         63.91         64.29         0.97 o                         
  -3   4   4        402.37        352.73         2.52 o                         
  -2   4   4         42.22         39.42         0.35 o                         
  -1   4   4        918.35        983.44         4.17 o                         
   0   4   4       1221.58       1435.00         8.20 o                         
   1   4   4        922.12        979.88         5.36 o                         
   2   4   4         42.66         40.91         0.47 o                         
   3   4   4        402.11        379.50         1.28 o                         
   4   4   4         65.63         66.46         0.97 o                         
   5   4   4        380.94        397.98         2.78 o                         
   6   4   4        209.81        230.53         1.19 o                         
   7   4   4         13.54         19.16         0.43 o                         
   8   4   4         12.38         14.35         0.62 o                         
   9   4   4         62.42         76.00         0.72 o                         
  10   4   4          3.04          2.40         0.90 o                         
  11   4   4        101.10        100.65         0.90 o                         
  12   4   4         25.91         27.52         0.89 o                         
 -11   5   4        178.13        163.42         1.71 o                         
 -10   5   4         81.27         79.79         0.90 o                         
  -9   5   4        205.68        224.35         2.45 o                         
  -8   5   4        166.94        176.74         3.59 o                         
  -7   5   4          8.41          7.16         0.46 o                         
  -6   5   4         47.08         40.54         0.68 o                         
  -5   5   4       1193.54       1216.65         9.23 o                         
  -4   5   4        735.38        745.09         4.13 o                         
  -3   5   4        360.62        351.96         2.36 o                         
  -2   5   4        254.67        241.11         1.74 o                         
  -1   5   4       1942.38       1952.54        10.28 o                         
   0   5   4        195.73        166.68         0.70 o                         
   1   5   4       1957.13       2009.52        13.54 o                         
   2   5   4        259.94        255.83         1.36 o                         
   3   5   4        359.15        390.06         5.83 o                         
   4   5   4        734.54        804.86         2.50 o                         
   5   5   4       1193.21       1286.58        10.80 o                         
   6   5   4         47.37         40.23         0.62 o                         
   7   5   4          8.43          8.23         0.48 o                         
   8   5   4        168.30        188.37         1.39 o                         
   9   5   4        205.78        220.34         3.16 o                         
  10   5   4         80.49         78.92         1.29 o                         
  11   5   4        177.75        170.50         3.54 o                         
 -11   6   4         16.98         19.41         0.65 o                         
 -10   6   4          2.39          2.65         0.44 o                         
  -9   6   4         22.92         22.41         0.74 o                         
  -8   6   4          6.55         11.48         0.75 o                         
  -7   6   4        100.16         97.21         0.67 o                         
  -6   6   4        118.25        128.92         1.06 o                         
  -5   6   4        143.44        132.91         0.81 o                         
  -4   6   4         84.42         88.66         1.32 o                         
  -3   6   4        131.83        115.42         1.29 o                         
  -2   6   4        123.78        146.37         1.18 o                         
  -1   6   4        155.02        172.12         1.63 o                         
   0   6   4        745.54        790.47         8.83 o                         
   1   6   4        153.92        178.66         1.48 o                         
   2   6   4        122.81        155.12         1.35 o                         
   3   6   4        129.84        114.89         0.98 o                         
   4   6   4         84.63         97.21         1.05 o                         
   5   6   4        146.99        154.85         2.02 o                         
   6   6   4        120.24        130.89         0.87 o                         
   7   6   4        100.70        100.42         0.94 o                         
   8   6   4          6.81          9.45         0.59 o                         
   9   6   4         22.85         22.26         0.71 o                         
  10   6   4          2.37          0.42         0.65 o                         
  11   6   4         16.66         21.38         0.90 o                         
 -10   7   4         89.05         89.47         0.67 o                         
  -9   7   4         32.36         31.92         0.73 o                         
  -8   7   4         20.21         21.52         1.26 o                         
  -7   7   4        232.94        215.63         1.19 o                         
  -6   7   4        437.24        415.10         2.29 o                         
  -5   7   4         99.36        100.18         0.87 o                         
  -4   7   4         69.49         66.27         0.74 o                         
  -3   7   4        101.22         97.64         2.27 o                         
  -2   7   4        522.08        578.17         5.33 o                         
  -1   7   4        325.41        315.22         1.87 o                         
   0   7   4          2.04          4.44         0.37 o                         
   1   7   4        323.89        323.91         4.82 o                         
   2   7   4        522.67        597.75         6.45 o                         
   3   7   4         99.26        105.70         1.55 o                         
   4   7   4         70.66         70.50         0.71 o                         
   5   7   4        100.51        106.58         1.20 o                         
   6   7   4        438.46        425.75         2.33 o                         
   7   7   4        232.13        219.24         1.88 o                         
   8   7   4         20.29         19.61         0.82 o                         
   9   7   4         32.39         32.96         0.87 o                         
  10   7   4         89.44         88.06         0.83 o                         
 -10   8   4         11.41          9.72         0.63 o                         
  -9   8   4        100.06         98.06         3.78 o                         
  -8   8   4         19.31         22.03         1.12 o                         
  -7   8   4        136.97        123.42         0.85 o                         
  -6   8   4         21.21         22.03         0.56 o                         
  -5   8   4        214.04        205.05         0.99 o                         
  -4   8   4        639.99        652.25         3.45 o                         
  -3   8   4        142.01        136.55         1.15 o                         
  -2   8   4         58.23         64.33         1.17 o                         
  -1   8   4        132.88        151.85         0.85 o                         
   0   8   4         65.44         58.72         0.59 o                         
   1   8   4        132.69        147.66         1.40 o                         
   2   8   4         58.97         66.74         0.62 o                         
   3   8   4        141.66        144.95         0.66 o                         
   4   8   4        645.47        713.59         4.35 o                         
   5   8   4        214.83        218.53         1.78 o                         
   6   8   4         21.48         22.79         0.58 o                         
   7   8   4        136.68        121.34         1.17 o                         
   8   8   4         18.75         20.98         0.89 o                         
   9   8   4        101.49         96.75         0.72 o                         
  10   8   4         11.52         11.10         1.32 o                         
  -9   9   4        164.05        183.32         0.95 o                         
  -8   9   4        112.60        110.81         2.57 o                         
  -7   9   4        165.96        161.90         0.84 o                         
  -6   9   4        164.01        168.21         0.93 o                         
  -5   9   4        110.26        117.11         1.54 o                         
  -4   9   4        174.74        162.22         0.84 o                         
  -3   9   4        293.01        274.13         0.77 o                         
  -2   9   4        159.97        176.15         2.34 o                         
  -1   9   4        818.62        824.64         7.76 o                         
   0   9   4        403.71        370.95         2.48 o                         
   1   9   4        823.03        835.96         4.71 o                         
   2   9   4        162.92        182.35         0.93 o                         
   3   9   4        292.65        278.81         2.10 o                         
   4   9   4        176.33        173.75         0.72 o                         
   5   9   4        109.82        116.75         1.18 o                         
   6   9   4        162.77        174.34         2.40 o                         
   7   9   4        164.60        165.77         1.83 o                         
   8   9   4        112.12        108.23         0.69 o                         
   9   9   4        162.69        160.31         1.18 o                         
  -8  10   4         32.39         32.57         0.63 o                         
  -7  10   4         93.72         91.26         2.74 o                         
  -6  10   4         29.79         30.14         0.81 o                         
  -5  10   4        263.38        266.39         5.02 o                         
  -4  10   4        348.45        354.28         2.55 o                         
  -3  10   4         74.86         69.63         0.57 o                         
  -2  10   4         94.01        102.75         0.71 o                         
  -1  10   4         51.64         54.06         0.80 o                         
   0  10   4        143.02        155.99         0.92 o                         
   1  10   4         50.78         53.67         0.75 o                         
   2  10   4         92.44        101.64         0.63 o                         
   3  10   4         76.07         73.83         0.68 o                         
   4  10   4        350.25        382.35         2.71 o                         
   5  10   4        265.40        271.34         3.11 o                         
   6  10   4         29.77         27.74         0.43 o                         
   7  10   4         94.40         91.43         0.89 o                         
   8  10   4         31.61         30.76         0.57 o                         
  -7  11   4         78.78         82.69         7.58 o                         
  -6  11   4        264.32        266.00         1.55 o                         
  -5  11   4          0.71         -0.37         0.50 o                         
  -4  11   4        125.41        127.89         1.40 o                         
  -3  11   4         48.20         43.79         0.71 o                         
  -2  11   4         25.34         24.55         0.74 o                         
  -1  11   4         10.68         10.73         0.48 o                         
   0  11   4          2.77          2.67         0.60 o                         
   1  11   4         11.24         11.14         0.57 o                         
   2  11   4         24.97         26.04         0.77 o                         
   3  11   4         49.77         46.20         1.25 o                         
   4  11   4        126.57        130.08         2.20 o                         
   5  11   4          0.64          0.28         0.35 o                         
   6  11   4        266.47        268.85         3.43 o                         
   7  11   4         79.19         69.97         0.77 o                         
  -5  12   4        168.49        172.33         2.17 o                         
  -4  12   4          3.80          4.81         0.54 o                         
  -3  12   4         88.67         92.22         1.19 o                         
  -2  12   4         46.42         50.33         1.07 o                         
  -1  12   4         13.54         16.11         0.71 o                         
   0  12   4         48.63         57.20         0.79 o                         
   1  12   4         13.82         13.51         0.69 o                         
   2  12   4         45.23         47.31         1.11 o                         
   3  12   4         88.45         87.43         0.57 o                         
   4  12   4          3.59          2.14         0.41 o                         
   5  12   4        170.86        152.56         1.14 o                         
  -1  13   4          4.90          4.69         0.57 o                         
   0  13   4        101.87         97.15         5.14 o                         
   1  13   4          4.63          4.26         0.52 o                         
   2   0   5        697.92        586.09         3.37 o                         
   3   0   5        108.71        115.56         1.04 o                         
   4   0   5       1587.79       1684.62        20.04 o                         
   5   0   5         55.95         44.31         0.81 o                         
   6   0   5         40.86         35.68         0.36 o                         
   7   0   5          2.98          1.76         0.29 o                         
   8   0   5        936.27        995.90         9.92 o                         
   9   0   5          3.20          4.77         0.76 o                         
  10   0   5         54.53         49.76         0.91 o                         
  11   0   5         15.43         17.77         0.94 o                         
  12   0   5        148.28        154.25         1.61 o                         
 -12   1   5         33.88         35.02         0.98 o                         
 -11   1   5         72.73         69.08         1.46 o                         
 -10   1   5         68.21         63.90         0.89 o                         
  -9   1   5        112.78        111.49         0.71 o                         
  -8   1   5         57.34         51.05         0.55 o                         
  -7   1   5       1217.32       1233.24         3.37 o                         
  -6   1   5          8.17          7.62         0.72 o                         
  -5   1   5       1185.51       1110.08         6.64 o                         
  -4   1   5       3002.30       3059.33        18.02 o                         
  -3   1   5       3809.86       4023.09        17.22 o                         
  -2   1   5        566.13        574.34         3.49 o                         
  -1   1   5        874.86        762.46         5.86 o                         
   0   1   5       1920.06       1899.74        13.67 o                         
   1   1   5        874.04        757.92         3.44 o                         
   2   1   5        567.52        542.08         2.12 o                         
   3   1   5       3814.62       3999.17        72.39 o                         
   4   1   5       2991.79       3125.45        16.95 o                         
   5   1   5       1192.60       1172.78        13.45 o                         
   6   1   5          7.80          6.50         0.39 o                         
   7   1   5       1225.07       1251.08         6.33 o                         
   8   1   5         57.28         48.08         0.69 o                         
   9   1   5        111.26        107.39         1.13 o                         
  10   1   5         68.05         64.36         0.91 o                         
  11   1   5         72.66         66.35         0.92 o                         
  12   1   5         33.23         32.65         0.73 o                         
 -12   2   5         88.41         86.44         0.79 o                         
 -11   2   5         39.79         41.60         1.14 o                         
 -10   2   5         56.10         60.10         0.99 o                         
  -9   2   5        103.51        102.36         0.73 o                         
  -8   2   5        471.19        439.48         6.36 o                         
  -7   2   5        371.61        381.44         6.40 o                         
  -6   2   5          2.64          3.19         0.43 o                         
  -5   2   5        816.85        843.38         4.64 o                         
  -4   2   5        961.71        898.44         3.28 o                         
  -3   2   5        574.14        654.92         3.15 o                         
  -2   2   5        674.50        637.64         2.83 o                         
  -1   2   5       1010.13        838.60         8.39 o                         
   0   2   5         11.76         12.80         0.21 o                         
   1   2   5       1013.69        835.15         2.95 o                         
   2   2   5        678.15        651.61         1.89 o                         
   3   2   5        565.83        637.41         3.48 o                         
   4   2   5        964.95        927.70         6.51 o                         
   5   2   5        825.45        894.09         2.35 o                         
   6   2   5          2.66          2.61         0.32 o                         
   7   2   5        369.21        372.61         3.18 o                         
   8   2   5        470.23        475.47         3.90 o                         
   9   2   5        102.86        104.32         1.49 o                         
  10   2   5         56.42         64.51         1.56 o                         
  11   2   5         39.37         40.81         0.78 o                         
  12   2   5         89.56         88.89         1.29 o                         
 -12   3   5          3.74          2.38         1.33 o                         
 -11   3   5         81.22         79.23         3.25 o                         
 -10   3   5        250.03        237.90         0.95 o                         
  -9   3   5        348.53        349.45         6.06 o                         
  -8   3   5        467.30        472.47         4.86 o                         
  -7   3   5        805.69        794.39        22.65 o                         
  -6   3   5        101.89        108.31         1.13 o                         
  -5   3   5        858.10        875.21         4.58 o                         
  -4   3   5       1319.22       1205.51         4.15 o                         
  -3   3   5        165.30        161.49         1.60 o                         
  -2   3   5        148.60        121.94         0.53 o                         
  -1   3   5        920.79        879.88         2.89 o                         
   0   3   5        207.81        203.24         0.81 o                         
   1   3   5        920.31        892.85         5.17 o                         
   2   3   5        149.71        127.52         0.68 o                         
   3   3   5        165.75        174.76         0.79 o                         
   4   3   5       1326.92       1275.17         4.79 o                         
   5   3   5        860.93        920.96         6.07 o                         
   6   3   5        102.59        117.13         1.50 o                         
   7   3   5        804.42        869.02         8.15 o                         
   8   3   5        470.44        480.05         2.59 o                         
   9   3   5        350.75        353.93         3.34 o                         
  10   3   5        250.02        239.78         3.59 o                         
  11   3   5         81.80         80.01         0.72 o                         
  12   3   5          3.73          2.29         1.06 o                         
 -12   4   5         40.15         37.82         1.04 o                         
 -11   4   5         93.50         93.37         0.89 o                         
 -10   4   5        101.71        108.19         1.06 o                         
  -9   4   5        240.28        222.68         1.42 o                         
  -8   4   5         36.41         37.02         0.78 o                         
  -7   4   5        114.39        111.10         2.40 o                         
  -6   4   5        206.37        190.49         0.95 o                         
  -5   4   5         62.49         53.84         0.67 o                         
  -4   4   5        918.49        910.01         7.76 o                         
  -3   4   5       2094.07       1925.80        10.48 o                         
  -2   4   5        617.09        565.97         3.42 o                         
  -1   4   5        475.43        444.33         2.99 o                         
   0   4   5          0.07         -0.05         0.42 o                         
   1   4   5        480.01        460.63         1.54 o                         
   2   4   5        614.03        593.39         2.00 o                         
   3   4   5       2099.86       2025.11        13.32 o                         
   4   4   5        931.47       1021.54        10.57 o                         
   5   4   5         62.53         53.22         1.14 o                         
   6   4   5        205.70        200.33         2.40 o                         
   7   4   5        114.67        121.91         0.59 o                         
   8   4   5         37.08         39.88         0.68 o                         
   9   4   5        238.69        222.91         3.67 o                         
  10   4   5        102.20        108.60         1.13 o                         
  11   4   5         94.10         98.24         0.68 o                         
  12   4   5         40.63         37.85         0.80 o                         
 -11   5   5         29.14         26.22         0.51 o                         
 -10   5   5        178.05        176.17         0.76 o                         
  -9   5   5        135.62        143.52         0.81 o                         
  -8   5   5        238.09        220.50         1.06 o                         
  -7   5   5        512.76        483.70         1.34 o                         
  -6   5   5        329.82        323.89         2.26 o                         
  -5   5   5        294.08        290.41         1.70 o                         
  -4   5   5        165.55        156.12         1.48 o                         
  -3   5   5         88.95         78.50         0.76 o                         
  -2   5   5        377.77        364.07         3.44 o                         
  -1   5   5        127.53        144.78         0.80 o                         
   0   5   5       2141.60       2553.41        17.39 o                         
   1   5   5        127.66        152.38         1.29 o                         
   2   5   5        371.91        394.68         1.67 o                         
   3   5   5         87.77         83.82         0.68 o                         
   4   5   5        165.49        165.68         3.17 o                         
   5   5   5        292.17        310.02         2.29 o                         
   6   5   5        333.62        345.53         4.60 o                         
   7   5   5        510.00        502.85         1.42 o                         
   8   5   5        236.96        233.88         1.20 o                         
   9   5   5        133.70        141.84         1.06 o                         
  10   5   5        178.02        181.10         1.61 o                         
  11   5   5         29.22         29.40         0.71 o                         
 -11   6   5         10.83          9.73         1.05 o                         
 -10   6   5         27.68         32.78         0.66 o                         
  -9   6   5         22.75         24.84         0.72 o                         
  -8   6   5         96.20         89.64         1.43 o                         
  -7   6   5        113.30        112.23         0.66 o                         
  -6   6   5         13.56         13.85         0.43 o                         
  -5   6   5         93.51         78.69         0.52 o                         
  -4   6   5        324.97        330.30         1.54 o                         
  -3   6   5        816.18        798.86         7.38 o                         
  -2   6   5        775.92        796.50         3.86 o                         
  -1   6   5        395.57        433.48         4.93 o                         
   0   6   5          7.58          5.62         0.32 o                         
   1   6   5        393.16        436.35         1.85 o                         
   2   6   5        775.70        828.16         8.36 o                         
   3   6   5        820.85        880.88         9.30 o                         
   4   6   5        323.42        358.35         3.81 o                         
   5   6   5         92.38         86.61         0.76 o                         
   6   6   5         13.57         13.09         0.52 o                         
   7   6   5        114.86        116.56         0.70 o                         
   8   6   5         97.64         90.66         0.79 o                         
   9   6   5         22.54         23.51         0.80 o                         
  10   6   5         27.94         33.72         1.22 o                         
  11   6   5         10.21          9.89         0.55 o                         
 -10   7   5        137.35        127.63         2.45 o                         
  -9   7   5        106.31        104.44         3.33 o                         
  -8   7   5        142.34        136.52         1.83 o                         
  -7   7   5        168.92        174.41         0.96 o                         
  -6   7   5        154.93        165.91         2.24 o                         
  -5   7   5        414.83        408.44         1.92 o                         
  -4   7   5       1333.12       1374.98         9.06 o                         
  -3   7   5        288.60        279.24         3.91 o                         
  -2   7   5        204.19        204.47         1.70 o                         
  -1   7   5        375.49        354.91         3.72 o                         
   0   7   5       1816.66       1889.54        12.13 o                         
   1   7   5        378.25        359.76         2.77 o                         
   2   7   5        206.19        209.71         1.97 o                         
   3   7   5        292.11        315.55         2.71 o                         
   4   7   5       1329.26       1473.15        12.77 o                         
   5   7   5        416.11        443.98         2.18 o                         
   6   7   5        157.57        169.10         1.19 o                         
   7   7   5        169.07        184.71         1.64 o                         
   8   7   5        143.13        143.59         1.96 o                         
   9   7   5        105.13        100.33         0.79 o                         
  10   7   5        138.15        133.95         2.12 o                         
  -9   8   5         81.28         82.08         3.34 o                         
  -8   8   5          2.82          5.16         0.69 o                         
  -7   8   5        534.71        549.29         6.38 o                         
  -6   8   5         84.92         84.36         0.56 o                         
  -5   8   5         32.14         32.63         0.47 o                         
  -4   8   5         36.82         32.07         0.71 o                         
  -3   8   5        713.72        704.71         2.58 o                         
  -2   8   5        230.66        239.93         1.10 o                         
  -1   8   5         66.56         80.08         0.58 o                         
   0   8   5          1.46          4.53         0.63 o                         
   1   8   5         65.91         79.57         1.38 o                         
   2   8   5        228.96        250.40         1.47 o                         
   3   8   5        714.97        732.83         3.37 o                         
   4   8   5         37.12         36.53         0.67 o                         
   5   8   5         32.67         31.37         0.64 o                         
   6   8   5         84.73         86.14         1.43 o                         
   7   8   5        537.12        586.48         3.89 o                         
   8   8   5          2.79          4.08         0.52 o                         
   9   8   5         81.51         81.34         1.21 o                         
  -9   9   5         18.54         13.86         0.48 o                         
  -8   9   5         45.66         45.86         1.42 o                         
  -7   9   5          9.17          9.04         0.60 o                         
  -6   9   5          8.95          8.57         0.62 o                         
  -5   9   5         74.35         72.07         0.57 o                         
  -4   9   5        194.40        204.39         1.13 o                         
  -3   9   5        197.45        190.41         1.02 o                         
  -2   9   5         44.93         39.80         0.56 o                         
  -1   9   5        475.27        476.19         3.98 o                         
   0   9   5         64.30         62.62         0.63 o                         
   1   9   5        474.19        476.92         2.74 o                         
   2   9   5         44.08         42.77         0.78 o                         
   3   9   5        197.72        200.04         1.54 o                         
   4   9   5        195.48        216.77         0.98 o                         
   5   9   5         73.42         72.41         1.24 o                         
   6   9   5          9.22          8.72         0.37 o                         
   7   9   5          9.09          8.33         0.38 o                         
   8   9   5         44.67         41.63         0.73 o                         
   9   9   5         19.32         14.12         0.53 o                         
  -8  10   5         55.31         55.11         2.83 o                         
  -7  10   5         59.47         54.64         0.76 o                         
  -6  10   5        163.76        160.89         1.86 o                         
  -5  10   5         10.95         10.50         0.54 o                         
  -4  10   5        281.86        283.48         2.27 o                         
  -3  10   5        533.05        508.11         1.21 o                         
  -2  10   5         44.92         36.99         0.53 o                         
  -1  10   5        141.21        134.36         1.04 o                         
   0  10   5        403.79        409.66         4.03 o                         
   1  10   5        139.82        131.83         0.69 o                         
   2  10   5         43.92         37.65         0.64 o                         
   3  10   5        536.24        561.59         1.10 o                         
   4  10   5        281.67        288.78         1.17 o                         
   5  10   5         10.75         11.76         0.54 o                         
   6  10   5        163.94        164.96         2.69 o                         
   7  10   5         59.12         51.32         0.62 o                         
   8  10   5         54.47         51.31         0.69 o                         
  -6  11   5          8.96         10.23         0.43 o                         
  -5  11   5         23.47         23.26         0.48 o                         
  -4  11   5         88.96         89.42         1.24 o                         
  -3  11   5         86.27         93.50         0.63 o                         
  -2  11   5        179.79        166.83         2.75 o                         
  -1  11   5         61.39         59.54         1.58 o                         
   0  11   5          4.34          7.93         0.48 o                         
   1  11   5         60.47         57.84         0.49 o                         
   2  11   5        180.59        172.88         1.52 o                         
   3  11   5         87.01         88.70         1.11 o                         
   4  11   5         89.28         88.60         1.66 o                         
   5  11   5         25.45         24.80         0.53 o                         
   6  11   5          9.06         12.61         0.41 o                         
  -4  12   5          9.98          8.43         0.52 o                         
  -3  12   5         28.95         27.93         0.70 o                         
  -2  12   5         33.78         32.01         0.42 o                         
  -1  12   5        127.68        128.49         1.44 o                         
   0  12   5          0.17          1.63         0.67 o                         
   1  12   5        126.40        126.61         4.00 o                         
   2  12   5         34.10         31.32         0.69 o                         
   3  12   5         26.92         23.39         0.41 o                         
   4  12   5          9.58          8.55         0.39 o                         
  -1  13   5         28.12         23.05         0.57 o                         
   0  13   5         15.84         11.16         0.62 o                         
   1   0   6       1696.04       1568.59        11.84 o                         
   2   0   6         90.66        119.81         0.52 o                         
   3   0   6       2920.35       2977.20        15.57 o                         
   4   0   6        718.66        754.28         4.38 o                         
   5   0   6       3094.97       3187.03        39.56 o                         
   6   0   6        832.76        900.85         7.19 o                         
   7   0   6         26.95         26.88         0.92 o                         
   8   0   6          0.03          0.21         0.58 o                         
   9   0   6        844.37        843.98         6.61 o                         
  10   0   6         59.58         56.61         0.71 o                         
  11   0   6         13.61         15.94         0.88 o                         
  12   0   6         13.78         10.45         0.73 o                         
 -12   1   6         15.94         14.73         1.58 o                         
 -11   1   6        218.97        213.45         1.20 o                         
 -10   1   6        129.21        124.05         2.69 o                         
  -9   1   6        226.81        210.09         1.62 o                         
  -8   1   6        622.53        613.70         7.87 o                         
  -7   1   6        110.59        108.60         1.37 o                         
  -6   1   6        408.99        392.38         2.82 o                         
  -5   1   6        646.71        694.77        10.26 o                         
  -4   1   6        342.72        363.08         0.81 o                         
  -3   1   6         99.46         83.27         0.41 o                         
  -2   1   6         54.93         61.38         0.51 o                         
  -1   1   6        152.44        144.38         0.56 o                         
   0   1   6        399.53        417.69         2.19 o                         
   1   1   6        149.94        141.79         0.84 o                         
   2   1   6         55.68         58.18         0.80 o                         
   3   1   6         99.73         84.41         0.75 o                         
   4   1   6        340.79        367.65         2.95 o                         
   5   1   6        647.05        707.39         7.53 o                         
   6   1   6        407.29        390.06         2.49 o                         
   7   1   6        110.22        111.70         1.26 o                         
   8   1   6        618.83        621.15         4.34 o                         
   9   1   6        230.44        225.03         2.76 o                         
  10   1   6        128.28        123.73         1.77 o                         
  11   1   6        221.36        214.03         0.96 o                         
  12   1   6         15.76         13.58         1.46 o                         
 -12   2   6         71.52         64.12         0.95 o                         
 -11   2   6         37.59         35.37         0.88 o                         
 -10   2   6        152.48        170.90         0.96 o                         
  -9   2   6        133.83        137.64         3.43 o                         
  -8   2   6        546.37        536.86         3.52 o                         
  -7   2   6        524.40        594.79         8.60 o                         
  -6   2   6        251.79        267.03         2.63 o                         
  -5   2   6       1109.84       1127.07         5.73 o                         
  -4   2   6        321.47        321.46         2.55 o                         
  -3   2   6        565.43        622.64         2.81 o                         
  -2   2   6       2143.10       2136.77        11.60 o                         
  -1   2   6       3170.42       2951.37        14.41 o                         
   0   2   6       1820.94       1545.69         4.46 o                         
   1   2   6       3172.88       2984.95         8.72 o                         
   2   2   6       2148.41       2267.57        10.97 o                         
   3   2   6        564.85        618.06         8.70 o                         
   4   2   6        319.68        326.46         3.53 o                         
   5   2   6       1111.85       1193.65         8.22 o                         
   6   2   6        251.24        272.50         1.47 o                         
   7   2   6        529.47        598.30         1.65 o                         
   8   2   6        545.42        539.91         2.17 o                         
   9   2   6        134.37        134.27         1.01 o                         
  10   2   6        152.47        170.76         1.05 o                         
  11   2   6         37.19         34.85         1.28 o                         
  12   2   6         72.02         63.05         1.10 o                         
 -12   3   6        100.77         88.94         8.23 o                         
 -11   3   6         74.29         71.28         1.68 o                         
 -10   3   6         33.50         29.39         1.25 o                         
  -9   3   6        217.94        238.59         1.28 o                         
  -8   3   6       1129.32       1186.62        21.59 o                         
  -7   3   6        112.26        102.82         2.79 o                         
  -6   3   6        190.22        182.13         1.60 o                         
  -5   3   6        236.39        226.21         1.21 o                         
  -4   3   6         90.27         89.88         1.08 o                         
  -3   3   6        202.20        228.51         1.04 o                         
  -2   3   6       1968.12       1762.07         6.70 o                         
  -1   3   6        407.70        396.47         2.30 o                         
   0   3   6       1418.12       1483.11         4.20 o                         
   1   3   6        417.00        407.35         1.49 o                         
   2   3   6       1960.85       1849.00         9.67 o                         
   3   3   6        203.54        240.89         1.04 o                         
   4   3   6         91.38         90.66         0.37 o                         
   5   3   6        234.98        238.08         2.15 o                         
   6   3   6        190.48        196.86         0.84 o                         
   7   3   6        111.44        110.91         0.74 o                         
   8   3   6       1122.49       1183.77         6.14 o                         
   9   3   6        217.31        235.72         1.98 o                         
  10   3   6         33.30         32.38         0.91 o                         
  11   3   6         73.77         71.67         1.95 o                         
  12   3   6        100.67         88.33         1.18 o                         
 -11   4   6         51.92         49.05         0.75 o                         
 -10   4   6         43.90         44.13         1.26 o                         
  -9   4   6         38.93         36.15         0.69 o                         
  -8   4   6         64.20         70.82         0.80 o                         
  -7   4   6         25.00         32.61         0.79 o                         
  -6   4   6        132.85        115.77         1.01 o                         
  -5   4   6         67.15         55.73         1.24 o                         
  -4   4   6        531.22        569.20         5.86 o                         
  -3   4   6        396.23        394.61         3.46 o                         
  -2   4   6        437.41        473.68         2.69 o                         
  -1   4   6          3.22          3.55         0.27 o                         
   0   4   6          9.12         11.21         0.60 o                         
   1   4   6          3.36          4.63         0.38 o                         
   2   4   6        442.29        495.91         1.66 o                         
   3   4   6        401.76        439.09         5.82 o                         
   4   4   6        532.00        616.20         8.51 o                         
   5   4   6         66.23         53.89         0.74 o                         
   6   4   6        131.16        120.34         1.16 o                         
   7   4   6         25.24         32.25         0.53 o                         
   8   4   6         64.97         74.41         0.80 o                         
   9   4   6         39.68         39.28         0.67 o                         
  10   4   6         44.12         43.29         0.74 o                         
  11   4   6         52.97         52.26         0.89 o                         
 -11   5   6          1.38          2.09         0.54 o                         
 -10   5   6         17.12         18.59         0.72 o                         
  -9   5   6        136.35        138.86         1.04 o                         
  -8   5   6        695.94        695.73         6.29 o                         
  -7   5   6        181.63        172.93         3.52 o                         
  -6   5   6        806.65        799.67         3.69 o                         
  -5   5   6        333.99        367.66         2.06 o                         
  -4   5   6        710.05        715.02         6.02 o                         
  -3   5   6       1873.12       1869.48        10.44 o                         
  -2   5   6         53.93         45.69         0.58 o                         
  -1   5   6        630.65        636.44         2.08 o                         
   0   5   6         92.99         89.94         0.91 o                         
   1   5   6        627.75        664.96         1.53 o                         
   2   5   6         52.60         48.62         0.60 o                         
   3   5   6       1877.25       2109.67        20.72 o                         
   4   5   6        707.97        837.09         6.57 o                         
   5   5   6        335.84        392.55         5.27 o                         
   6   5   6        807.25        856.04         4.56 o                         
   7   5   6        179.47        175.33         1.18 o                         
   8   5   6        696.94        707.24         5.21 o                         
   9   5   6        135.72        139.55         0.96 o                         
  10   5   6         17.60         16.13         0.69 o                         
  11   5   6          1.29         -0.49         0.57 o                         
 -11   6   6          6.44          4.09         1.16 o                         
 -10   6   6         63.93         61.04         1.12 o                         
  -9   6   6        101.68        105.70         1.08 o                         
  -8   6   6         97.82         89.74         1.30 o                         
  -7   6   6         40.12         37.34         0.98 o                         
  -6   6   6        948.07        996.98         7.76 o                         
  -5   6   6        169.90        160.10         1.41 o                         
  -4   6   6         34.73         30.41         0.76 o                         
  -3   6   6        133.96        125.42         0.68 o                         
  -2   6   6        382.79        372.37         2.92 o                         
  -1   6   6        461.73        448.38         6.85 o                         
   0   6   6        547.29        598.13         1.47 o                         
   1   6   6        458.46        452.73         2.84 o                         
   2   6   6        381.97        392.05         1.45 o                         
   3   6   6        130.58        128.98         0.93 o                         
   4   6   6         35.35         31.41         0.60 o                         
   5   6   6        167.80        170.95         1.59 o                         
   6   6   6        946.55       1023.61         6.18 o                         
   7   6   6         39.62         37.17         0.60 o                         
   8   6   6         96.09         97.76         0.74 o                         
   9   6   6        101.05        105.55         1.27 o                         
  10   6   6         63.86         60.05         0.66 o                         
  11   6   6          6.21          5.77         0.62 o                         
 -10   7   6         21.09         19.65         0.51 o                         
  -9   7   6        100.71        101.63         0.78 o                         
  -8   7   6        296.97        322.39         3.16 o                         
  -7   7   6         84.63         96.58         0.81 o                         
  -6   7   6         38.49         35.28         0.50 o                         
  -5   7   6         72.98         74.33         0.55 o                         
  -4   7   6          4.50          5.26         0.41 o                         
  -3   7   6        290.03        291.73         3.40 o                         
  -2   7   6        396.30        410.08         3.96 o                         
  -1   7   6        241.98        268.86         2.68 o                         
   0   7   6         91.85        110.84         0.94 o                         
   1   7   6        240.99        259.90         1.75 o                         
   2   7   6        395.46        438.40         3.61 o                         
   3   7   6        290.54        307.07         2.12 o                         
   4   7   6          4.53          5.70         0.60 o                         
   5   7   6         71.71         77.95         0.70 o                         
   6   7   6         38.25         35.83         0.75 o                         
   7   7   6         86.37         99.33         0.65 o                         
   8   7   6        297.52        316.50         1.20 o                         
   9   7   6        100.67        101.42         0.56 o                         
  10   7   6         20.47         21.48         0.55 o                         
  -9   8   6        112.25        114.20         2.91 o                         
  -8   8   6         23.53         25.96         0.88 o                         
  -7   8   6         37.89         36.80         0.96 o                         
  -6   8   6        202.69        198.73         1.77 o                         
  -5   8   6        227.14        234.85         1.26 o                         
  -4   8   6         24.64         24.74         0.41 o                         
  -3   8   6         55.48         62.45         0.93 o                         
  -2   8   6        427.19        417.66         4.41 o                         
  -1   8   6         64.59         63.25         0.62 o                         
   0   8   6        220.76        212.04         1.71 o                         
   1   8   6         64.32         66.65         1.16 o                         
   2   8   6        430.11        446.25         4.02 o                         
   3   8   6         55.92         64.47         0.68 o                         
   4   8   6         25.26         24.92         0.65 o                         
   5   8   6        228.25        242.99         1.73 o                         
   6   8   6        206.85        209.73         0.98 o                         
   7   8   6         38.90         40.06         0.86 o                         
   8   8   6         22.55         27.65         0.55 o                         
   9   8   6        112.67        124.17         0.88 o                         
  -8   9   6         47.69         50.91         3.19 o                         
  -7   9   6          8.59          9.45         0.64 o                         
  -6   9   6        229.99        226.82         1.50 o                         
  -5   9   6         23.92         22.50         1.17 o                         
  -4   9   6        504.21        506.53         3.56 o                         
  -3   9   6        550.82        559.36         4.00 o                         
  -2   9   6         91.41         85.08         0.49 o                         
  -1   9   6         26.24         26.39         0.49 o                         
   0   9   6        399.78        409.21         1.69 o                         
   1   9   6         26.69         26.64         1.26 o                         
   2   9   6         91.96         89.11         1.05 o                         
   3   9   6        552.02        586.31         6.13 o                         
   4   9   6        503.97        527.08         4.38 o                         
   5   9   6         23.84         23.43         0.73 o                         
   6   9   6        229.19        248.56         1.95 o                         
   7   9   6          8.19          8.32         0.41 o                         
   8   9   6         48.21         49.34         1.34 o                         
  -7  10   6         31.91         36.53         1.44 o                         
  -6  10   6         38.77         43.04         0.85 o                         
  -5  10   6        129.57        118.99         1.96 o                         
  -4  10   6         37.60         40.01         0.83 o                         
  -3  10   6        138.48        133.08         2.66 o                         
  -2  10   6        579.45        581.73         2.88 o                         
  -1  10   6         90.92         78.60         0.53 o                         
   0  10   6        506.48        494.43         4.98 o                         
   1  10   6         91.00         79.85         0.84 o                         
   2  10   6        580.99        598.10         2.92 o                         
   3  10   6        137.80        138.59         1.65 o                         
   4  10   6         36.12         43.37         0.54 o                         
   5  10   6        127.47        119.38         1.18 o                         
   6  10   6         37.66         41.82         0.62 o                         
   7  10   6         32.76         38.03         0.72 o                         
  -6  11   6         26.69         24.75         0.64 o                         
  -5  11   6         37.19         31.82         0.40 o                         
  -4  11   6          3.13          2.16         0.53 o                         
  -3  11   6         61.03         63.72         0.67 o                         
  -2  11   6         49.63         51.76         0.62 o                         
  -1  11   6         87.08         74.66         1.81 o                         
   0  11   6        231.89        247.85         0.99 o                         
   1  11   6         86.10         75.58         0.87 o                         
   2  11   6         49.96         51.68         0.52 o                         
   3  11   6         60.77         63.47         0.73 o                         
   4  11   6          3.31          2.54         0.29 o                         
   5  11   6         36.97         32.98         0.47 o                         
   6  11   6         27.69         25.06         0.54 o                         
  -4  12   6         19.38         18.05         0.62 o                         
  -3  12   6         19.11         17.66         1.21 o                         
  -2  12   6         16.93         16.26         0.34 o                         
  -1  12   6         99.37        109.42         0.60 o                         
   0  12   6          1.63          2.57         0.85 o                         
   1  12   6        100.77        106.70         1.52 o                         
   2  12   6         17.91         17.29         0.41 o                         
   3  12   6         20.18         19.37         0.47 o                         
   4  12   6         18.75         19.05         1.22 o                         
   1   0   7       2442.75       2253.44        23.59 o                         
   2   0   7       4517.64       4836.26         4.21 o                         
   4   0   7        505.92        514.19         4.22 o                         
   5   0   7        482.85        556.08         2.19 o                         
   6   0   7        167.74        181.42         1.92 o                         
   7   0   7       1065.41       1115.57         8.08 o                         
   8   0   7        237.06        224.39         1.74 o                         
   9   0   7          0.60          2.48         0.88 o                         
  10   0   7        133.98        149.56         1.05 o                         
  11   0   7         64.47         58.33        17.94 o                         
  12   0   7          1.49          1.14         0.63 o                         
 -12   1   7         36.70         29.44         2.46 o                         
 -11   1   7         42.08         40.07         0.89 o                         
 -10   1   7         10.11         12.48         0.82 o                         
  -9   1   7        602.03        629.72         7.56 o                         
  -8   1   7        175.51        173.81         0.78 o                         
  -7   1   7        304.59        295.10         2.29 o                         
  -6   1   7        382.05        399.86         3.02 o                         
  -5   1   7        267.38        294.44         3.29 o                         
  -4   1   7        278.60        268.47         1.98 o                         
  -3   1   7        641.99        688.22         8.82 o                         
  -2   1   7       1974.79       2093.45        10.36 o                         
  -1   1   7        343.05        317.74         1.54 o                         
   0   1   7        688.06        667.83         3.78 o                         
   1   1   7        341.61        322.51         1.23 o                         
   2   1   7       1984.83       2021.02        16.28 o                         
   3   1   7        638.05        680.65         7.60 o                         
   4   1   7        278.93        270.10         0.75 o                         
   5   1   7        266.27        298.42         1.68 o                         
   6   1   7        382.04        396.66         4.40 o                         
   7   1   7        306.25        301.52         2.82 o                         
   8   1   7        176.29        185.10         0.92 o                         
   9   1   7        601.60        649.44         5.79 o                         
  10   1   7         10.31         11.49         0.58 o                         
  11   1   7         43.17         41.81         1.53 o                         
  12   1   7         36.96         29.08         1.11 o                         
 -12   2   7         18.62         19.28         0.77 o                         
 -11   2   7         63.87         59.20         1.12 o                         
 -10   2   7         21.53         25.71         1.00 o                         
  -9   2   7         44.37         40.32         0.93 o                         
  -8   2   7        710.18        675.61         3.55 o                         
  -7   2   7         33.81         38.35         0.67 o                         
  -6   2   7         95.15        104.14         0.63 o                         
  -5   2   7         50.89         52.16         0.71 o                         
  -4   2   7        151.36        183.74         0.99 o                         
  -3   2   7        376.95        385.47         1.77 o                         
  -2   2   7        812.75        747.23         4.09 o                         
  -1   2   7       2444.67       2620.28        14.97 o                         
   0   2   7        627.89        616.59         2.90 o                         
   1   2   7       2448.84       2600.20        14.86 o                         
   2   2   7        810.80        767.34         5.45 o                         
   3   2   7        376.13        371.44         3.81 o                         
   4   2   7        150.08        198.70         1.64 o                         
   5   2   7         49.21         54.48         0.54 o                         
   6   2   7         94.52        107.07         1.38 o                         
   7   2   7         33.29         36.66         0.60 o                         
   8   2   7        707.01        708.47         3.31 o                         
   9   2   7         44.68         46.72         0.81 o                         
  10   2   7         21.99         22.23         0.71 o                         
  11   2   7         63.73         59.34         0.85 o                         
  12   2   7         18.54         18.69         1.01 o                         
 -11   3   7         48.63         45.47         0.86 o                         
 -10   3   7         26.51         26.27         0.79 o                         
  -9   3   7        208.68        210.75         0.91 o                         
  -8   3   7        260.15        264.20         4.07 o                         
  -7   3   7        810.10        811.81         5.10 o                         
  -6   3   7        104.24        108.59         1.01 o                         
  -5   3   7        425.77        420.07         5.43 o                         
  -4   3   7       1283.43       1279.80         9.44 o                         
  -3   3   7        619.24        638.57         9.26 o                         
  -2   3   7       1737.12       1702.89         6.37 o                         
  -1   3   7        200.87        209.73         1.94 o                         
   0   3   7         84.60         86.19         0.56 o                         
   1   3   7        202.52        220.85         0.87 o                         
   2   3   7       1739.75       1803.31        16.46 o                         
   3   3   7        627.15        687.40         9.19 o                         
   4   3   7       1283.08       1263.49         7.66 o                         
   5   3   7        426.16        455.70         3.50 o                         
   6   3   7        104.94        114.60         0.67 o                         
   7   3   7        812.61        858.03         6.95 o                         
   8   3   7        260.91        259.19         2.40 o                         
   9   3   7        206.95        212.00         2.27 o                         
  10   3   7         26.62         29.60         0.60 o                         
  11   3   7         48.75         45.79         0.66 o                         
 -11   4   7         71.24         75.08         1.21 o                         
 -10   4   7         28.81         33.25         0.61 o                         
  -9   4   7        152.59        150.17         1.54 o                         
  -8   4   7          1.60          3.28         0.71 o                         
  -7   4   7        457.17        455.50         6.03 o                         
  -6   4   7        357.34        353.51         1.90 o                         
  -5   4   7        215.41        198.67         1.06 o                         
  -4   4   7        808.22        751.93         4.10 o                         
  -3   4   7        527.34        501.50         4.84 o                         
  -2   4   7        700.01        722.93         5.58 o                         
  -1   4   7        200.87        194.64         0.51 o                         
   0   4   7       1264.12       1289.04         5.41 o                         
   1   4   7        199.63        204.38         1.01 o                         
   2   4   7        706.90        823.82         5.08 o                         
   3   4   7        531.79        525.36         5.64 o                         
   4   4   7        809.77        790.65         1.06 o                         
   5   4   7        211.57        214.45         2.33 o                         
   6   4   7        363.96        388.07         2.81 o                         
   7   4   7        458.81        476.64         2.25 o                         
   8   4   7          1.83          2.73         0.77 o                         
   9   4   7        152.21        158.57         1.93 o                         
  10   4   7         28.88         35.29         0.77 o                         
  11   4   7         70.97         71.68         0.97 o                         
 -11   5   7          1.05          0.03         0.69 o                         
 -10   5   7        398.21        394.21         6.50 o                         
  -9   5   7          7.27          5.46         0.58 o                         
  -8   5   7        139.11        134.42         1.34 o                         
  -7   5   7        323.00        332.37         2.71 o                         
  -6   5   7        118.40        118.71         0.74 o                         
  -5   5   7        163.38        161.00         1.28 o                         
  -4   5   7        145.22        144.41         2.38 o                         
  -3   5   7        497.12        484.90         5.83 o                         
  -2   5   7         39.74         46.89         0.51 o                         
  -1   5   7         27.31         28.75         0.43 o                         
   0   5   7          0.05         -0.02         0.46 o                         
   1   5   7         26.33         29.35         0.94 o                         
   2   5   7         40.22         52.68         1.11 o                         
   3   5   7        504.89        548.44         4.27 o                         
   4   5   7        146.35        150.77         1.20 o                         
   5   5   7        164.15        175.54         2.37 o                         
   6   5   7        116.04        122.56         1.37 o                         
   7   5   7        322.40        354.92         1.42 o                         
   8   5   7        141.57        143.51         1.53 o                         
   9   5   7          7.24          7.63         1.42 o                         
  10   5   7        400.15        404.23         6.22 o                         
  11   5   7          1.05          0.62         0.59 o                         
 -10   6   7         42.19         42.98         0.56 o                         
  -9   6   7         21.00         20.91         0.78 o                         
  -8   6   7         74.82         78.62         1.04 o                         
  -7   6   7        281.66        274.63         1.78 o                         
  -6   6   7         51.01         59.64         0.58 o                         
  -5   6   7        641.42        645.96         3.52 o                         
  -4   6   7        380.83        390.17         3.73 o                         
  -3   6   7       1187.91       1205.29         7.16 o                         
  -2   6   7         12.13         12.21         0.35 o                         
  -1   6   7        163.45        173.35         1.26 o                         
   0   6   7         97.85         95.67         0.65 o                         
   1   6   7        164.34        176.18         0.97 o                         
   2   6   7         11.79         15.67         0.68 o                         
   3   6   7       1184.57       1313.84        15.00 o                         
   4   6   7        382.28        411.08         4.35 o                         
   5   6   7        641.32        681.80         3.63 o                         
   6   6   7         50.72         64.32         1.85 o                         
   7   6   7        278.89        287.47         2.35 o                         
   8   6   7         73.28         83.37         1.19 o                         
   9   6   7         20.94         19.29         0.49 o                         
  10   6   7         41.09         42.67         0.62 o                         
 -10   7   7          8.34          7.24         1.68 o                         
  -9   7   7         50.67         54.44         0.79 o                         
  -8   7   7         91.27         87.53         1.11 o                         
  -7   7   7        273.15        286.52         1.68 o                         
  -6   7   7        292.48        292.81         2.08 o                         
  -5   7   7        690.58        670.85         3.27 o                         
  -4   7   7         77.30         81.64         0.51 o                         
  -3   7   7        219.97        235.62         1.85 o                         
  -2   7   7         25.90         24.47         0.53 o                         
  -1   7   7         14.04         11.44         0.62 o                         
   0   7   7        108.40         85.63         0.80 o                         
   1   7   7         14.27         11.39         0.68 o                         
   2   7   7         25.33         24.96         0.68 o                         
   3   7   7        218.72        248.08         1.21 o                         
   4   7   7         77.52         85.66         0.79 o                         
   5   7   7        691.12        716.68         3.93 o                         
   6   7   7        292.43        308.16         0.92 o                         
   7   7   7        273.93        296.57         1.26 o                         
   8   7   7         91.69         88.79         1.21 o                         
   9   7   7         51.77         55.51         0.68 o                         
  10   7   7          8.26          7.91         0.60 o                         
  -9   8   7         97.64         91.00         1.23 o                         
  -8   8   7         22.00         25.19         1.97 o                         
  -7   8   7        111.80        108.37         3.01 o                         
  -6   8   7        163.44        166.92         1.02 o                         
  -5   8   7         35.37         34.11         0.60 o                         
  -4   8   7        539.25        527.49         4.61 o                         
  -3   8   7          9.77          9.46         0.33 o                         
  -2   8   7         38.03         38.44         0.61 o                         
  -1   8   7        455.47        447.33         2.44 o                         
   0   8   7         41.14         57.81         0.74 o                         
   1   8   7        455.20        468.28         2.37 o                         
   2   8   7         38.97         38.88         0.79 o                         
   3   8   7          9.84         10.12         0.58 o                         
   4   8   7        537.03        555.83         6.69 o                         
   5   8   7         35.64         37.02         0.69 o                         
   6   8   7        162.30        174.25         1.51 o                         
   7   8   7        112.24        107.26         0.60 o                         
   8   8   7         21.95         22.52         0.57 o                         
   9   8   7         98.31         97.51         1.29 o                         
  -8   9   7         25.40         23.97         0.60 o                         
  -7   9   7         14.72         13.80         0.65 o                         
  -6   9   7          5.22          7.45         0.59 o                         
  -5   9   7         30.79         30.15         0.52 o                         
  -4   9   7        171.31        168.49         1.44 o                         
  -3   9   7         67.02         69.10         0.69 o                         
  -2   9   7        519.51        515.09         3.21 o                         
  -1   9   7        183.52        178.80         2.75 o                         
   0   9   7        161.31        158.98         1.12 o                         
   1   9   7        184.93        179.60         1.00 o                         
   2   9   7        516.92        546.14         2.50 o                         
   3   9   7         67.71         69.76         0.74 o                         
   4   9   7        171.16        170.65         0.74 o                         
   5   9   7         31.58         31.86         0.55 o                         
   6   9   7          5.14          5.78         0.40 o                         
   7   9   7         15.29         14.86         0.37 o                         
   8   9   7         26.12         23.83         0.56 o                         
  -7  10   7         58.84         64.91         0.92 o                         
  -6  10   7        100.87         94.24         0.88 o                         
  -5  10   7        106.61        111.30         2.72 o                         
  -4  10   7         14.11         15.04         0.59 o                         
  -3  10   7        283.22        286.00         4.62 o                         
  -2  10   7        144.73        130.63         0.73 o                         
  -1  10   7        106.14        102.76         0.92 o                         
   0  10   7       1225.44       1225.58        14.53 o                         
   1  10   7        106.66         99.89         0.79 o                         
   2  10   7        144.29        135.27         0.93 o                         
   3  10   7        285.35        287.96         3.65 o                         
   4  10   7         14.68         14.52         0.46 o                         
   5  10   7        104.18        101.57         0.79 o                         
   6  10   7         99.66         94.51         0.75 o                         
   7  10   7         58.07         58.47         2.52 o                         
  -6  11   7        119.45        121.75         1.85 o                         
  -5  11   7        129.25        125.32         1.93 o                         
  -4  11   7         37.76         36.85         0.58 o                         
  -3  11   7        299.89        304.30         0.77 o                         
  -2  11   7        117.00        123.73         0.93 o                         
  -1  11   7         13.94         13.61         0.47 o                         
   0  11   7         12.90         14.84         0.56 o                         
   1  11   7         13.53         13.98         0.44 o                         
   2  11   7        119.32        123.57         0.67 o                         
   3  11   7        299.14        287.63         2.11 o                         
   4  11   7         36.84         38.00         0.42 o                         
   5  11   7        129.75        124.51         2.60 o                         
   6  11   7        119.49        113.98         0.66 o                         
  -3  12   7        105.78        107.23         0.90 o                         
  -2  12   7         56.63         54.33         0.77 o                         
  -1  12   7         13.83         15.82         0.55 o                         
   0  12   7         67.28         79.21         0.69 o                         
   1  12   7         14.38         14.94         0.65 o                         
   2  12   7         54.50         46.68         0.65 o                         
   3  12   7        106.64        111.54         4.16 o                         
   4  12   7         29.57         22.73         0.43 o                         
   0   0   8         27.87         22.01         0.30 o                         
   1   0   8        772.69        891.21         4.96 o                         
   2   0   8       2524.84       2844.10        10.58 o                         
   3   0   8       6784.74       7362.62       234.68 o                         
   4   0   8        310.65        306.49         3.22 o                         
   5   0   8        998.38        988.43        11.58 o                         
   6   0   8        412.03        420.44         2.99 o                         
   7   0   8        561.20        582.22         3.71 o                         
   8   0   8        644.59        658.22         3.89 o                         
   9   0   8        254.09        246.67         3.84 o                         
  10   0   8          5.23          3.96         0.77 o                         
  11   0   8          3.14          0.61         0.79 o                         
  12   0   8         79.81         75.21         1.08 o                         
 -12   1   8         24.01         22.91         1.29 o                         
 -11   1   8         85.24         73.28         1.65 o                         
 -10   1   8          3.85          4.41         0.82 o                         
  -9   1   8        124.78        123.00         0.87 o                         
  -8   1   8        108.21        111.62         0.70 o                         
  -7   1   8        552.45        574.44         4.26 o                         
  -6   1   8        557.35        598.15         5.57 o                         
  -5   1   8        419.24        380.51         2.86 o                         
  -4   1   8        474.49        463.78         4.34 o                         
  -3   1   8         82.34         85.36         0.37 o                         
  -2   1   8       1411.71       1354.59        12.41 o                         
  -1   1   8        104.03        117.66         0.74 o                         
   0   1   8          1.76          1.52         0.16 o                         
   1   1   8        102.82        112.57         0.48 o                         
   2   1   8       1411.50       1338.70        14.70 o                         
   3   1   8         82.97         85.24         0.53 o                         
   4   1   8        474.86        478.68         4.88 o                         
   5   1   8        418.84        401.53         2.07 o                         
   6   1   8        559.73        603.97         1.79 o                         
   7   1   8        555.65        591.85         2.74 o                         
   8   1   8        110.05        117.32         1.05 o                         
   9   1   8        125.65        130.47         0.90 o                         
  10   1   8          3.87          4.06         0.63 o                         
  11   1   8         85.36         80.78         5.34 o                         
 -11   2   8         94.92        103.45         0.87 o                         
 -10   2   8        145.86        146.52         1.81 o                         
  -9   2   8        108.75         94.19         1.40 o                         
  -8   2   8        560.10        527.89         3.32 o                         
  -7   2   8        103.85         94.23         0.87 o                         
  -6   2   8        175.02        174.76         1.59 o                         
  -5   2   8        623.92        682.60         2.19 o                         
  -4   2   8        976.81        912.94         4.40 o                         
  -3   2   8       1052.94       1066.10         8.68 o                         
  -2   2   8        999.78       1172.17         6.13 o                         
  -1   2   8        189.75        185.48         1.36 o                         
   0   2   8        472.37        395.86         4.21 o                         
   1   2   8        196.30        197.97         1.04 o                         
   2   2   8        992.72       1161.18        10.81 o                         
   3   2   8       1046.26       1067.90        15.40 o                         
   4   2   8        976.46        934.11         7.63 o                         
   5   2   8        628.34        717.45         5.25 o                         
   6   2   8        174.82        179.96         1.21 o                         
   7   2   8        103.44         95.66         0.66 o                         
   8   2   8        563.49        565.73         4.96 o                         
   9   2   8        108.54         96.70         0.77 o                         
  10   2   8        147.96        155.19         1.27 o                         
  11   2   8         95.70        100.97         0.86 o                         
 -11   3   8         80.73         79.69         0.87 o                         
 -10   3   8         94.07        103.03         1.33 o                         
  -9   3   8         15.01         15.61         0.75 o                         
  -8   3   8        223.69        218.06         2.70 o                         
  -7   3   8        315.56        300.49         7.05 o                         
  -6   3   8        245.48        221.37         2.74 o                         
  -5   3   8        554.19        520.79         2.30 o                         
  -4   3   8        307.67        300.97         2.76 o                         
  -3   3   8        145.32        138.48         0.69 o                         
  -2   3   8       1394.83       1452.62         7.60 o                         
  -1   3   8        743.06        699.25         7.49 o                         
   0   3   8          8.49          4.92         0.51 o                         
   1   3   8        744.50        728.19         3.08 o                         
   2   3   8       1400.11       1576.11        22.60 o                         
   3   3   8        144.69        131.02         3.30 o                         
   4   3   8        305.87        312.15         1.96 o                         
   5   3   8        549.07        541.05         3.30 o                         
   6   3   8        244.46        242.08         2.15 o                         
   7   3   8        316.27        310.84         1.37 o                         
   8   3   8        225.60        221.40         1.16 o                         
   9   3   8         15.25         19.45         0.67 o                         
  10   3   8         92.62        107.45         1.38 o                         
  11   3   8         80.42         77.34         0.81 o                         
 -11   4   8         86.50         85.21         0.83 o                         
 -10   4   8         12.97         11.00         1.10 o                         
  -9   4   8         21.07         19.14         0.67 o                         
  -8   4   8        131.44        121.91         1.05 o                         
  -7   4   8        244.29        263.40         3.89 o                         
  -6   4   8        156.19        153.91         2.80 o                         
  -5   4   8        296.25        266.82         3.26 o                         
  -4   4   8        286.81        303.02         3.07 o                         
  -3   4   8       1085.68       1074.39        11.71 o                         
  -2   4   8        431.05        411.33         2.54 o                         
  -1   4   8        399.37        407.28         4.71 o                         
   0   4   8        305.29        335.41         4.03 o                         
   1   4   8        397.86        420.18         4.21 o                         
   2   4   8        432.65        457.09         4.49 o                         
   3   4   8       1091.70       1112.87         8.12 o                         
   4   4   8        287.60        308.05         1.45 o                         
   5   4   8        300.04        296.28         3.01 o                         
   6   4   8        158.32        166.41         0.71 o                         
   7   4   8        245.01        268.88         1.31 o                         
   8   4   8        132.06        127.93         0.93 o                         
   9   4   8         21.03         21.30         0.56 o                         
  10   4   8         13.13         11.28         0.51 o                         
  11   4   8         86.67         84.69         0.85 o                         
 -11   5   8         12.20         11.59         0.61 o                         
 -10   5   8         97.80         98.30         1.19 o                         
  -9   5   8         34.28         29.94         0.70 o                         
  -8   5   8        263.74        258.19         1.07 o                         
  -7   5   8         90.75         89.93         1.03 o                         
  -6   5   8        177.66        180.61         2.15 o                         
  -5   5   8        258.03        249.73         1.51 o                         
  -4   5   8         78.83         76.50         0.94 o                         
  -3   5   8        120.04        128.46         1.22 o                         
  -2   5   8        227.82        219.93         1.60 o                         
  -1   5   8        225.51        247.40         3.58 o                         
   0   5   8        113.00         98.49         1.70 o                         
   1   5   8        225.46        252.73         2.34 o                         
   2   5   8        226.04        238.36         1.82 o                         
   3   5   8        120.39        133.96         1.55 o                         
   4   5   8         81.26         74.67         0.72 o                         
   5   5   8        257.56        258.87         2.83 o                         
   6   5   8        175.94        185.70         0.69 o                         
   7   5   8         89.77         89.65         0.67 o                         
   8   5   8        261.95        272.73         1.84 o                         
   9   5   8         33.44         28.97         0.54 o                         
  10   5   8         98.22        101.56         1.24 o                         
  11   5   8         11.48         10.40         0.51 o                         
 -10   6   8         14.50         12.67         0.54 o                         
  -9   6   8         91.89         87.46         0.65 o                         
  -8   6   8         55.36         55.25         0.90 o                         
  -7   6   8        302.93        307.30         1.51 o                         
  -6   6   8         18.13         16.53         0.43 o                         
  -5   6   8        199.83        212.94         2.16 o                         
  -4   6   8        493.24        525.31         3.60 o                         
  -3   6   8        271.38        275.36         1.18 o                         
  -2   6   8         23.94         19.44         0.58 o                         
  -1   6   8         61.68         59.07         0.67 o                         
   0   6   8          8.23          6.04         0.48 o                         
   1   6   8         62.42         61.42         0.69 o                         
   2   6   8         24.87         22.80         0.71 o                         
   3   6   8        269.04        279.76         2.28 o                         
   4   6   8        488.83        535.06         4.08 o                         
   5   6   8        198.73        223.44         2.23 o                         
   6   6   8         17.60         17.34         0.60 o                         
   7   6   8        300.12        307.00         1.39 o                         
   8   6   8         54.77         55.61         0.74 o                         
   9   6   8         90.08         86.05         0.50 o                         
  10   6   8         14.47         14.38         0.66 o                         
  -9   7   8        142.94        137.25         1.41 o                         
  -8   7   8        130.79        125.62         1.19 o                         
  -7   7   8        426.87        426.08         2.99 o                         
  -6   7   8        876.91        891.72         1.83 o                         
  -5   7   8        600.74        567.15         3.79 o                         
  -4   7   8        699.59        716.35         4.38 o                         
  -3   7   8        169.18        178.54         1.46 o                         
  -2   7   8        309.82        325.58         2.12 o                         
  -1   7   8        123.52        108.87         1.19 o                         
   0   7   8        156.83        147.89         1.64 o                         
   1   7   8        123.65        124.16         0.83 o                         
   2   7   8        308.97        339.45         2.34 o                         
   3   7   8        166.61        179.09         1.35 o                         
   4   7   8        694.92        709.70         5.08 o                         
   5   7   8        599.14        609.31         3.13 o                         
   6   7   8        872.45        913.76         2.70 o                         
   7   7   8        423.24        453.61         1.20 o                         
   8   7   8        130.68        130.84         1.17 o                         
   9   7   8        142.96        143.24         1.58 o                         
  10   7   8         72.26         68.96         1.06 o                         
  -9   8   8         50.56         48.61         2.29 o                         
  -8   8   8        185.95        185.74         1.57 o                         
  -7   8   8         31.50         27.74         0.61 o                         
  -6   8   8         41.27         35.60         1.11 o                         
  -5   8   8         30.91         25.90         0.62 o                         
  -4   8   8        747.65        747.72         4.09 o                         
  -3   8   8        318.46        316.39         2.29 o                         
  -2   8   8        242.44        242.41         1.52 o                         
  -1   8   8        182.72        158.69         0.74 o                         
   0   8   8        351.02        359.48         2.16 o                         
   1   8   8        181.96        165.16         0.93 o                         
   2   8   8        241.08        247.92         1.01 o                         
   3   8   8        317.48        335.54         4.05 o                         
   4   8   8        750.23        799.27         3.43 o                         
   5   8   8         31.47         25.91         0.68 o                         
   6   8   8         40.14         39.64         0.56 o                         
   7   8   8         31.42         31.70         0.68 o                         
   8   8   8        185.81        206.56         1.42 o                         
   9   8   8         50.13         49.45         0.53 o                         
  -8   9   8         15.20         16.03         0.62 o                         
  -7   9   8         50.40         55.65         2.24 o                         
  -6   9   8        406.96        406.12         2.82 o                         
  -5   9   8        146.74        153.58         0.99 o                         
  -4   9   8         79.41         76.71         0.92 o                         
  -3   9   8         37.41         46.26         0.74 o                         
  -2   9   8        321.73        325.54         3.49 o                         
  -1   9   8        108.62        103.45         0.75 o                         
   0   9   8        117.99        117.30         1.51 o                         
   1   9   8        108.90        106.57         0.87 o                         
   2   9   8        320.86        339.30         1.80 o                         
   3   9   8         36.96         40.88         0.77 o                         
   4   9   8         80.72         84.81         0.65 o                         
   5   9   8        146.28        154.67         1.39 o                         
   6   9   8        408.41        409.42         2.17 o                         
   7   9   8         49.25         54.33         0.56 o                         
   8   9   8         15.61         17.94         0.78 o                         
  -7  10   8          7.91          9.94         0.41 o                         
  -6  10   8         95.78        104.11         2.24 o                         
  -5  10   8         61.20         66.50         1.37 o                         
  -4  10   8        134.51        124.81         1.03 o                         
  -3  10   8         13.50         12.76         0.63 o                         
  -2  10   8        204.26        194.58         1.37 o                         
  -1  10   8         97.89        102.29         0.60 o                         
   0  10   8        453.09        400.41         6.45 o                         
   1  10   8         99.39        107.04         0.75 o                         
   2  10   8        205.03        191.15         1.02 o                         
   3  10   8         13.04         11.92         0.46 o                         
   4  10   8        133.32        130.00         1.69 o                         
   5  10   8         61.12         63.39         0.78 o                         
   6  10   8         96.57        103.20         0.42 o                         
   7  10   8          7.52          7.84         0.66 o                         
  -5  11   8         20.79         19.49         0.54 o                         
  -4  11   8         15.15         14.78         0.65 o                         
  -3  11   8        163.11        165.58         1.98 o                         
  -2  11   8         15.90         18.26         0.60 o                         
  -1  11   8         98.75        101.75         0.75 o                         
   0  11   8         17.13         16.17         0.38 o                         
   1  11   8        100.50        100.70         0.62 o                         
   2  11   8         16.37         18.47         0.55 o                         
   3  11   8        164.23        155.52         1.45 o                         
   4  11   8         14.10         11.94         0.50 o                         
   5  11   8         20.20         21.01         0.32 o                         
  -3  12   8        148.12        138.34         0.99 o                         
  -2  12   8         45.58         47.12         0.99 o                         
  -1  12   8         15.61         18.78         1.17 o                         
   0  12   8          2.66          1.98         0.57 o                         
   1  12   8         15.48         17.26         0.68 o                         
   2  12   8         44.35         37.94         0.62 o                         
   3  12   8        147.95        146.74         0.72 o                         
   1   0   9       2247.70       2253.98        11.85 o                         
   2   0   9       1712.63       1609.56        13.41 o                         
   3   0   9        456.33        474.77         2.66 o                         
   4   0   9         98.61        123.94         0.90 o                         
   5   0   9        156.11        147.09         1.92 o                         
   6   0   9       1568.19       1555.42        25.21 o                         
   7   0   9        349.41        344.24         3.20 o                         
   8   0   9        574.19        608.61         5.95 o                         
   9   0   9          8.64          7.13         0.60 o                         
  10   0   9         34.16         36.75         0.77 o                         
  11   0   9          5.53          8.53         0.78 o                         
 -11   1   9         31.06         28.07         2.00 o                         
 -10   1   9        135.09        137.37         1.32 o                         
  -9   1   9         63.15         69.20         2.26 o                         
  -8   1   9        396.74        389.92         1.45 o                         
  -7   1   9         61.21         61.13         0.77 o                         
  -6   1   9         30.94         33.21         0.60 o                         
  -5   1   9        331.96        339.56         1.33 o                         
  -4   1   9         91.06         92.26         1.12 o                         
  -3   1   9        867.40        886.30         3.24 o                         
  -2   1   9        428.13        402.50         2.27 o                         
  -1   1   9       1045.37       1101.68         4.95 o                         
   0   1   9        582.56        592.47         2.62 o                         
   1   1   9       1049.09       1058.76        11.79 o                         
   2   1   9        427.06        393.88         4.95 o                         
   3   1   9        864.34        900.79        10.68 o                         
   4   1   9         90.98         97.01         0.52 o                         
   5   1   9        329.72        348.37         1.68 o                         
   6   1   9         31.31         34.35         0.72 o                         
   7   1   9         60.04         61.34         0.74 o                         
   8   1   9        397.77        403.25         4.20 o                         
   9   1   9         63.03         69.76         0.67 o                         
  10   1   9        135.20        135.64         0.80 o                         
  11   1   9         31.80         33.56         1.61 o                         
 -11   2   9         37.12         36.83         0.81 o                         
 -10   2   9         52.89         57.20         0.86 o                         
  -9   2   9         62.01         63.93         0.66 o                         
  -8   2   9        182.57        181.05         3.41 o                         
  -7   2   9        271.61        257.46         1.64 o                         
  -6   2   9        480.49        468.19         4.16 o                         
  -5   2   9        224.54        213.89         1.97 o                         
  -4   2   9        161.34        153.18         1.57 o                         
  -3   2   9        232.51        264.58         2.83 o                         
  -2   2   9        199.73        205.50         1.74 o                         
  -1   2   9       1586.52       1641.43         7.15 o                         
   0   2   9          8.33          6.63         0.29 o                         
   1   2   9       1585.38       1605.32        21.64 o                         
   2   2   9        202.09        203.33         3.93 o                         
   3   2   9        232.65        259.52         2.24 o                         
   4   2   9        161.70        158.33         0.61 o                         
   5   2   9        223.87        217.18         1.95 o                         
   6   2   9        484.98        486.19         3.91 o                         
   7   2   9        271.81        278.42         2.50 o                         
   8   2   9        185.28        196.22         0.97 o                         
   9   2   9         61.46         61.34         0.78 o                         
  10   2   9         53.98         56.52         0.66 o                         
  11   2   9         37.34         37.78         0.91 o                         
 -11   3   9        119.42        110.44         0.78 o                         
 -10   3   9         31.75         30.62         0.73 o                         
  -9   3   9        379.02        382.11         3.70 o                         
  -8   3   9        109.63        115.15         1.17 o                         
  -7   3   9        143.85        159.92         1.81 o                         
  -6   3   9        321.09        290.42         1.91 o                         
  -5   3   9        191.42        199.35         4.15 o                         
  -4   3   9        239.64        248.26         3.39 o                         
  -3   3   9        382.86        376.08         1.31 o                         
  -2   3   9        343.66        324.79         1.72 o                         
  -1   3   9        181.11        200.52         1.26 o                         
   0   3   9        244.00        249.17         1.56 o                         
   1   3   9        181.41        203.17         3.32 o                         
   2   3   9        344.52        347.58         4.71 o                         
   3   3   9        383.12        370.77         4.99 o                         
   4   3   9        240.81        258.46         0.86 o                         
   5   3   9        192.31        208.63         2.10 o                         
   6   3   9        316.42        297.50         1.55 o                         
   7   3   9        144.84        157.42         1.12 o                         
   8   3   9        109.66        111.22         1.17 o                         
   9   3   9        379.92        405.36         3.44 o                         
  10   3   9         31.98         32.82         0.64 o                         
  11   3   9        119.25        113.06         1.08 o                         
 -11   4   9         97.35         89.83         1.80 o                         
 -10   4   9         80.75         80.59         0.71 o                         
  -9   4   9        184.38        185.79         1.14 o                         
  -8   4   9        291.84        298.09         4.47 o                         
  -7   4   9        239.22        232.25         4.44 o                         
  -6   4   9        498.73        492.18         3.37 o                         
  -5   4   9        497.69        507.74         9.81 o                         
  -4   4   9         78.27         93.71         1.02 o                         
  -3   4   9          2.22          1.59         0.47 o                         
  -2   4   9         58.25         60.46         0.40 o                         
  -1   4   9        546.06        535.70         4.26 o                         
   0   4   9        229.34        219.19         2.10 o                         
   1   4   9        546.24        579.42         3.18 o                         
   2   4   9         58.08         64.47         0.76 o                         
   3   4   9          2.19          1.98         0.36 o                         
   4   4   9         78.86         95.50         0.80 o                         
   5   4   9        499.49        524.28         3.00 o                         
   6   4   9        495.02        526.03         3.48 o                         
   7   4   9        241.75        257.34         1.15 o                         
   8   4   9        289.50        289.41         1.73 o                         
   9   4   9        187.29        188.03         0.81 o                         
  10   4   9         80.07         79.50         0.84 o                         
  11   4   9         98.06         89.19         1.81 o                         
 -10   5   9        278.98        271.96         2.98 o                         
  -9   5   9         37.59         38.57         0.53 o                         
  -8   5   9         43.05         45.47         0.75 o                         
  -7   5   9         78.97         84.93         2.10 o                         
  -6   5   9        100.50        108.81         0.97 o                         
  -5   5   9        357.11        347.73         2.38 o                         
  -4   5   9        484.42        460.14         2.42 o                         
  -3   5   9         92.26         78.81         0.56 o                         
  -2   5   9        438.49        429.79         2.14 o                         
  -1   5   9        692.20        696.27         2.99 o                         
   0   5   9        233.92        243.52         1.88 o                         
   1   5   9        689.44        716.66         7.80 o                         
   2   5   9        445.71        457.32         2.33 o                         
   3   5   9         93.56         86.80         1.03 o                         
   4   5   9        482.35        470.05         6.50 o                         
   5   5   9        359.78        358.36         2.24 o                         
   6   5   9        101.47        110.76         0.76 o                         
   7   5   9         78.31         88.92         0.75 o                         
   8   5   9         41.40         43.02         0.57 o                         
   9   5   9         38.03         36.96         0.56 o                         
  10   5   9        278.58        278.14         0.90 o                         
 -10   6   9        138.22        140.97         4.60 o                         
  -9   6   9        128.33        114.12         0.62 o                         
  -8   6   9        172.87        168.43         1.03 o                         
  -7   6   9        220.19        206.58         1.08 o                         
  -6   6   9        353.19        358.15         2.17 o                         
  -5   6   9        110.69        106.37         0.82 o                         
  -4   6   9         35.58         33.33         0.64 o                         
  -3   6   9        231.56        224.10         1.00 o                         
  -2   6   9        103.55        101.23         0.64 o                         
  -1   6   9        307.31        308.29         1.24 o                         
   0   6   9         22.37         19.05         0.61 o                         
   1   6   9        307.53        324.44         2.63 o                         
   2   6   9        104.23        107.29         1.21 o                         
   3   6   9        232.59        226.43         1.54 o                         
   4   6   9         35.88         36.91         0.58 o                         
   5   6   9        110.03        111.18         1.57 o                         
   6   6   9        355.44        368.11         1.52 o                         
   7   6   9        216.70        215.65         0.79 o                         
   8   6   9        169.58        167.55         1.05 o                         
   9   6   9        126.40        118.79         1.37 o                         
  10   6   9        138.48        137.81         1.28 o                         
  -9   7   9        238.36        225.49         2.06 o                         
  -8   7   9          0.74          1.35         0.62 o                         
  -7   7   9        331.43        326.80         2.66 o                         
  -6   7   9          0.35         -0.49         0.79 o                         
  -5   7   9         31.72         29.26         1.04 o                         
  -4   7   9        289.51        265.28         2.04 o                         
  -3   7   9        710.14        667.90         2.45 o                         
  -2   7   9         31.74         29.14         0.74 o                         
  -1   7   9        134.99        121.48         0.80 o                         
   0   7   9        187.01        171.01         1.10 o                         
   1   7   9        136.10        132.66         0.82 o                         
   2   7   9         31.03         32.32         0.67 o                         
   3   7   9        708.92        700.83         3.31 o                         
   4   7   9        289.92        276.90         1.88 o                         
   5   7   9         32.11         29.75         0.66 o                         
   6   7   9          0.30          0.99         0.71 o                         
   7   7   9        330.94        333.73         2.46 o                         
   8   7   9          0.74          0.33         0.41 o                         
   9   7   9        238.15        239.32         2.64 o                         
  -8   8   9         58.50         52.92         0.87 o                         
  -7   8   9        248.92        248.31         1.26 o                         
  -6   8   9          0.05         -0.29         0.55 o                         
  -5   8   9        141.63        139.43         1.03 o                         
  -4   8   9        253.69        243.08         2.11 o                         
  -3   8   9        176.16        181.98         2.37 o                         
  -2   8   9         52.05         46.15         0.65 o                         
  -1   8   9         41.50         39.24         0.60 o                         
   0   8   9         53.10         44.12         0.48 o                         
   1   8   9         41.42         40.77         0.87 o                         
   2   8   9         50.76         45.45         0.75 o                         
   3   8   9        174.35        188.94         1.44 o                         
   4   8   9        252.08        250.25         3.17 o                         
   5   8   9        142.35        151.64         0.63 o                         
   6   8   9          0.04         -0.40         0.40 o                         
   7   8   9        248.22        245.79         1.29 o                         
   8   8   9         59.52         55.50         0.63 o                         
  -7   9   9          2.31          1.93         0.45 o                         
  -6   9   9         88.21         88.87         0.97 o                         
  -5   9   9         19.09         16.80         0.61 o                         
  -4   9   9         85.51         88.20         0.91 o                         
  -3   9   9        335.86        351.97         2.56 o                         
  -2   9   9          4.80          3.36         0.63 o                         
  -1   9   9        673.58        673.83         3.96 o                         
   0   9   9         58.12         62.09         0.67 o                         
   1   9   9        669.84        693.56         4.30 o                         
   2   9   9          4.57          4.22         0.59 o                         
   3   9   9        337.57        356.30         2.41 o                         
   4   9   9         85.95         92.74         1.51 o                         
   5   9   9         19.75         21.12         1.08 o                         
   6   9   9         87.66         87.27         0.90 o                         
   7   9   9          2.35          1.43         0.42 o                         
  -6  10   9          4.52          3.01         0.48 o                         
  -5  10   9        141.19        142.66         3.73 o                         
  -4  10   9         10.00         15.10         0.62 o                         
  -3  10   9         38.63         39.21         0.80 o                         
  -2  10   9        134.56        141.32         0.67 o                         
  -1  10   9         76.00         75.15         1.16 o                         
   0  10   9         93.69         91.65         0.74 o                         
   1  10   9         74.44         69.87         0.50 o                         
   2  10   9        134.22        135.16         0.68 o                         
   3  10   9         37.88         36.27         0.74 o                         
   4  10   9         10.27         11.33         0.41 o                         
   5  10   9        142.22        141.68         1.11 o                         
   6  10   9          4.49          5.08         0.30 o                         
  -5  11   9         68.56         61.35         1.00 o                         
  -4  11   9         65.75         58.64         0.65 o                         
  -3  11   9         47.85         43.97         0.69 o                         
  -2  11   9          3.50          4.43         0.59 o                         
  -1  11   9         29.21         28.05         1.09 o                         
   0  11   9         46.51         47.51         1.01 o                         
   1  11   9         29.62         26.05         0.52 o                         
   2  11   9          3.14          3.91         0.42 o                         
   3  11   9         48.74         41.85         0.56 o                         
   4  11   9         66.42         53.46         0.47 o                         
   5  11   9         68.21         60.71         0.53 o                         
  -2  12   9         55.06         50.09         0.79 o                         
  -1  12   9         20.93         20.19         0.49 o                         
   0  12   9         31.79         33.08         0.46 o                         
   1  12   9         21.29         19.96         0.77 o                         
   0   0  10       2016.69       2338.70        18.05 o                         
   1   0  10         20.71         13.98         0.23 o                         
   2   0  10        472.08        443.85         2.69 o                         
   3   0  10         40.03         37.72         0.55 o                         
   4   0  10         83.93         69.17         0.73 o                         
   5   0  10        354.06        398.64         5.80 o                         
   6   0  10        937.07        998.86         6.34 o                         
   7   0  10          2.28          1.31         0.60 o                         
   8   0  10         11.09          4.99         0.71 o                         
   9   0  10         17.02         19.92         0.72 o                         
  10   0  10          0.00          0.55         0.65 o                         
  11   0  10         62.13         59.57         0.77 o                         
 -11   1  10        261.49        241.12         1.31 o                         
 -10   1  10         18.21         22.87         0.77 o                         
  -9   1  10        324.41        301.93         1.81 o                         
  -8   1  10         78.35         79.38         0.83 o                         
  -7   1  10        804.50        826.37         3.27 o                         
  -6   1  10          9.17          7.14         0.90 o                         
  -5   1  10         33.30         33.09         0.61 o                         
  -4   1  10        217.34        200.84         1.53 o                         
  -3   1  10         99.57         78.11         0.77 o                         
  -2   1  10        713.99        689.60         8.24 o                         
  -1   1  10        200.71        179.98         0.81 o                         
   0   1  10        427.51        394.98         3.95 o                         
   1   1  10        201.60        179.94         1.78 o                         
   2   1  10        706.44        669.75         4.59 o                         
   3   1  10        100.17         77.97         0.81 o                         
   4   1  10        221.90        210.02         2.05 o                         
   5   1  10         33.10         36.18         0.58 o                         
   6   1  10          9.71          8.87         0.63 o                         
   7   1  10        802.76        823.62         6.31 o                         
   8   1  10         80.19         85.74         0.77 o                         
   9   1  10        324.65        317.93         0.95 o                         
  10   1  10         18.84         22.50         0.63 o                         
  11   1  10        262.21        248.59         2.02 o                         
 -11   2  10        141.18        137.54         1.49 o                         
 -10   2  10         66.35         71.06         2.33 o                         
  -9   2  10         87.18         89.31         1.42 o                         
  -8   2  10        128.33        129.34         0.75 o                         
  -7   2  10        391.10        398.94         4.42 o                         
  -6   2  10        155.28        162.38         2.53 o                         
  -5   2  10         73.28         72.03         0.72 o                         
  -4   2  10        387.69        397.01         5.86 o                         
  -3   2  10       1366.86       1367.91        14.14 o                         
  -2   2  10        281.04        302.94         2.19 o                         
  -1   2  10        175.26        171.94         1.16 o                         
   0   2  10         10.81         13.17         0.23 o                         
   1   2  10        173.35        171.70         2.08 o                         
   2   2  10        278.50        291.90         4.51 o                         
   3   2  10       1372.56       1381.26        17.11 o                         
   4   2  10        384.76        405.70         3.22 o                         
   5   2  10         73.38         75.54         0.77 o                         
   6   2  10        157.43        180.27         1.76 o                         
   7   2  10        388.56        424.50         1.25 o                         
   8   2  10        128.23        134.83         0.79 o                         
   9   2  10         87.58         90.17         0.73 o                         
  10   2  10         65.32         68.38         0.65 o                         
  11   2  10        140.76        134.98         1.76 o                         
 -11   3  10         20.45         19.72         1.27 o                         
 -10   3  10         58.66         54.02         1.14 o                         
  -9   3  10         71.16         73.03         1.06 o                         
  -8   3  10        187.79        180.86         1.35 o                         
  -7   3  10        902.22        883.36         7.10 o                         
  -6   3  10         65.70         63.81         1.05 o                         
  -5   3  10        250.59        227.03         4.81 o                         
  -4   3  10        113.94        119.48         1.92 o                         
  -3   3  10       1075.75       1089.02        10.26 o                         
  -2   3  10        121.48        120.39         0.83 o                         
  -1   3  10        265.29        251.41         1.89 o                         
   0   3  10        203.41        214.06         0.70 o                         
   1   3  10        263.04        266.91         1.36 o                         
   2   3  10        121.46        122.95         2.91 o                         
   3   3  10       1077.47       1092.31        15.09 o                         
   4   3  10        114.17        123.32         1.60 o                         
   5   3  10        246.27        241.28         0.72 o                         
   6   3  10         66.46         71.38         0.62 o                         
   7   3  10        903.63        907.72         8.19 o                         
   8   3  10        189.01        184.76         1.65 o                         
   9   3  10         72.00         75.18         1.72 o                         
  10   3  10         59.05         57.21         1.05 o                         
  11   3  10         20.48         18.90         2.40 o                         
 -10   4  10         20.07         17.12         0.84 o                         
  -9   4  10          4.35          5.16         0.42 o                         
  -8   4  10         15.88         13.49         0.68 o                         
  -7   4  10        159.22        164.81         3.69 o                         
  -6   4  10          8.07          8.22         0.81 o                         
  -5   4  10        304.08        290.86         2.36 o                         
  -4   4  10        248.55        252.57         4.17 o                         
  -3   4  10        421.67        403.61         5.27 o                         
  -2   4  10         70.86         76.58         0.81 o                         
  -1   4  10        234.46        226.08         1.35 o                         
   0   4  10          0.33         -0.13         0.54 o                         
   1   4  10        235.53        232.38         3.23 o                         
   2   4  10         70.86         75.81         2.26 o                         
   3   4  10        425.84        409.96         5.04 o                         
   4   4  10        250.62        261.58         2.31 o                         
   5   4  10        301.67        295.19         0.98 o                         
   6   4  10          7.99         10.89         0.57 o                         
   7   4  10        159.54        166.98         1.21 o                         
   8   4  10         15.65         14.49         0.69 o                         
   9   4  10          4.18          5.09         0.67 o                         
  10   4  10         19.88         16.28         0.67 o                         
 -10   5  10         57.60         56.52         1.19 o                         
  -9   5  10          7.21          6.30         0.47 o                         
  -8   5  10         78.54         72.28         0.81 o                         
  -7   5  10         46.48         53.47         1.33 o                         
  -6   5  10        139.34        146.78         1.12 o                         
  -5   5  10         60.05         63.75         0.76 o                         
  -4   5  10        973.76        960.11        10.79 o                         
  -3   5  10        117.58        113.23         1.08 o                         
  -2   5  10        217.25        217.59         1.85 o                         
  -1   5  10        174.24        164.93         1.15 o                         
   0   5  10         13.80          9.68         0.55 o                         
   1   5  10        171.28        170.35         0.80 o                         
   2   5  10        216.73        224.09         1.10 o                         
   3   5  10        117.47        123.19         2.28 o                         
   4   5  10        975.10       1012.87         9.55 o                         
   5   5  10         59.51         63.38         0.68 o                         
   6   5  10        137.97        146.87         1.23 o                         
   7   5  10         46.12         48.83         0.56 o                         
   8   5  10         77.04         75.24         1.24 o                         
   9   5  10          6.89          5.75         0.59 o                         
  10   5  10         56.99         56.98         0.98 o                         
  -9   6  10          3.46          1.57         0.50 o                         
  -8   6  10         18.16         18.63         0.70 o                         
  -7   6  10        334.61        333.75         7.40 o                         
  -6   6  10         97.11         85.15         1.03 o                         
  -5   6  10        568.82        546.43         6.76 o                         
  -4   6  10       1005.14       1038.36         8.22 o                         
  -3   6  10         22.74         22.72         0.65 o                         
  -2   6  10         98.83         99.23         0.63 o                         
  -1   6  10         12.60         11.90         0.44 o                         
   0   6  10         54.11         51.42         0.76 o                         
   1   6  10         12.61         10.78         0.56 o                         
   2   6  10         99.98        101.12         0.75 o                         
   3   6  10         22.27         22.31         0.75 o                         
   4   6  10       1003.49       1054.83         4.25 o                         
   5   6  10        565.87        585.20         4.94 o                         
   6   6  10         97.85         91.03         0.67 o                         
   7   6  10        332.27        352.24         2.05 o                         
   8   6  10         18.20         22.33         0.49 o                         
   9   6  10          3.43          2.80         0.58 o                         
  10   6  10         29.19         24.86         1.18 o                         
  -9   7  10        106.95         99.33         1.41 o                         
  -8   7  10          6.58          7.87         0.65 o                         
  -7   7  10         56.60         55.54         2.16 o                         
  -6   7  10        321.08        314.87         2.32 o                         
  -5   7  10         62.41         56.34         1.13 o                         
  -4   7  10        635.66        623.18         2.59 o                         
  -3   7  10        435.22        425.53         2.18 o                         
  -2   7  10        151.70        145.59         2.65 o                         
  -1   7  10        155.08        159.22         1.15 o                         
   0   7  10         36.17         26.07         0.46 o                         
   1   7  10        155.27        161.49         1.72 o                         
   2   7  10        152.81        143.52         1.20 o                         
   3   7  10        438.92        444.73         2.96 o                         
   4   7  10        630.90        645.45         7.67 o                         
   5   7  10         64.45         60.50         0.87 o                         
   6   7  10        322.52        340.68         2.85 o                         
   7   7  10         56.90         56.48         0.82 o                         
   8   7  10          6.60          9.28         0.39 o                         
   9   7  10        106.38         94.02         1.87 o                         
  -8   8  10         70.81         70.33         2.22 o                         
  -7   8  10         85.47         83.49         2.08 o                         
  -6   8  10         41.33         43.22         0.78 o                         
  -5   8  10        486.59        452.86         2.95 o                         
  -4   8  10         28.48         29.14         0.83 o                         
  -3   8  10         27.59         26.25         0.58 o                         
  -2   8  10        253.58        256.39         1.34 o                         
  -1   8  10         52.03         58.25         1.15 o                         
   0   8  10          5.96          4.59         0.52 o                         
   1   8  10         51.44         58.89         0.55 o                         
   2   8  10        251.91        266.77         1.72 o                         
   3   8  10         27.73         29.00         0.79 o                         
   4   8  10         28.09         24.88         0.70 o                         
   5   8  10        485.60        495.83         5.56 o                         
   6   8  10         41.66         44.15         0.60 o                         
   7   8  10         84.77         81.32         0.78 o                         
   8   8  10         70.77         77.79         0.52 o                         
  -7   9  10          2.36          3.66         0.46 o                         
  -6   9  10          4.77          6.11         0.51 o                         
  -5   9  10         37.00         30.98         0.66 o                         
  -4   9  10        288.97        290.43         3.68 o                         
  -3   9  10         13.13         14.80         0.98 o                         
  -2   9  10         44.34         43.21         0.86 o                         
  -1   9  10        302.89        289.04         2.13 o                         
   0   9  10        403.29        389.80         3.72 o                         
   1   9  10        301.61        278.19         2.13 o                         
   2   9  10         45.54         46.65         0.83 o                         
   3   9  10         13.34         14.55         0.47 o                         
   4   9  10        285.30        296.31         4.35 o                         
   5   9  10         37.10         37.25         0.50 o                         
   6   9  10          4.88          3.95         0.31 o                         
   7   9  10          2.30          5.20         0.41 o                         
  -6  10  10         22.76         21.52         0.54 o                         
  -5  10  10        210.63        203.60         2.28 o                         
  -4  10  10        148.94        154.06         1.39 o                         
  -3  10  10        112.34        107.66         1.64 o                         
  -2  10  10        184.29        173.48         0.95 o                         
  -1  10  10         23.12         20.03         0.68 o                         
   0  10  10        124.52        120.56         1.37 o                         
   1  10  10         23.03         20.26         0.45 o                         
   2  10  10        184.05        175.28         1.00 o                         
   3  10  10        113.32        105.62         0.83 o                         
   4  10  10        148.09        151.15         0.93 o                         
   5  10  10        209.05        202.49         1.19 o                         
   6  10  10         22.14         20.76         0.34 o                         
  -4  11  10         72.78         71.23         0.87 o                         
  -3  11  10         58.99         63.32         0.63 o                         
  -2  11  10         71.48         76.24         2.07 o                         
  -1  11  10         13.10         13.71         0.61 o                         
   0  11  10          0.17         -0.29         0.71 o                         
   1  11  10         13.20         13.09         0.46 o                         
   2  11  10         71.83         72.53         0.60 o                         
   3  11  10         59.68         59.05         0.52 o                         
   4  11  10         74.38         73.66         0.55 o                         
   1   0  11       1470.58       1563.93        10.51 o                         
   2   0  11         38.80         37.96         0.37 o                         
   3   0  11        557.16        577.26         5.25 o                         
   4   0  11        735.42        739.31        16.84 o                         
   5   0  11        821.36        868.58        11.41 o                         
   6   0  11         70.38         75.29         0.74 o                         
   7   0  11         23.62         18.52         0.70 o                         
   8   0  11        205.69        192.57         1.89 o                         
   9   0  11         87.26         93.75         2.28 o                         
  10   0  11         81.97         85.55         0.67 o                         
  11   0  11         11.84          9.74         0.64 o                         
 -11   1  11          6.52          6.91         0.66 o                         
 -10   1  11         73.67         89.00         1.81 o                         
  -9   1  11         30.03         25.87         0.77 o                         
  -8   1  11         33.70         35.45         0.71 o                         
  -7   1  11        187.78        188.36         1.24 o                         
  -6   1  11        889.11        877.66         7.96 o                         
  -5   1  11        177.77        169.38         2.05 o                         
  -4   1  11        272.78        255.78         1.78 o                         
  -3   1  11         93.28         90.30         1.04 o                         
  -2   1  11        321.15        340.01         4.24 o                         
  -1   1  11         29.92         31.46         0.39 o                         
   0   1  11          9.23          7.97         0.38 o                         
   1   1  11         29.02         30.39         0.79 o                         
   2   1  11        324.69        333.71         3.43 o                         
   3   1  11         89.70         95.27         1.48 o                         
   4   1  11        274.81        266.50         2.75 o                         
   5   1  11        178.24        179.67         2.24 o                         
   6   1  11        892.29        909.35         7.21 o                         
   7   1  11        189.15        191.59         0.84 o                         
   8   1  11         33.07         34.54         0.65 o                         
   9   1  11         30.89         28.00         0.92 o                         
  10   1  11         73.95         84.90         0.76 o                         
  11   1  11          6.66          7.26         0.59 o                         
 -11   2  11         50.26         47.29         0.94 o                         
 -10   2  11        190.05        189.16         2.44 o                         
  -9   2  11         67.26         71.42         0.73 o                         
  -8   2  11        253.25        231.92         0.76 o                         
  -7   2  11        324.33        314.48         2.56 o                         
  -6   2  11        220.94        217.58         2.52 o                         
  -5   2  11         49.56         45.01         0.76 o                         
  -4   2  11        883.24        913.32         8.37 o                         
  -3   2  11         38.94         35.48         0.50 o                         
  -2   2  11        251.70        256.96         1.35 o                         
  -1   2  11        600.28        654.40         3.69 o                         
   0   2  11         97.39        108.47         0.52 o                         
   1   2  11        601.85        643.96         3.97 o                         
   2   2  11        250.94        257.39         3.25 o                         
   3   2  11         39.49         39.19         0.69 o                         
   4   2  11        884.67        920.38         8.51 o                         
   5   2  11         48.62         47.53         0.68 o                         
   6   2  11        220.03        224.47         0.75 o                         
   7   2  11        323.75        334.67         2.00 o                         
   8   2  11        254.95        247.77         1.43 o                         
   9   2  11         67.43         77.41         0.65 o                         
  10   2  11        189.04        181.75         1.71 o                         
  11   2  11         50.64         45.42         1.03 o                         
 -10   3  11         10.41         13.60         0.63 o                         
  -9   3  11          0.78          0.01         0.59 o                         
  -8   3  11        117.49        127.49         0.75 o                         
  -7   3  11         42.46         44.57         1.41 o                         
  -6   3  11        282.46        266.31         4.10 o                         
  -5   3  11        564.40        567.55         7.62 o                         
  -4   3  11        179.01        173.52         2.35 o                         
  -3   3  11        178.21        172.52         0.83 o                         
  -2   3  11        138.02        134.94         0.74 o                         
  -1   3  11        194.21        197.94         0.52 o                         
   0   3  11        162.80        162.87         0.97 o                         
   1   3  11        194.64        202.56         2.81 o                         
   2   3  11        137.75        129.08         0.98 o                         
   3   3  11        175.73        176.61         1.14 o                         
   4   3  11        179.66        178.96         4.69 o                         
   5   3  11        565.99        595.22         6.42 o                         
   6   3  11        285.06        288.84         1.23 o                         
   7   3  11         43.73         47.35         0.84 o                         
   8   3  11        116.09        126.08         1.23 o                         
   9   3  11          0.83         -0.08         0.55 o                         
  10   3  11         10.67         14.96         0.57 o                         
 -10   4  11         17.47         20.19         1.12 o                         
  -9   4  11         64.75         68.25         1.21 o                         
  -8   4  11        170.77        196.05         2.24 o                         
  -7   4  11         13.24         10.55         0.67 o                         
  -6   4  11         31.52         38.57         0.75 o                         
  -5   4  11        450.12        428.14         8.38 o                         
  -4   4  11         21.57         17.23         0.69 o                         
  -3   4  11        498.30        502.66         5.76 o                         
  -2   4  11        112.76        117.24         1.56 o                         
  -1   4  11        793.20        747.84         8.64 o                         
   0   4  11         74.02         77.08         1.04 o                         
   1   4  11        791.61        771.31         3.26 o                         
   2   4  11        111.55        119.49         2.71 o                         
   3   4  11        494.44        507.29         8.29 o                         
   4   4  11         21.81         19.54         0.50 o                         
   5   4  11        447.23        428.28         2.28 o                         
   6   4  11         30.77         38.80         0.68 o                         
   7   4  11         13.08         11.23         0.53 o                         
   8   4  11        170.80        201.14         2.11 o                         
   9   4  11         66.42         70.21         0.79 o                         
  10   4  11         17.31         19.41         0.60 o                         
 -10   5  11         14.31         12.29         0.65 o                         
  -9   5  11          7.68          9.72         0.49 o                         
  -8   5  11         96.48        100.10         0.76 o                         
  -7   5  11        316.99        325.95         9.23 o                         
  -6   5  11        440.98        417.62         3.45 o                         
  -5   5  11         73.11         64.33         1.08 o                         
  -4   5  11         12.88         12.87         0.82 o                         
  -3   5  11        237.40        212.47         2.01 o                         
  -2   5  11         50.80         51.89         0.71 o                         
  -1   5  11          0.70          0.24         0.40 o                         
   0   5  11          3.02          1.81         0.43 o                         
   1   5  11          0.79          1.54         0.59 o                         
   2   5  11         49.33         56.52         0.80 o                         
   3   5  11        237.91        225.93         1.45 o                         
   4   5  11         12.75         15.28         0.46 o                         
   5   5  11         73.68         69.23         0.53 o                         
   6   5  11        439.75        433.44         2.16 o                         
   7   5  11        316.63        337.53         1.55 o                         
   8   5  11         96.40        104.33         0.77 o                         
   9   5  11          7.62          9.04         0.43 o                         
  10   5  11         14.27         14.34         0.75 o                         
  -9   6  11         34.77         38.10         1.22 o                         
  -8   6  11          0.07         -0.50         0.50 o                         
  -7   6  11         19.63         21.27         0.69 o                         
  -6   6  11          6.98          6.58         0.63 o                         
  -5   6  11        212.92        212.09         1.35 o                         
  -4   6  11        611.55        606.45         7.42 o                         
  -3   6  11        304.92        295.93         1.50 o                         
  -2   6  11        242.36        231.78         2.19 o                         
  -1   6  11        332.73        328.26         3.86 o                         
   0   6  11         91.47         83.70         0.42 o                         
   1   6  11        331.71        338.20         1.57 o                         
   2   6  11        244.86        241.00         1.68 o                         
   3   6  11        304.95        289.91         2.45 o                         
   4   6  11        613.30        621.86         4.41 o                         
   5   6  11        213.49        211.32         2.76 o                         
   6   6  11          6.91          5.97         0.49 o                         
   7   6  11         20.03         21.31         0.54 o                         
   8   6  11          0.07          0.78         0.43 o                         
   9   6  11         35.01         36.03         1.07 o                         
  -8   7  11         50.48         42.28         0.88 o                         
  -7   7  11         37.07         31.66         0.87 o                         
  -6   7  11         30.90         33.07         0.63 o                         
  -5   7  11        236.30        246.18         1.49 o                         
  -4   7  11        183.15        177.78         2.08 o                         
  -3   7  11        233.41        233.84         1.27 o                         
  -2   7  11        146.10        135.97         1.93 o                         
  -1   7  11        469.34        457.61         2.76 o                         
   0   7  11         66.23         63.02         0.42 o                         
   1   7  11        468.03        447.65         3.75 o                         
   2   7  11        148.40        137.23         1.90 o                         
   3   7  11        231.97        238.69         1.00 o                         
   4   7  11        179.72        173.81         0.75 o                         
   5   7  11        237.02        252.34         1.73 o                         
   6   7  11         31.18         33.37         0.50 o                         
   7   7  11         37.33         33.50         0.55 o                         
   8   7  11         49.89         43.87         0.51 o                         
  -7   8  11         38.77         39.01         0.88 o                         
  -6   8  11        293.39        299.99         2.90 o                         
  -5   8  11         48.11         42.93         1.01 o                         
  -4   8  11         53.78         56.39         1.31 o                         
  -3   8  11         83.55         91.42         1.33 o                         
  -2   8  11         78.83         73.20         1.11 o                         
  -1   8  11        285.27        268.01         1.76 o                         
   0   8  11        371.39        374.85         2.11 o                         
   1   8  11        285.12        274.76         1.55 o                         
   2   8  11         79.48         77.49         0.94 o                         
   3   8  11         81.76         92.49         0.93 o                         
   4   8  11         52.45         56.71         0.54 o                         
   5   8  11         49.12         47.48         0.45 o                         
   6   8  11        297.11        308.95         1.84 o                         
   7   8  11         39.00         38.54         0.63 o                         
   8   8  11         17.90         20.34         0.95 o                         
  -6   9  11         59.65         66.71         0.66 o                         
  -5   9  11        232.37        222.28         3.94 o                         
  -4   9  11         51.77         48.06         0.69 o                         
  -3   9  11         50.56         50.99         0.84 o                         
  -2   9  11        197.62        202.53         1.28 o                         
  -1   9  11        253.77        257.19         3.36 o                         
   0   9  11         13.10         11.78         0.79 o                         
   1   9  11        254.69        247.21         2.72 o                         
   2   9  11        198.04        199.57         2.40 o                         
   3   9  11         49.65         49.49         0.49 o                         
   4   9  11         51.02         52.21         0.59 o                         
   5   9  11        232.05        219.94         1.80 o                         
   6   9  11         58.64         61.84         0.61 o                         
   7   9  11          8.07          7.76         0.58 o                         
  -5  10  11         72.41         72.44         5.23 o                         
  -4  10  11         23.27         25.60         0.64 o                         
  -3  10  11          0.87          1.31         0.76 o                         
  -2  10  11         13.09         12.32         0.66 o                         
  -1  10  11          7.03          5.85         0.66 o                         
   0  10  11         36.26         35.11         1.29 o                         
   1  10  11          7.25          6.07         0.67 o                         
   2  10  11         13.14         12.37         0.39 o                         
   3  10  11          0.93          1.05         0.37 o                         
   4  10  11         24.21         24.21         0.38 o                         
   5  10  11         73.56         73.88         0.63 o                         
  -3  11  11          0.09         -0.04         0.66 o                         
  -2  11  11          5.75          6.63         0.55 o                         
  -1  11  11         83.93         79.75         2.36 o                         
   0  11  11          9.52         10.48         0.34 o                         
   1  11  11         83.82         78.07         3.19 o                         
   2  11  11          5.94          4.74         0.68 o                         
   3  11  11          0.08          0.76         0.97 o                         
   0   0  12         25.63         25.44         0.61 o                         
   1   0  12        548.72        593.09         7.58 o                         
   2   0  12        493.46        476.03         6.04 o                         
   3   0  12        103.59        107.91         2.06 o                         
   4   0  12        322.73        276.90         3.64 o                         
   5   0  12          9.14         11.56         0.74 o                         
   6   0  12        107.44        128.90         0.90 o                         
   7   0  12        266.89        271.14         2.00 o                         
   8   0  12         21.32         21.35         0.64 o                         
   9   0  12        308.41        344.37         2.09 o                         
  10   0  12          0.11          0.81         0.57 o                         
 -10   1  12         28.09         24.94         0.67 o                         
  -9   1  12         64.26         61.25         0.93 o                         
  -8   1  12          7.36         10.30         0.91 o                         
  -7   1  12        174.59        165.96         0.75 o                         
  -6   1  12        218.94        211.31         1.73 o                         
  -5   1  12        542.04        491.45         5.52 o                         
  -4   1  12        122.66        127.37         1.98 o                         
  -3   1  12        262.34        282.35         2.96 o                         
  -2   1  12        466.36        485.03         1.94 o                         
  -1   1  12       1101.15       1149.34         6.87 o                         
   0   1  12        479.33        477.04         1.13 o                         
   1   1  12       1100.42       1119.40         6.68 o                         
   2   1  12        470.11        525.78         4.16 o                         
   3   1  12        259.68        283.33         3.85 o                         
   4   1  12        123.19        126.47         1.65 o                         
   5   1  12        545.20        522.16         3.37 o                         
   6   1  12        220.59        212.09         1.28 o                         
   7   1  12        173.36        169.13         2.06 o                         
   8   1  12          7.44          8.61         0.69 o                         
   9   1  12         64.17         62.23         0.63 o                         
  10   1  12         27.75         23.30         1.30 o                         
 -10   2  12         99.96        105.31         1.62 o                         
  -9   2  12        125.16        134.09         2.25 o                         
  -8   2  12         14.57         10.76         0.51 o                         
  -7   2  12          9.91          5.58         0.69 o                         
  -6   2  12         46.09         52.22         1.02 o                         
  -5   2  12        177.03        160.82         0.71 o                         
  -4   2  12        166.30        163.45         1.45 o                         
  -3   2  12        151.96        159.22         0.86 o                         
  -2   2  12         63.53         55.12         0.49 o                         
  -1   2  12        770.51        788.75        10.93 o                         
   0   2  12        955.42       1006.88         3.56 o                         
   1   2  12        768.66        778.48         6.33 o                         
   2   2  12         62.37         54.10         0.56 o                         
   3   2  12        151.60        168.89         1.75 o                         
   4   2  12        164.40        174.58         1.80 o                         
   5   2  12        177.38        172.47         1.76 o                         
   6   2  12         47.24         53.37         0.58 o                         
   7   2  12         10.17          6.94         0.66 o                         
   8   2  12         13.95         10.16         0.59 o                         
   9   2  12        123.13        131.32         0.77 o                         
  10   2  12        100.83        104.80         0.85 o                         
 -10   3  12         20.12         20.51         1.20 o                         
  -9   3  12         42.74         43.75         0.58 o                         
  -8   3  12         52.00         46.40         0.68 o                         
  -7   3  12        125.21        114.06         0.84 o                         
  -6   3  12        146.20        148.57         2.10 o                         
  -5   3  12         73.92         70.24         1.79 o                         
  -4   3  12         84.26         79.26         0.75 o                         
  -3   3  12        148.91        140.62         1.41 o                         
  -2   3  12        134.06        146.48         0.80 o                         
  -1   3  12        315.64        321.28         1.93 o                         
   0   3  12          0.31          0.42         0.46 o                         
   1   3  12        319.34        317.43         1.50 o                         
   2   3  12        133.95        151.91         1.04 o                         
   3   3  12        148.73        143.00         1.15 o                         
   4   3  12         83.44         87.06         0.68 o                         
   5   3  12         72.82         75.16         0.68 o                         
   6   3  12        145.86        153.71         0.69 o                         
   7   3  12        123.91        116.27         0.80 o                         
   8   3  12         51.26         50.10         0.84 o                         
   9   3  12         43.38         45.53         0.69 o                         
  10   3  12         19.90         19.70         0.55 o                         
 -10   4  12         65.02         59.89         3.63 o                         
  -9   4  12          6.40          7.44         0.51 o                         
  -8   4  12         73.11         68.11         0.65 o                         
  -7   4  12        153.75        135.15         1.97 o                         
  -6   4  12        248.63        235.37         5.13 o                         
  -5   4  12        245.52        242.30         2.66 o                         
  -4   4  12         10.45          9.36         0.73 o                         
  -3   4  12         34.56         36.84         0.73 o                         
  -2   4  12        685.69        693.21         2.66 o                         
  -1   4  12        150.17        150.51         2.18 o                         
   0   4  12        442.37        464.20         6.39 o                         
   1   4  12        152.08        158.43         2.37 o                         
   2   4  12        684.76        703.49         5.05 o                         
   3   4  12         33.48         35.21         0.56 o                         
   4   4  12         10.63         12.21         0.47 o                         
   5   4  12        249.30        241.26         1.71 o                         
   6   4  12        249.32        249.54         1.45 o                         
   7   4  12        151.04        136.89         0.63 o                         
   8   4  12         71.80         68.24         1.50 o                         
   9   4  12          6.52          6.74         0.43 o                         
  10   4  12         64.34         56.38         0.77 o                         
  -9   5  12         60.81         58.79         0.82 o                         
  -8   5  12         66.18         63.31         1.33 o                         
  -7   5  12        101.82        107.29         3.27 o                         
  -6   5  12        659.82        651.80         7.86 o                         
  -5   5  12         76.59         74.82         0.92 o                         
  -4   5  12         73.95         67.93         0.80 o                         
  -3   5  12        112.06        101.64         1.61 o                         
  -2   5  12        290.35        297.46         3.13 o                         
  -1   5  12          8.00          5.57         0.38 o                         
   0   5  12         86.98         80.03         0.53 o                         
   1   5  12          7.94          7.04         0.51 o                         
   2   5  12        291.54        293.12         1.25 o                         
   3   5  12        112.52        110.62         0.45 o                         
   4   5  12         74.73         70.47         0.52 o                         
   5   5  12         76.28         74.36         0.71 o                         
   6   5  12        657.81        676.36         5.91 o                         
   7   5  12        102.21        111.06         0.75 o                         
   8   5  12         66.33         63.13         1.19 o                         
   9   5  12         61.40         55.93         0.71 o                         
  -9   6  12         19.00         18.64         0.64 o                         
  -8   6  12          4.10          2.68         0.43 o                         
  -7   6  12          1.65          0.97         0.68 o                         
  -6   6  12          4.52          6.12         0.76 o                         
  -5   6  12        124.73        125.73         2.29 o                         
  -4   6  12         49.32         48.47         0.75 o                         
  -3   6  12        231.57        225.09         1.26 o                         
  -2   6  12         71.78         77.38         0.96 o                         
  -1   6  12         88.68         90.00         1.40 o                         
   0   6  12        490.63        461.84         4.08 o                         
   1   6  12         89.24         92.91         0.63 o                         
   2   6  12         71.14         71.83         0.67 o                         
   3   6  12        234.77        229.80         1.61 o                         
   4   6  12         49.27         49.93         0.86 o                         
   5   6  12        124.71        123.17         0.96 o                         
   6   6  12          4.72          5.83         0.44 o                         
   7   6  12          1.55          1.79         0.50 o                         
   8   6  12          4.46          2.64         0.41 o                         
   9   6  12         18.84         17.82         0.75 o                         
  -8   7  12         65.72         62.37         2.10 o                         
  -7   7  12         26.14         32.94         0.87 o                         
  -6   7  12         17.93         16.26         0.57 o                         
  -5   7  12        147.16        143.55         1.71 o                         
  -4   7  12        115.17        116.75         1.06 o                         
  -3   7  12        334.11        325.41         1.53 o                         
  -2   7  12        441.17        414.06         2.31 o                         
  -1   7  12        904.00        925.55         4.87 o                         
   0   7  12        186.73        174.52         2.11 o                         
   1   7  12        901.55        880.48        13.89 o                         
   2   7  12        441.83        415.38         2.35 o                         
   3   7  12        332.37        330.21         2.71 o                         
   4   7  12        115.79        115.23         1.11 o                         
   5   7  12        148.09        147.72         0.62 o                         
   6   7  12         18.20         17.97         0.56 o                         
   7   7  12         26.39         31.60         0.48 o                         
   8   7  12         65.38         61.66         0.89 o                         
  -7   8  12         17.10         14.62         1.32 o                         
  -6   8  12        136.83        131.79         1.11 o                         
  -5   8  12        220.86        221.78         3.29 o                         
  -4   8  12        131.92        113.37         1.93 o                         
  -3   8  12        144.87        145.05         1.17 o                         
  -2   8  12        120.45        130.47         0.93 o                         
  -1   8  12         52.87         45.78         0.81 o                         
   0   8  12        890.64        839.74         6.95 o                         
   1   8  12         54.03         47.65         0.48 o                         
   2   8  12        121.38        127.18         1.26 o                         
   3   8  12        147.08        146.54         1.53 o                         
   4   8  12        131.60        116.13         1.49 o                         
   5   8  12        218.70        213.27         1.43 o                         
   6   8  12        137.11        126.48         0.45 o                         
   7   8  12         16.52         16.07         0.61 o                         
  -6   9  12         14.13         13.17         0.57 o                         
  -5   9  12         86.58         93.39         0.95 o                         
  -4   9  12          0.34          2.82         1.43 o                         
  -3   9  12        277.23        287.18         1.57 o                         
  -2   9  12        144.92        138.76         1.02 o                         
  -1   9  12         37.03         38.86         0.71 o                         
   0   9  12        223.10        225.61         3.26 o                         
   1   9  12         36.03         32.04         0.65 o                         
   2   9  12        143.47        126.48         0.85 o                         
   3   9  12        278.56        272.49         1.63 o                         
   4   9  12          0.44          0.05         0.32 o                         
   5   9  12         85.62         89.77         0.43 o                         
   6   9  12         14.51         12.92         0.42 o                         
  -4  10  12          1.98          2.00         0.56 o                         
  -3  10  12         39.28         36.29         0.66 o                         
  -2  10  12         54.93         57.06         1.77 o                         
  -1  10  12         38.27         39.14         0.69 o                         
   0  10  12          0.64          2.01         0.87 o                         
   1  10  12         38.23         33.27         0.59 o                         
   2  10  12         54.71         56.67         0.50 o                         
   3  10  12         39.86         33.92         0.64 o                         
   4  10  12          1.76          1.52         0.44 o                         
  -2  11  12         27.45         28.10         0.83 o                         
  -1  11  12         33.50         28.14         0.57 o                         
   0  11  12         39.13         39.43         0.59 o                         
   1  11  12         33.57         26.11         0.87 o                         
   2  11  12         27.67         26.86         0.99 o                         
   1   0  13        202.29        203.20         1.05 o                         
   2   0  13       1106.73       1119.60         6.58 o                         
   3   0  13        352.36        400.11         2.45 o                         
   4   0  13        430.64        460.01         4.93 o                         
   5   0  13        118.29        115.85         0.82 o                         
   6   0  13        103.47         96.37         0.70 o                         
   7   0  13          8.08          2.54         0.65 o                         
   8   0  13          0.11         -0.57         0.57 o                         
   9   0  13          0.42         -0.37         0.56 o                         
  10   0  13         40.47         41.90         0.60 o                         
 -10   1  13         36.75         42.29         0.91 o                         
  -9   1  13          6.86          3.34         0.99 o                         
  -8   1  13         19.34         17.47         0.89 o                         
  -7   1  13         33.79         42.06         0.66 o                         
  -6   1  13        104.04        111.14         0.67 o                         
  -5   1  13        423.27        437.85         5.34 o                         
  -4   1  13        239.01        251.85         2.21 o                         
  -3   1  13        488.55        481.33         6.92 o                         
  -2   1  13        278.32        274.40         2.68 o                         
  -1   1  13        342.08        352.49         2.81 o                         
   0   1  13        329.89        337.76         2.05 o                         
   1   1  13        339.97        352.10         2.72 o                         
   2   1  13        278.47        275.93         2.17 o                         
   3   1  13        486.70        493.68         3.95 o                         
   4   1  13        235.99        251.19         3.09 o                         
   5   1  13        421.90        440.35         3.69 o                         
   6   1  13        104.36        111.98         0.75 o                         
   7   1  13         33.95         41.61         0.75 o                         
   8   1  13         19.75         17.10         0.65 o                         
   9   1  13          7.24          3.90         0.58 o                         
  10   1  13         37.20         43.09         0.85 o                         
 -10   2  13         37.64         33.30         0.57 o                         
  -9   2  13         34.08         33.85         0.74 o                         
  -8   2  13         43.52         42.62         0.92 o                         
  -7   2  13        119.91        133.32         0.91 o                         
  -6   2  13        552.43        526.86         4.78 o                         
  -5   2  13        404.11        397.95         2.03 o                         
  -4   2  13          2.61          0.96         0.54 o                         
  -3   2  13         92.14         78.31         1.00 o                         
  -2   2  13        281.74        286.07         2.15 o                         
  -1   2  13        355.62        364.99         1.31 o                         
   0   2  13        810.56        792.28         7.93 o                         
   1   2  13        355.02        351.99         1.88 o                         
   2   2  13        279.00        283.44         1.83 o                         
   3   2  13         92.88         79.06         0.55 o                         
   4   2  13          2.47         -0.36         0.44 o                         
   5   2  13        401.86        423.36         1.60 o                         
   6   2  13        555.61        535.62         2.91 o                         
   7   2  13        119.98        134.32         1.52 o                         
   8   2  13         43.31         42.43         0.75 o                         
   9   2  13         34.27         30.68         0.71 o                         
  10   2  13         38.37         31.61         0.63 o                         
  -9   3  13         17.35         20.02         0.58 o                         
  -8   3  13         57.68         60.94         0.70 o                         
  -7   3  13          9.98         11.09         0.61 o                         
  -6   3  13         68.64         63.27         1.36 o                         
  -5   3  13        307.72        282.81         2.59 o                         
  -4   3  13        311.32        302.79         3.47 o                         
  -3   3  13        248.90        249.18         1.67 o                         
  -2   3  13        251.68        272.15         2.26 o                         
  -1   3  13         59.55         58.04         0.92 o                         
   0   3  13          4.57          3.93         0.55 o                         
   1   3  13         60.82         60.07         0.59 o                         
   2   3  13        253.71        276.32         1.96 o                         
   3   3  13        250.11        246.34         1.30 o                         
   4   3  13        313.80        309.20         2.67 o                         
   5   3  13        308.56        293.49         1.72 o                         
   6   3  13         68.90         66.45         1.48 o                         
   7   3  13         10.01         10.33         0.72 o                         
   8   3  13         58.17         61.61         0.68 o                         
   9   3  13         18.17         20.66         0.59 o                         
  10   3  13        148.69        129.73         1.03 o                         
  -9   4  13         10.06         11.12         0.70 o                         
  -8   4  13         35.68         34.69         0.57 o                         
  -7   4  13         75.34         86.28         0.65 o                         
  -6   4  13         50.39         50.07         0.97 o                         
  -5   4  13        100.14        113.80         0.89 o                         
  -4   4  13        115.37        109.49         0.85 o                         
  -3   4  13        307.87        318.83         2.80 o                         
  -2   4  13         57.37         56.22         1.16 o                         
  -1   4  13        862.01        845.48         6.36 o                         
   0   4  13         12.62         13.45         0.53 o                         
   1   4  13        867.34        842.31         8.00 o                         
   2   4  13         56.31         56.81         0.93 o                         
   3   4  13        305.40        319.90         1.70 o                         
   4   4  13        114.96        115.74         0.65 o                         
   5   4  13         99.67        108.50         0.71 o                         
   6   4  13         50.98         48.57         0.85 o                         
   7   4  13         75.20         85.27         0.78 o                         
   8   4  13         36.49         32.02         0.50 o                         
   9   4  13          9.96          9.07         0.62 o                         
  -9   5  13          7.10          9.33         0.66 o                         
  -8   5  13        105.27        114.34         1.09 o                         
  -7   5  13         34.17         38.83         0.64 o                         
  -6   5  13         42.78         37.89         0.85 o                         
  -5   5  13        290.95        289.17         1.12 o                         
  -4   5  13        412.44        388.63         2.15 o                         
  -3   5  13        475.83        447.02         2.86 o                         
  -2   5  13         40.27         41.88         0.53 o                         
  -1   5  13         42.71         42.43         1.28 o                         
   0   5  13       1161.72       1206.87        11.05 o                         
   1   5  13         42.72         41.44         1.07 o                         
   2   5  13         39.25         40.04         0.46 o                         
   3   5  13        475.01        446.93         2.95 o                         
   4   5  13        409.49        388.57         3.17 o                         
   5   5  13        290.64        298.97         1.22 o                         
   6   5  13         41.94         34.97         0.46 o                         
   7   5  13         34.99         38.66         0.65 o                         
   8   5  13        105.23        112.43         0.80 o                         
   9   5  13          6.85          6.16         0.52 o                         
  -8   6  13         31.05         31.73         1.20 o                         
  -7   6  13         36.24         35.83         0.58 o                         
  -6   6  13         59.70         63.52         0.87 o                         
  -5   6  13         81.11         85.16         0.90 o                         
  -4   6  13         15.03         13.42         0.52 o                         
  -3   6  13        688.65        671.85         5.64 o                         
  -2   6  13        121.96        115.94         1.30 o                         
  -1   6  13       1323.86       1264.57         8.48 o                         
   0   6  13        117.80        113.15         1.90 o                         
   1   6  13       1315.68       1294.94         9.25 o                         
   2   6  13        124.00        118.53         1.13 o                         
   3   6  13        681.37        658.58         3.74 o                         
   4   6  13         14.79         13.05         0.51 o                         
   5   6  13         79.52         86.34         0.56 o                         
   6   6  13         58.37         59.99         0.82 o                         
   7   6  13         36.17         39.46         0.66 o                         
   8   6  13         30.55         29.75         0.57 o                         
  -7   7  13         19.61         17.87         0.77 o                         
  -6   7  13          1.75          0.75         0.65 o                         
  -5   7  13        396.16        368.92         2.01 o                         
  -4   7  13        101.40         99.26         1.48 o                         
  -3   7  13         84.08         89.26         0.60 o                         
  -2   7  13         90.90         97.88         0.99 o                         
  -1   7  13         73.81         70.53         1.19 o                         
   0   7  13         28.89         27.28         0.89 o                         
   1   7  13         75.44         69.62         0.69 o                         
   2   7  13         90.87         95.14         1.03 o                         
   3   7  13         83.73         90.82         0.75 o                         
   4   7  13        100.90        104.76         0.80 o                         
   5   7  13        397.79        385.80         2.42 o                         
   6   7  13          1.95          1.99         0.48 o                         
   7   7  13         20.09         20.18         0.62 o                         
  -7   8  13         97.05         91.81         0.82 o                         
  -6   8  13        142.15        134.57         0.80 o                         
  -5   8  13        168.89        169.56         3.36 o                         
  -4   8  13         80.84         73.03         0.72 o                         
  -3   8  13        123.37        124.81         1.02 o                         
  -2   8  13        316.06        320.97         2.62 o                         
  -1   8  13        162.25        160.83         1.02 o                         
   0   8  13        392.73        362.29         1.13 o                         
   1   8  13        159.92        148.99         3.31 o                         
   2   8  13        317.18        307.94         4.82 o                         
   3   8  13        124.46        122.57         0.91 o                         
   4   8  13         82.55         74.63         0.98 o                         
   5   8  13        169.20        181.72         1.29 o                         
   6   8  13        141.92        138.84         1.16 o                         
  -5   9  13         55.86         62.98         0.70 o                         
  -4   9  13        128.99        131.39         1.98 o                         
  -3   9  13         11.77          9.69         1.14 o                         
  -2   9  13         20.49         15.36         1.21 o                         
  -1   9  13        188.25        189.78         3.89 o                         
   0   9  13          2.04          2.87         0.45 o                         
   1   9  13        188.54        179.06         3.34 o                         
   2   9  13         20.50         15.60         0.38 o                         
   3   9  13         11.34          9.00         0.40 o                         
   4   9  13        129.87        130.78         0.64 o                         
   5   9  13         54.83         59.31         0.43 o                         
  -3  10  13         67.14         65.33         0.72 o                         
  -2  10  13         46.07         40.96         0.81 o                         
  -1  10  13         66.70         61.70         0.83 o                         
   0  10  13         21.12         18.70         0.76 o                         
   1  10  13         68.18         57.72         2.36 o                         
   2  10  13         44.55         38.27         0.68 o                         
   3  10  13         68.63         65.60         0.71 o                         
   0   0  14       1034.40       1070.17        16.34 o                         
   1   0  14        846.90        879.83         6.17 o                         
   2   0  14        293.23        359.30         4.24 o                         
   3   0  14        266.74        294.42         4.72 o                         
   4   0  14          6.77          9.74         0.73 o                         
   5   0  14        326.60        288.04         2.74 o                         
   6   0  14         86.39         99.03         0.96 o                         
   7   0  14         12.08         10.77         0.58 o                         
   8   0  14         29.66         37.98         0.72 o                         
   9   0  14          0.05          0.62         0.52 o                         
  -9   1  14          3.86          2.30         0.48 o                         
  -8   1  14         19.43         20.45         0.66 o                         
  -7   1  14         76.45         65.72         0.57 o                         
  -6   1  14        279.43        258.34         1.16 o                         
  -5   1  14         26.93         20.55         0.61 o                         
  -4   1  14        730.65        737.01         4.36 o                         
  -3   1  14        313.93        305.14         4.30 o                         
  -2   1  14        540.63        594.72         2.79 o                         
  -1   1  14         50.30         44.54         0.53 o                         
   0   1  14       1536.80       1478.30         8.58 o                         
   1   1  14         52.25         45.65         0.86 o                         
   2   1  14        544.20        601.11         2.38 o                         
   3   1  14        311.37        308.03         2.32 o                         
   4   1  14        730.30        727.15         9.17 o                         
   5   1  14         26.71         22.74         0.65 o                         
   6   1  14        279.92        253.42         2.31 o                         
   7   1  14         76.78         68.57         0.78 o                         
   8   1  14         19.31         22.34         0.59 o                         
   9   1  14          3.88          3.12         0.57 o                         
  -9   2  14          3.09          3.74         0.45 o                         
  -8   2  14        113.81        117.36         0.87 o                         
  -7   2  14         91.74         95.61         0.79 o                         
  -6   2  14        210.16        193.15         1.10 o                         
  -5   2  14        184.88        186.48         1.60 o                         
  -4   2  14        774.22        831.25         6.54 o                         
  -3   2  14        652.77        667.83         3.72 o                         
  -2   2  14        465.85        458.79         4.12 o                         
  -1   2  14         58.82         47.93         0.54 o                         
   0   2  14        440.63        439.91         3.94 o                         
   1   2  14         58.11         49.49         0.42 o                         
   2   2  14        464.47        463.06         1.43 o                         
   3   2  14        655.20        669.89         5.37 o                         
   4   2  14        775.43        845.73         3.94 o                         
   5   2  14        183.54        177.41         1.25 o                         
   6   2  14        212.25        193.72         1.79 o                         
   7   2  14         91.32         96.74         1.05 o                         
   8   2  14        113.61        110.49         0.80 o                         
   9   2  14          3.26          4.72         0.87 o                         
  -9   3  14         22.73         27.25         0.75 o                         
  -8   3  14          4.68          6.52         0.64 o                         
  -7   3  14         24.05         27.34         0.71 o                         
  -6   3  14         26.56         31.08         0.81 o                         
  -5   3  14        284.01        261.87         3.45 o                         
  -4   3  14        138.85        160.24         2.59 o                         
  -3   3  14         41.31         42.65         0.75 o                         
  -2   3  14        431.39        437.78         4.43 o                         
  -1   3  14        241.35        245.27         1.16 o                         
   0   3  14         10.74          7.02         0.51 o                         
   1   3  14        242.11        243.15         2.85 o                         
   2   3  14        426.48        438.21         2.77 o                         
   3   3  14         41.69         40.63         0.55 o                         
   4   3  14        138.11        164.06         1.67 o                         
   5   3  14        284.48        275.30         1.65 o                         
   6   3  14         26.63         35.75         0.91 o                         
   7   3  14         23.80         26.70         0.59 o                         
   8   3  14          5.12          7.82         0.59 o                         
   9   3  14         22.97         26.42         0.63 o                         
  -9   4  14         76.95         77.55         1.07 o                         
  -8   4  14         37.90         38.33         1.43 o                         
  -7   4  14         32.62         31.28         0.77 o                         
  -6   4  14         33.89         29.10         0.92 o                         
  -5   4  14         36.03         45.64         0.78 o                         
  -4   4  14          5.04          3.22         0.63 o                         
  -3   4  14         87.78         91.20         1.48 o                         
  -2   4  14          3.77          4.19         0.47 o                         
  -1   4  14        256.52        264.51         1.51 o                         
   0   4  14        210.59        243.08         1.31 o                         
   1   4  14        255.28        265.80         3.13 o                         
   2   4  14          3.86          4.40         0.42 o                         
   3   4  14         89.62         87.84         0.55 o                         
   4   4  14          4.58          2.23         0.51 o                         
   5   4  14         36.78         48.71         0.55 o                         
   6   4  14         32.72         28.45         0.63 o                         
   7   4  14         33.67         30.55         0.60 o                         
   8   4  14         38.28         39.96         0.56 o                         
   9   4  14         77.45         71.92         1.33 o                         
  -8   5  14          8.26          9.65         0.80 o                         
  -7   5  14         25.28         21.70         0.68 o                         
  -6   5  14          0.31          0.16         0.51 o                         
  -5   5  14          3.26          7.12         1.08 o                         
  -4   5  14        444.67        417.31         2.83 o                         
  -3   5  14          5.83          6.17         0.58 o                         
  -2   5  14         51.55         44.51         0.83 o                         
  -1   5  14        111.35        107.18         1.98 o                         
   0   5  14        797.16        797.01         9.12 o                         
   1   5  14        112.15        109.23         0.73 o                         
   2   5  14         51.13         45.78         0.67 o                         
   3   5  14          6.12          6.33         0.69 o                         
   4   5  14        443.41        418.97         4.51 o                         
   5   5  14          3.28          4.71         0.53 o                         
   6   5  14          0.33         -0.39         0.60 o                         
   7   5  14         26.28         23.14         1.08 o                         
   8   5  14          7.90          9.98         0.53 o                         
  -8   6  14         24.15         21.97         0.59 o                         
  -7   6  14         21.28         19.99         0.43 o                         
  -6   6  14         10.65          7.37         0.50 o                         
  -5   6  14         44.42         45.46         0.59 o                         
  -4   6  14         45.08         49.54         0.71 o                         
  -3   6  14        305.98        299.92         4.08 o                         
  -2   6  14        594.47        587.12         3.70 o                         
  -1   6  14         21.24         18.63         1.27 o                         
   0   6  14        476.02        464.04         4.82 o                         
   1   6  14         20.75         19.57         0.50 o                         
   2   6  14        593.90        574.50         2.33 o                         
   3   6  14        303.89        298.87         2.09 o                         
   4   6  14         44.03         50.04         0.64 o                         
   5   6  14         43.40         45.38         0.50 o                         
   6   6  14         10.94          9.76         0.59 o                         
   7   6  14         20.36         18.34         0.48 o                         
   8   6  14         23.99         20.88         0.63 o                         
  -7   7  14         21.32         18.78         0.43 o                         
  -6   7  14         50.26         44.49         0.90 o                         
  -5   7  14        183.47        188.21         2.21 o                         
  -4   7  14        138.37        124.12         1.03 o                         
  -3   7  14         43.51         40.67         0.78 o                         
  -2   7  14        233.44        227.64         2.88 o                         
  -1   7  14         45.40         45.39         2.23 o                         
   0   7  14        212.34        232.94         2.30 o                         
   1   7  14         45.14         46.30         0.76 o                         
   2   7  14        236.59        222.32         2.54 o                         
   3   7  14         42.44         38.84         0.59 o                         
   4   7  14        138.05        129.10         1.82 o                         
   5   7  14        183.86        191.15         3.13 o                         
   6   7  14         49.38         46.13         0.75 o                         
   7   7  14         20.99         17.65         0.65 o                         
  -6   8  14         85.86         80.69         0.65 o                         
  -5   8  14         29.22         31.61         1.06 o                         
  -4   8  14        165.52        162.35         1.54 o                         
  -3   8  14         70.87         66.67         1.05 o                         
  -2   8  14        129.39        127.32         1.19 o                         
  -1   8  14        331.88        343.47         2.11 o                         
   0   8  14        224.07        214.04         2.69 o                         
   1   8  14        333.76        326.80         4.13 o                         
   2   8  14        130.16        128.33         1.54 o                         
   3   8  14         71.87         64.25         0.90 o                         
   4   8  14        166.57        168.03         0.92 o                         
   5   8  14         29.95         33.31         0.52 o                         
   6   8  14         85.01         76.60         0.68 o                         
  -4   9  14         43.79         47.35         2.81 o                         
  -3   9  14         73.59         65.42         0.95 o                         
  -2   9  14         66.31         71.20         1.45 o                         
  -1   9  14        292.05        264.36         2.85 o                         
   0   9  14          3.64          2.50         1.26 o                         
   1   9  14        292.95        260.49         1.31 o                         
   2   9  14         66.73         69.19         2.52 o                         
   3   9  14         74.27         65.92         1.54 o                         
   4   9  14         44.09         43.99         1.88 o                         
  -2  10  14         73.82         71.43         1.78 o                         
  -1  10  14         16.48         15.96         1.62 o                         
   0  10  14         21.21         22.39         0.54 o                         
   1  10  14         16.45         13.87         0.64 o                         
   2  10  14         72.51         70.29         2.02 o                         
   1   0  15         17.91         13.97         0.67 o                         
   2   0  15        742.77        750.12         3.84 o                         
   3   0  15          1.48          2.59         0.60 o                         
   4   0  15         98.58        128.28         2.59 o                         
   5   0  15         87.82         67.52         0.65 o                         
   6   0  15         26.42         33.96         0.63 o                         
   7   0  15          2.75          1.11         0.53 o                         
   8   0  15         31.25         34.20         0.63 o                         
   9   0  15         19.96         15.65         0.58 o                         
  -9   1  15          5.31          2.83         0.52 o                         
  -8   1  15         25.45         20.47         0.76 o                         
  -7   1  15          1.26          0.86         0.60 o                         
  -6   1  15         65.88         68.51         0.85 o                         
  -5   1  15         76.06         70.72         2.07 o                         
  -4   1  15        198.89        210.07         3.97 o                         
  -3   1  15        459.73        463.64         3.09 o                         
  -2   1  15         48.81         44.76         0.81 o                         
  -1   1  15       1067.18       1047.94        12.73 o                         
   0   1  15          3.14          3.92         0.49 o                         
   1   1  15       1067.85       1066.48         7.26 o                         
   2   1  15         48.83         44.35         0.75 o                         
   3   1  15        459.60        460.23         2.54 o                         
   4   1  15        197.64        210.77         2.35 o                         
   5   1  15         76.05         73.22         0.86 o                         
   6   1  15         65.73         69.95         1.39 o                         
   7   1  15          1.50          1.14         0.58 o                         
   8   1  15         25.03         22.53         0.64 o                         
   9   1  15          4.98          6.54         0.54 o                         
  -9   2  15         22.20         22.77         0.78 o                         
  -8   2  15         21.87         19.82         0.67 o                         
  -7   2  15        115.74        105.85         1.04 o                         
  -6   2  15         52.36         56.27         0.99 o                         
  -5   2  15         71.02         56.54         0.68 o                         
  -4   2  15        248.08        206.39         2.97 o                         
  -3   2  15        404.13        391.65         2.67 o                         
  -2   2  15         93.11        104.26         0.76 o                         
  -1   2  15         16.38         20.99         0.53 o                         
   0   2  15       2355.13       2363.99        20.16 o                         
   1   2  15         16.92         19.76         0.62 o                         
   2   2  15         92.12        103.91         0.81 o                         
   3   2  15        405.65        390.51         2.48 o                         
   4   2  15        247.70        212.11         0.98 o                         
   5   2  15         72.49         63.61         0.68 o                         
   6   2  15         52.94         53.39         0.62 o                         
   7   2  15        115.70        110.41         0.93 o                         
   8   2  15         22.26         19.72         0.50 o                         
   9   2  15         22.38         20.44         0.59 o                         
  -9   3  15        162.18        160.02         1.04 o                         
  -8   3  15          9.58         14.23         0.91 o                         
  -7   3  15        117.39        132.44         1.20 o                         
  -6   3  15        131.01        141.44         0.87 o                         
  -5   3  15        210.59        214.01         2.16 o                         
  -4   3  15         76.65         81.90         1.09 o                         
  -3   3  15        125.91        125.50         1.07 o                         
  -2   3  15         54.47         54.11         0.75 o                         
  -1   3  15       1095.42       1083.28         7.94 o                         
   0   3  15          0.08          1.09         0.55 o                         
   1   3  15       1091.47       1089.11         8.52 o                         
   2   3  15         52.09         51.60         0.76 o                         
   3   3  15        126.68        124.95         0.80 o                         
   4   3  15         75.69         83.19         1.00 o                         
   5   3  15        212.96        208.58         0.98 o                         
   6   3  15        130.23        137.03         0.76 o                         
   7   3  15        118.29        132.17         1.78 o                         
   8   3  15          9.34         12.94         0.49 o                         
   9   3  15        161.85        143.91         1.03 o                         
  -8   4  15          0.06         -0.27         0.78 o                         
  -7   4  15         17.24         19.21         0.57 o                         
  -6   4  15         30.24         38.90         0.88 o                         
  -5   4  15        215.47        226.23         3.10 o                         
  -4   4  15         29.40         30.16         0.75 o                         
  -3   4  15        159.93        162.50         1.21 o                         
  -2   4  15        124.45        126.78         0.67 o                         
  -1   4  15        639.50        635.86         1.66 o                         
   0   4  15         72.79         62.68         1.04 o                         
   1   4  15        638.79        634.42         6.02 o                         
   2   4  15        125.10        126.92         0.82 o                         
   3   4  15        161.16        159.45         0.82 o                         
   4   4  15         29.86         30.08         0.49 o                         
   5   4  15        214.60        216.47         0.97 o                         
   6   4  15         30.36         39.11         0.56 o                         
   7   4  15         17.46         16.48         0.52 o                         
   8   4  15          0.11          0.36         0.52 o                         
  -8   5  15          1.15          1.48         0.61 o                         
  -7   5  15         81.83         88.02         2.07 o                         
  -6   5  15         45.29         48.05         0.97 o                         
  -5   5  15         37.64         35.65         0.59 o                         
  -4   5  15        107.87        126.63         1.17 o                         
  -3   5  15        107.40        103.92         0.85 o                         
  -2   5  15        228.66        232.74         2.40 o                         
  -1   5  15        200.25        196.25         1.42 o                         
   0   5  15        281.21        279.23         1.03 o                         
   1   5  15        199.29        195.43         0.96 o                         
   2   5  15        228.75        239.08         2.79 o                         
   3   5  15        107.02        103.52         0.69 o                         
   4   5  15        106.54        122.70         1.31 o                         
   5   5  15         37.26         34.90         0.67 o                         
   6   5  15         45.35         45.73         0.80 o                         
   7   5  15         81.17         76.21         0.78 o                         
   8   5  15          1.44          2.16         0.56 o                         
  -7   6  15          0.56          1.46         0.49 o                         
  -6   6  15         55.63         56.06         0.81 o                         
  -5   6  15         18.69         19.94         0.64 o                         
  -4   6  15         51.17         43.58         0.76 o                         
  -3   6  15         94.09         96.24         0.89 o                         
  -2   6  15        389.41        388.47         8.70 o                         
  -1   6  15        260.10        276.91         1.21 o                         
   0   6  15         20.64         25.61         0.55 o                         
   1   6  15        260.90        273.84         2.18 o                         
   2   6  15        388.24        388.73         1.96 o                         
   3   6  15         93.43         96.34         0.94 o                         
   4   6  15         50.11         42.71         0.56 o                         
   5   6  15         19.10         17.79         0.64 o                         
   6   6  15         54.87         49.82         0.77 o                         
   7   6  15          0.44          0.33         0.50 o                         
  -6   7  15         25.38         32.79         0.64 o                         
  -5   7  15         47.79         47.12         1.21 o                         
  -4   7  15         20.73         17.74         0.71 o                         
  -3   7  15        114.87        108.88         0.85 o                         
  -2   7  15        294.24        293.19         2.03 o                         
  -1   7  15         84.13         80.23         0.74 o                         
   0   7  15        489.46        466.62         3.83 o                         
   1   7  15         83.87         73.59         1.02 o                         
   2   7  15        292.89        293.34         3.77 o                         
   3   7  15        115.46        104.70         1.13 o                         
   4   7  15         20.85         20.27         1.12 o                         
   5   7  15         47.41         46.31         0.72 o                         
   6   7  15         25.00         28.80         0.62 o                         
  -5   8  15          5.83          5.18         0.57 o                         
  -4   8  15         19.89         25.07         0.52 o                         
  -3   8  15         35.40         34.84         0.91 o                         
  -2   8  15         23.91         25.11         0.51 o                         
  -1   8  15         44.95         41.71         0.99 o                         
   0   8  15         85.22         79.99         1.64 o                         
   1   8  15         44.65         37.05         0.63 o                         
   2   8  15         23.49         26.54         0.55 o                         
   3   8  15         35.14         32.63         0.70 o                         
   4   8  15         20.09         22.67         0.76 o                         
   5   8  15          6.05          5.05         0.73 o                         
  -3   9  15         41.16         32.53         0.66 o                         
  -2   9  15          8.82          6.76         0.69 o                         
  -1   9  15         44.74         40.04         1.71 o                         
   0   9  15         20.13         19.33         0.76 o                         
   1   9  15         44.61         39.81         1.11 o                         
   2   9  15          9.16          7.58         0.53 o                         
   3   9  15         41.33         37.06         0.87 o                         
   0   0  16         93.61         87.41         2.17 o                         
   1   0  16       1508.53       1537.06        11.48 o                         
   2   0  16       1155.22       1115.86         5.24 o                         
   3   0  16        331.67        301.40         2.31 o                         
   4   0  16        122.77        113.76         0.84 o                         
   5   0  16         20.95         29.48         0.64 o                         
   6   0  16          3.18          3.79         0.52 o                         
   7   0  16         21.22         25.93         0.57 o                         
   8   0  16          2.18          1.27         0.52 o                         
  -8   1  16        114.78        126.77         2.01 o                         
  -7   1  16          4.49          2.89         0.51 o                         
  -6   1  16        181.54        188.00         3.51 o                         
  -5   1  16        205.89        210.61         2.19 o                         
  -4   1  16         13.73         13.29         0.69 o                         
  -3   1  16        181.13        170.69         1.00 o                         
  -2   1  16        244.93        233.49         1.29 o                         
  -1   1  16        121.52        119.28         0.88 o                         
   0   1  16        206.44        197.92         2.30 o                         
   1   1  16        121.11        121.11         0.84 o                         
   2   1  16        244.98        238.38         2.99 o                         
   3   1  16        184.16        173.48         0.84 o                         
   4   1  16         13.31         10.70         0.62 o                         
   5   1  16        205.56        208.96         3.24 o                         
   6   1  16        182.11        195.45         1.91 o                         
   7   1  16          4.60          5.77         0.54 o                         
   8   1  16        115.62        130.10         0.90 o                         
  -8   2  16         28.45         36.30         1.75 o                         
  -7   2  16          4.99          2.98         0.55 o                         
  -6   2  16        166.95        173.33         4.22 o                         
  -5   2  16          2.86          1.27         0.96 o                         
  -4   2  16         45.61         50.78         1.87 o                         
  -3   2  16        217.52        206.99         2.30 o                         
  -2   2  16          4.90          5.24         0.70 o                         
  -1   2  16        652.55        662.80         3.68 o                         
   0   2  16         27.83         33.25         0.51 o                         
   1   2  16        656.06        660.53         2.70 o                         
   2   2  16          5.29          3.97         0.69 o                         
   3   2  16        219.72        201.34         2.46 o                         
   4   2  16         47.21         56.58         1.18 o                         
   5   2  16          2.90          0.93         0.71 o                         
   6   2  16        165.63        165.42         2.77 o                         
   7   2  16          4.70          4.80         0.50 o                         
   8   2  16         28.19         34.67         1.08 o                         
  -8   3  16         96.43         88.19         2.06 o                         
  -7   3  16          2.19          3.19         0.57 o                         
  -6   3  16        155.30        164.43         0.95 o                         
  -5   3  16         15.34         14.40         0.77 o                         
  -4   3  16        308.93        316.52         1.35 o                         
  -3   3  16         33.99         37.24         1.01 o                         
  -2   3  16        133.95        141.55         1.04 o                         
  -1   3  16        351.26        345.41         1.62 o                         
   0   3  16         13.79         10.19         0.63 o                         
   1   3  16        351.31        356.65         3.58 o                         
   2   3  16        134.21        146.12         1.03 o                         
   3   3  16         33.44         37.17         1.03 o                         
   4   3  16        310.60        321.79         2.17 o                         
   5   3  16         15.20         14.17         0.69 o                         
   6   3  16        156.07        150.77         1.31 o                         
   7   3  16          2.17          2.79         0.59 o                         
   8   3  16         95.48         85.90         1.92 o                         
  -7   4  16         63.25         73.31         1.19 o                         
  -6   4  16         43.37         42.70         0.73 o                         
  -5   4  16        438.02        480.66         2.02 o                         
  -4   4  16          2.66          3.52         0.68 o                         
  -3   4  16        365.17        396.74         2.11 o                         
  -2   4  16         82.88         80.24         1.04 o                         
  -1   4  16         63.62         72.29         0.61 o                         
   0   4  16         29.91         30.22         0.72 o                         
   1   4  16         62.97         75.06         0.64 o                         
   2   4  16         83.42         79.07         1.07 o                         
   3   4  16        366.33        393.05         2.85 o                         
   4   4  16          2.77          2.84         0.59 o                         
   5   4  16        437.97        457.81         1.58 o                         
   6   4  16         43.37         40.04         0.55 o                         
   7   4  16         63.66         68.52         2.28 o                         
  -7   5  16         93.81         84.90         0.75 o                         
  -6   5  16         17.16         17.33         0.63 o                         
  -5   5  16        245.76        261.34         1.82 o                         
  -4   5  16         42.62         47.16         1.14 o                         
  -3   5  16         55.25         50.92         1.17 o                         
  -2   5  16        233.23        230.02         2.14 o                         
  -1   5  16        256.53        241.59         4.21 o                         
   0   5  16         37.23         39.37         0.59 o                         
   1   5  16        256.16        255.01         1.44 o                         
   2   5  16        233.52        215.99         1.51 o                         
   3   5  16         54.42         49.24         0.85 o                         
   4   5  16         42.45         46.18         0.78 o                         
   5   5  16        244.34        237.33         1.92 o                         
   6   5  16         17.32         15.96         0.54 o                         
   7   5  16         93.69         76.87         0.75 o                         
  -6   6  16         17.85         18.04         0.51 o                         
  -5   6  16        177.09        191.36         5.83 o                         
  -4   6  16         19.37         20.98         0.53 o                         
  -3   6  16        248.29        239.81         2.03 o                         
  -2   6  16         40.24         38.79         1.14 o                         
  -1   6  16         38.28         35.58         1.53 o                         
   0   6  16          0.02         -0.39         0.50 o                         
   1   6  16         37.45         34.37         0.67 o                         
   2   6  16         40.56         39.18         0.69 o                         
   3   6  16        246.05        233.81         1.39 o                         
   4   6  16         19.50         19.28         0.74 o                         
   5   6  16        176.90        182.52         0.90 o                         
   6   6  16         17.76         17.46         0.65 o                         
  -5   7  16         38.98         41.11         1.19 o                         
  -4   7  16         19.83         20.38         0.63 o                         
  -3   7  16        119.86        127.83         2.32 o                         
  -2   7  16          6.68          7.39         0.55 o                         
  -1   7  16         31.19         31.62         0.65 o                         
   0   7  16        212.69        190.78         1.05 o                         
   1   7  16         30.80         28.38         0.60 o                         
   2   7  16          6.73          5.45         0.51 o                         
   3   7  16        121.25        130.30         1.02 o                         
   4   7  16         19.99         20.74         0.59 o                         
   5   7  16         38.17         41.10         0.54 o                         
  -4   8  16         16.32         20.91         2.29 o                         
  -3   8  16          0.34          0.47         0.38 o                         
  -2   8  16         29.07         27.38         0.66 o                         
  -1   8  16         44.95         41.06         0.67 o                         
   0   8  16         18.61         21.06         0.58 o                         
   1   8  16         44.91         38.06         0.85 o                         
   2   8  16         29.49         29.41         1.25 o                         
   3   8  16          0.34         -0.74         0.74 o                         
   4   8  16         16.46         18.15         0.59 o                         
  -1   9  16         52.57         51.47         1.08 o                         
   0   9  16          5.21          4.80         0.52 o                         
   1   9  16         53.24         51.32         0.64 o                         
   1   0  17         25.79         19.18         0.63 o                         
   2   0  17         64.74         59.15         0.72 o                         
   3   0  17         55.29         61.85         0.73 o                         
   4   0  17          1.08          3.74         0.78 o                         
   5   0  17          0.58         -0.52         0.52 o                         
   6   0  17          0.10          0.89         0.48 o                         
   7   0  17         21.73         23.26         0.65 o                         
   8   0  17          3.05          4.93         0.72 o                         
  -8   1  17         67.07         67.81         0.91 o                         
  -7   1  17          7.89         10.47         0.63 o                         
  -6   1  17         86.69         84.44         0.65 o                         
  -5   1  17         76.57         84.45         0.78 o                         
  -4   1  17         74.43         76.48         0.88 o                         
  -3   1  17          0.12         -0.62         0.62 o                         
  -2   1  17         65.42         64.20         0.87 o                         
  -1   1  17         63.67         59.68         1.23 o                         
   0   1  17        116.26        111.13         1.08 o                         
   1   1  17         64.04         57.47         0.67 o                         
   2   1  17         64.94         60.26         0.76 o                         
   3   1  17          0.17          1.85         0.66 o                         
   4   1  17         74.87         75.47         1.21 o                         
   5   1  17         76.10         79.13         0.64 o                         
   6   1  17         86.37         80.73         0.65 o                         
   7   1  17          7.69          9.48         0.76 o                         
   8   1  17         67.13         61.07         1.40 o                         
  -7   2  17         89.24         88.18         0.71 o                         
  -6   2  17        128.63        156.54         0.80 o                         
  -5   2  17        153.76        164.81         1.01 o                         
  -4   2  17          6.87          6.73         0.71 o                         
  -3   2  17         35.23         37.44         0.73 o                         
  -2   2  17        492.67        466.41         2.09 o                         
  -1   2  17         67.73         63.32         0.72 o                         
   0   2  17         13.14         12.03         0.72 o                         
   1   2  17         67.54         61.26         0.71 o                         
   2   2  17        494.13        481.06         2.92 o                         
   3   2  17         36.47         41.28         0.64 o                         
   4   2  17          6.65          9.67         0.57 o                         
   5   2  17        156.07        156.58         2.08 o                         
   6   2  17        127.73        144.94         1.97 o                         
   7   2  17         89.90         85.37         0.80 o                         
  -7   3  17         51.02         45.65         1.20 o                         
  -6   3  17         25.99         27.55         0.63 o                         
  -5   3  17         63.71         62.21         1.24 o                         
  -4   3  17         62.42         73.25         0.87 o                         
  -3   3  17         12.50         13.26         0.79 o                         
  -2   3  17        315.65        329.82         2.95 o                         
  -1   3  17        296.73        304.26         4.88 o                         
   0   3  17        357.59        370.42         1.86 o                         
   1   3  17        297.91        313.32         1.82 o                         
   2   3  17        320.27        311.62         0.86 o                         
   3   3  17         12.21         12.61         0.70 o                         
   4   3  17         63.81         71.53         0.71 o                         
   5   3  17         62.98         60.04         0.73 o                         
   6   3  17         26.41         25.70         0.74 o                         
   7   3  17         50.84         43.53         0.54 o                         
  -7   4  17         34.65         35.08         1.02 o                         
  -6   4  17          6.07          8.13         0.45 o                         
  -5   4  17         54.37         57.41         1.09 o                         
  -4   4  17        264.03        285.72         1.56 o                         
  -3   4  17         12.74         10.59         0.67 o                         
  -2   4  17        233.67        218.51         2.97 o                         
  -1   4  17         53.80         54.61         0.74 o                         
   0   4  17         96.90         94.96         0.74 o                         
   1   4  17         54.85         55.36         0.71 o                         
   2   4  17        232.42        221.65         2.30 o                         
   3   4  17         13.10         10.79         0.66 o                         
   4   4  17        264.17        285.36         2.62 o                         
   5   4  17         53.67         53.58         0.68 o                         
   6   4  17          6.18          8.09         0.64 o                         
   7   4  17         35.55         30.41         0.65 o                         
  -6   5  17         31.65         31.55         0.64 o                         
  -5   5  17         27.03         26.94         0.56 o                         
  -4   5  17         29.83         33.31         0.69 o                         
  -3   5  17        127.09        124.42         1.61 o                         
  -2   5  17        389.73        398.56         6.18 o                         
  -1   5  17        131.68        132.81         1.00 o                         
   0   5  17          2.45          0.79         0.62 o                         
   1   5  17        130.63        135.34         0.70 o                         
   2   5  17        391.27        391.91         2.61 o                         
   3   5  17        124.63        123.90         1.72 o                         
   4   5  17         29.77         36.58         0.79 o                         
   5   5  17         26.56         28.44         0.60 o                         
   6   5  17         31.72         27.70         0.66 o                         
  -5   6  17         55.53         51.35         2.39 o                         
  -4   6  17         53.17         54.29         0.77 o                         
  -3   6  17          5.23          5.15         0.46 o                         
  -2   6  17          2.92          1.23         0.58 o                         
  -1   6  17         29.12         26.26         0.70 o                         
   0   6  17         23.37         23.94         0.85 o                         
   1   6  17         29.26         23.71         0.72 o                         
   2   6  17          3.33          4.34         0.62 o                         
   3   6  17          5.12          4.85         0.51 o                         
   4   6  17         54.54         54.74         0.60 o                         
   5   6  17         55.20         49.83         0.63 o                         
  -4   7  17         36.52         35.95         2.35 o                         
  -3   7  17        114.98        118.31         3.00 o                         
  -2   7  17        100.26        103.49         1.65 o                         
  -1   7  17          0.53          1.36         0.51 o                         
   0   7  17         38.87         38.04         1.56 o                         
   1   7  17          0.59          0.67         0.50 o                         
   2   7  17         99.28        100.15         2.71 o                         
   3   7  17        115.71        105.60         2.04 o                         
   4   7  17         36.14         30.86         0.51 o                         
  -2   8  17         79.94         80.30         1.11 o                         
  -1   8  17        162.09        151.27         0.81 o                         
   0   8  17         66.93         72.23         0.71 o                         
   1   8  17        162.41        162.76         0.81 o                         
   2   8  17         80.24         83.17         1.23 o                         
   0   0  18        183.58        181.52         1.57 o                         
   1   0  18         21.88         17.58         0.75 o                         
   2   0  18        175.09        182.01         1.39 o                         
   3   0  18        127.96        119.63         1.88 o                         
   4   0  18          0.67          1.24         0.65 o                         
   5   0  18         53.93         59.84         0.66 o                         
   6   0  18         23.90         21.57         0.70 o                         
   7   0  18        163.13        184.48         1.91 o                         
  -7   1  18          3.81          4.12         0.99 o                         
  -6   1  18         32.34         30.04         0.62 o                         
  -5   1  18         50.28         53.05         0.72 o                         
  -4   1  18         23.49         26.00         0.72 o                         
  -3   1  18         98.69        109.37         0.79 o                         
  -2   1  18          4.92          4.26         0.62 o                         
  -1   1  18         58.85         56.68         1.00 o                         
   0   1  18         91.03         95.21         0.94 o                         
   1   1  18         58.32         60.37         0.88 o                         
   2   1  18          5.31          5.79         0.60 o                         
   3   1  18         99.11        108.71         1.71 o                         
   4   1  18         23.21         23.52         0.57 o                         
   5   1  18         50.23         49.69         0.69 o                         
   6   1  18         31.01         29.41         0.64 o                         
   7   1  18          3.84          4.01         0.71 o                         
  -7   2  18        143.46        139.81         2.18 o                         
  -6   2  18         62.67         59.76         0.57 o                         
  -5   2  18         90.75         87.45         0.70 o                         
  -4   2  18         12.28         11.62         0.60 o                         
  -3   2  18          9.94          9.15         0.67 o                         
  -2   2  18         28.97         34.01         0.68 o                         
  -1   2  18         51.64         54.44         0.78 o                         
   0   2  18        685.90        695.08         8.32 o                         
   1   2  18         52.22         54.39         0.94 o                         
   2   2  18         28.76         30.21         0.69 o                         
   3   2  18          9.94          8.85         0.50 o                         
   4   2  18         11.81          9.33         0.53 o                         
   5   2  18         92.24         87.90         1.08 o                         
   6   2  18         62.44         60.43         1.31 o                         
   7   2  18        144.81        135.53         1.41 o                         
  -6   3  18         21.68         25.62         0.49 o                         
  -5   3  18         16.55         17.41         0.55 o                         
  -4   3  18        195.13        194.24         1.28 o                         
  -3   3  18         29.42         31.73         0.63 o                         
  -2   3  18         22.05         25.40         0.77 o                         
  -1   3  18        227.47        219.87         3.18 o                         
   0   3  18         86.76         95.60         1.24 o                         
   1   3  18        227.55        226.43         1.23 o                         
   2   3  18         22.44         24.33         0.85 o                         
   3   3  18         30.38         33.58         0.83 o                         
   4   3  18        196.34        186.46         0.78 o                         
   5   3  18         16.31         14.35         0.59 o                         
   6   3  18         21.50         22.12         0.80 o                         
  -6   4  18         47.05         55.61         0.76 o                         
  -5   4  18         30.79         30.08         0.74 o                         
  -4   4  18          7.16          8.36         0.61 o                         
  -3   4  18         37.11         38.79         0.72 o                         
  -2   4  18        132.75        141.59         2.38 o                         
  -1   4  18         85.84         94.84         0.87 o                         
   0   4  18         69.41         69.11         0.74 o                         
   1   4  18         87.22         92.96         0.61 o                         
   2   4  18        132.36        135.83         1.13 o                         
   3   4  18         35.91         34.12         0.91 o                         
   4   4  18          7.25          8.53         0.67 o                         
   5   4  18         30.90         27.96         0.62 o                         
   6   4  18         48.09         46.94         1.15 o                         
  -5   5  18         10.18         11.83         0.85 o                         
  -4   5  18        301.18        315.44         2.93 o                         
  -3   5  18         20.87         17.93         0.74 o                         
  -2   5  18         38.84         33.97         1.39 o                         
  -1   5  18         43.76         45.40         0.67 o                         
   0   5  18        103.79        111.83         0.91 o                         
   1   5  18         43.70         46.99         0.75 o                         
   2   5  18         37.75         33.33         0.81 o                         
   3   5  18         20.67         16.52         0.54 o                         
   4   5  18        302.93        286.37         2.76 o                         
   5   5  18          9.72         10.54         0.55 o                         
  -4   6  18         43.06         41.77         1.02 o                         
  -3   6  18         39.68         45.60         1.12 o                         
  -2   6  18         43.98         43.21         2.89 o                         
  -1   6  18         56.36         52.60         0.67 o                         
   0   6  18         61.27         52.33         0.60 o                         
   1   6  18         56.94         51.70         0.78 o                         
   2   6  18         42.67         38.32         0.57 o                         
   3   6  18         40.07         46.25         0.85 o                         
   4   6  18         42.65         36.73         0.48 o                         
  -2   7  18         19.32         18.25         1.01 o                         
  -1   7  18         69.62         56.77         0.83 o                         
   0   7  18         37.76         37.57         0.93 o                         
   1   7  18         69.85         58.35         1.04 o                         
   2   7  18         19.24         17.20         1.66 o                         
   1   0  19         32.73         31.78         0.86 o                         
   2   0  19         85.17         93.08         1.25 o                         
   3   0  19         60.71         61.88         1.01 o                         
   4   0  19         92.80        100.15         1.23 o                         
   5   0  19         30.90         35.46         0.57 o                         
   6   0  19        122.18        124.99         2.35 o                         
  -6   1  19         79.18         89.68         1.00 o                         
  -5   1  19         22.82         28.12         0.70 o                         
  -4   1  19         72.65         74.33         0.66 o                         
  -3   1  19        137.22        140.94         1.51 o                         
  -2   1  19         58.58         60.87         0.91 o                         
  -1   1  19          1.22         -0.42         0.69 o                         
   0   1  19        107.44        122.87         1.00 o                         
   1   1  19          1.24          0.10         0.72 o                         
   2   1  19         58.42         58.78         0.95 o                         
   3   1  19        137.42        129.03         2.47 o                         
   4   1  19         74.19         76.05         0.71 o                         
   5   1  19         22.99         23.62         0.73 o                         
   6   1  19         77.72         80.20         1.38 o                         
  -6   2  19          3.04          1.34         0.80 o                         
  -5   2  19        153.39        154.30         1.07 o                         
  -4   2  19          5.37          7.84         0.73 o                         
  -3   2  19        146.25        176.69         1.57 o                         
  -2   2  19          0.29          0.48         0.82 o                         
  -1   2  19        109.79        122.08         1.40 o                         
   0   2  19        207.39        205.82         3.05 o                         
   1   2  19        109.89        116.14         2.31 o                         
   2   2  19          0.28          0.31         1.06 o                         
   3   2  19        148.68        168.56         1.74 o                         
   4   2  19          5.73          4.92         0.44 o                         
   5   2  19        153.45        142.99         6.00 o                         
   6   2  19          3.34          3.99         0.98 o                         
  -5   3  19          0.63          2.47         1.09 o                         
  -4   3  19         37.15         33.70         1.15 o                         
  -3   3  19        106.90        115.52         0.96 o                         
  -2   3  19         44.12         42.41         0.84 o                         
  -1   3  19         18.64         21.36         0.68 o                         
   0   3  19         34.39         32.77         0.86 o                         
   1   3  19         18.92         19.99         0.69 o                         
   2   3  19         45.18         45.51         0.77 o                         
   3   3  19        106.09         99.11         2.44 o                         
   4   3  19         36.41         30.65         1.06 o                         
   5   3  19          0.55          0.31         0.60 o                         
  -5   4  19         15.02         13.11         0.88 o                         
  -4   4  19          4.21          4.96         0.51 o                         
  -3   4  19          2.41          2.43         0.64 o                         
  -2   4  19        139.36        138.08         2.62 o                         
  -1   4  19         88.46         97.38         0.90 o                         
   0   4  19         32.96         30.20         0.64 o                         
   1   4  19         88.67         89.96         1.64 o                         
   2   4  19        137.08        127.25         0.65 o                         
   3   4  19          2.47          0.26         0.46 o                         
   4   4  19          4.36          4.64         0.93 o                         
   5   4  19         15.63         10.80         1.05 o                         
  -4   5  19         46.87         46.99         0.71 o                         
  -3   5  19         94.15         92.69         4.42 o                         
  -2   5  19         47.70         46.46         0.87 o                         
  -1   5  19         27.76         25.65         0.82 o                         
   0   5  19         43.82         45.85         0.95 o                         
   1   5  19         27.56         25.78         0.60 o                         
   2   5  19         47.61         41.29         0.70 o                         
   3   5  19         94.84         84.22         0.69 o                         
   4   5  19         47.17         39.55         1.02 o                         
  -2   6  19        117.47        123.23         9.82 o                         
  -1   6  19         58.92         53.97         2.64 o                         
   0   6  19         93.16         83.65         0.93 o                         
   1   6  19         60.15         58.75         1.26 o                         
   2   6  19        118.98        113.11         1.31 o                         
   0   0  20        278.14        273.48         3.45 o                         
   1   0  20         33.23         36.29         0.84 o                         
   2   0  20         59.54         56.09         0.90 o                         
   3   0  20         66.47         68.61         1.09 o                         
   4   0  20        604.24        638.68         1.87 o                         
   5   0  20         12.92         19.47         1.40 o                         
  -5   1  20          0.09          0.26         0.76 o                         
  -4   1  20         63.49         74.67         1.98 o                         
  -3   1  20         50.33         57.80         0.78 o                         
  -2   1  20        222.51        234.36         2.02 o                         
  -1   1  20          0.29         -0.18         0.89 o                         
   0   1  20          0.16          1.35         0.77 o                         
   1   1  20          0.27          0.10         0.61 o                         
   2   1  20        221.21        233.95         2.01 o                         
   3   1  20         50.95         59.63         0.62 o                         
   4   1  20         61.76         67.23         1.53 o                         
   5   1  20          0.14         -0.80         0.80 o                         
  -4   2  20        204.80        203.24         1.13 o                         
  -3   2  20         19.49         22.93         0.61 o                         
  -2   2  20         34.69         40.55         1.04 o                         
  -1   2  20        113.43        116.59         0.92 o                         
   0   2  20         14.19         14.69         0.81 o                         
   1   2  20        114.36        116.02         1.42 o                         
   2   2  20         34.81         39.28         1.21 o                         
   3   2  20         19.09         22.34         0.85 o                         
   4   2  20        204.45        195.13         1.05 o                         
  -4   3  20         12.25         12.23         0.71 o                         
  -3   3  20          1.99          1.49         0.72 o                         
  -2   3  20         11.19         10.71         1.05 o                         
  -1   3  20          1.00          2.01         0.59 o                         
   0   3  20          2.46          0.06         1.09 o                         
   1   3  20          1.00          3.24         0.80 o                         
   2   3  20         11.06         10.18         0.63 o                         
   3   3  20          2.09          0.87         0.65 o                         
   4   3  20         12.22         11.08         1.19 o                         
  -3   4  20         29.62         27.90         0.69 o                         
  -2   4  20        107.87        112.63         1.42 o                         
  -1   4  20         16.74         15.52         1.08 o                         
   0   4  20        249.56        254.18         1.53 o                         
   1   4  20         15.67         14.91         0.76 o                         
   2   4  20        106.84        110.69         1.83 o                         
   3   4  20         29.55         24.56         1.13 o                         
  -2   5  20         79.24         72.25         1.09 o                         
  -1   5  20          9.03          9.24         1.02 o                         
   0   5  20         28.72         22.39         0.92 o                         
   1   5  20          9.17         10.57         1.11 o                         
   2   5  20         79.38         77.78         1.23 o                         
   1   0  21         74.77         70.52         2.00 o                         
   2   0  21          0.03          1.57         0.83 o                         
   3   0  21         26.86         27.91         0.81 o                         
  -3   1  21         99.31         94.63         0.90 o                         
  -2   1  21          0.77          0.39         0.96 o                         
  -1   1  21        162.97        170.93         1.32 o                         
   0   1  21          0.03          0.18         0.72 o                         
   1   1  21        160.68        171.58         1.97 o                         
   2   1  21          0.80          1.37         0.59 o                         
   3   1  21         97.83         93.16         1.03 o                         
  -3   2  21         62.37         68.26         1.14 o                         
  -2   2  21         16.78         17.74         0.64 o                         
  -1   2  21         91.71         99.73         4.23 o                         
   0   2  21         28.75         35.95         0.90 o                         
   1   2  21         91.26         92.42         0.75 o                         
   2   2  21         16.78         18.81         0.86 o                         
   3   2  21         61.37         67.07         0.92 o                         
  -2   3  21         65.91         60.45         4.39 o                         
  -1   3  21         45.86         53.05         2.28 o                         
   0   3  21         45.40         45.88         2.40 o                         
   1   3  21         46.22         47.71         0.99 o                         
   2   3  21         65.49         59.49         1.43 o                         
                                                                                
